# Supplementary material for: Integrated multi-omics reveals cellular and molecular interactions governing the invasive niche of basal cell carcinoma
Source: Nat Commun. 2022 Aug 20;13:4897. doi: 10.1038/s41467-022-32670-w (PMC9391376; doi:10.1038/s41467-022-32670-w)
Supplement: Supplementary file 4 — Supplementary Data 1 [file 41467_2022_32670_MOESM4_ESM.xlsx]

## Sheet: Inf_vs_Nod_TUMOR_AOI
Target name	Log2	Pvalue	-log10 pvalue
COL1A1	2.52462	1.34133e-08	7.87246
FN1	2.25625	3.06366e-09	8.51376
COL3A1	2.22514	1.23027e-07	6.91
COL1A2	1.69665	6.37007e-07	6.19586
THBS1	1.40387	2.06302e-05	4.6855
CCL2	1.31256	3.00685e-06	5.52189
COL6A3	1.18512	2.40153e-07	6.61951
S100A9	1.09945	2.26185e-05	4.64554
COMP	1.09627	5.04529e-09	8.29711
KRT6A/B/C	1.03905	1.47429e-06	5.83142
CD44	0.945957	2.71551e-05	4.56615
CD74	0.862264	0.000934781	3.02929
SFRP2	0.826692	2.68087e-07	6.57172
S100A7	0.746177	0.000232679	3.63324
SPP1	0.74356	3.67237e-06	5.43505
HLA-A	0.728965	0.00352645	2.45266
COL11A1	0.727974	7.20892e-05	4.14213
TNFRSF12A	0.713131	8.7528e-07	6.05785
MMP11	0.672293	2.00589e-06	5.69769
PLAU	0.645964	3.89501e-05	4.40949
TNC	0.642902	0.00966005	2.01502
COL5A1	0.637266	0.000232679	3.63324
VEGFA	0.619233	3.32367e-06	5.47838
JUNB	0.601378	3.67237e-06	5.43505
SFN	0.600563	0.00288682	2.53958
MMP1	0.571377	0.000252227	3.59821
SOCS3	0.555651	1.72206e-07	6.76395
TPM1	0.537704	0.000197771	3.70384
C1R	0.525879	0.000252227	3.59821
TPM4	0.519317	0.000748108	3.12604
HLA-F	0.499196	0.00205175	2.68788
IFITM2	0.477233	0.000167829	3.77513
HLA-DRB	0.461655	0.00100603	2.99739
HLA-DRA	0.453999	0.000232679	3.63324
HLA-B	0.444969	0.146034	0.835547
C1S	0.439577	0.000643575	3.1914
PDGFRB	0.417739	3.32367e-06	5.47838
KRT7	0.410329	0.0592009	1.22767
FSTL3	0.39631	6.05846e-05	4.21764
GADD45A	0.392869	6.20958e-08	7.20694
TYMP	0.39002	2.45791e-06	5.60943
ICAM1	0.389037	0.000643575	3.1914
ID1	0.387339	0.00402187	2.39557
CD9	0.378482	0.00712671	2.14711
PDPN	0.378146	0.000273307	3.56335
ADAM12	0.37681	1.07111e-05	4.97016
ACTA2	0.376034	0.0402032	1.39574
SSX1	0.360794	0.0466134	1.33149
TGFB1	0.355379	0.00166373	2.77892
NFKBIA	0.349802	0.01154	1.93779
HLA-DRB3	0.345254	0.00712671	2.14711
KRT14	0.340802	0.129635	0.887279
A2M	0.339377	0.00191403	2.71805
EGR1	0.338845	0.000182223	3.7394
SLC1A5	0.327884	0.000643575	3.1914
OLFML2B	0.326682	2.97359e-05	4.52672
IFITM1	0.326086	0.000511975	3.29075
TNFAIP3	0.326003	0.00155021	2.80961
CRABP2	0.325403	0.000694015	3.15863
IL27	0.325065	0.0214998	1.66757
TACSTD2	0.324523	0.000142191	3.84713
PALMD	0.323029	0.00235482	2.62804
LOXL2	0.318047	0.00116385	2.9341
GADD45B	0.316394	0.000320514	3.49415
CREB3L1	0.31255	0.000552764	3.25746
ACTB	0.308468	0.0564794	1.24811
C3	0.304545	0.00108228	2.96566
CTSH	0.303304	0.0108801	1.96337
IL1R1	0.302523	2.68087e-07	6.57172
IFI6	0.301136	0.000320514	3.49415
CDKN2A	0.2997	0.00429256	2.36728
TNFRSF1A	0.295723	0.00015451	3.81104
PLAT	0.293391	0.000375271	3.42565
TAP1	0.293239	0.000934781	3.02929
IGFBP3	0.2928	0.0162973	1.78789
STAT3	0.291943	0.00629313	2.20113
SOD2	0.289919	0.0226985	1.644
MMP3	0.282738	0.00330017	2.48146
ITGAV	0.282288	0.00330017	2.48146
WNT4	0.281392	0.000748108	3.12604
MIF	0.279519	0.0814454	1.08913
TFRC	0.276169	0.0145484	1.83718
CFB	0.275516	0.00352645	2.45266
S100A8	0.27515	0.0382398	1.41748
IFNA7/17	0.27373	0.00235482	2.62804
SGK1	0.268256	0.000110551	3.95644
CCL19	0.264386	0.00252125	2.59838
WNT5A	0.261934	0.00712671	2.14711
LTB	0.25976	0.00909703	2.0411
ADM	0.258366	0.000643575	3.1914
COL5A2	0.256117	0.0214998	1.66757
THY1	0.254465	0.000214559	3.66845
TPSAB1/B2	0.253789	0.0592009	1.22767
LILRB2	0.252738	0.0145484	1.83718
HLA-C	0.251974	0.157819	0.801842
CST2	0.251683	0.0489328	1.3104
CYP4A11/22	0.251212	0.0489328	1.3104
SAA1	0.249984	0.00757959	2.12035
HES1	0.243953	0.00352645	2.45266
PKM	0.243694	0.00805811	2.09377
LDHB	0.241978	0.0192667	1.71519
COX6A1	0.237994	0.00116385	2.9341
KIR Family	0.237958	0.000296031	3.52866
DUSP5	0.237563	0.000296031	3.52866
AIRE	0.236603	0.017239	1.76349
NID2	0.23622	0.000806095	3.09361
CD99	0.233461	0.0363586	1.43939
ITGB4	0.231261	0.124498	0.904837
IL18	0.230924	0.0214998	1.66757
SERPINH1	0.228029	0.00116385	2.9341
CXCL8	0.227478	0.000552764	3.25746
PIK3R3	0.226827	0.000806095	3.09361
HLA-DQA2	0.224787	0.00457967	2.33917
FGF5	0.224392	0.00591018	2.2284
TPI1	0.2228	0.000142191	3.84713
BST2	0.222481	4.25826e-05	4.37077
CDKN1A	0.221665	0.0129672	1.88715
F13A1	0.219421	0.0021985	2.65787
WNT3	0.21791	0.00116385	2.9341
NLRC5	0.217421	0.000232679	3.63324
IL18R1	0.216214	0.00352645	2.45266
DAB2	0.215139	0.000934781	3.02929
KRT18	0.214938	0.204759	0.688757
HSPB1	0.214066	0.380848	0.419249
EGR2	0.213675	0.00352645	2.45266
STAT1	0.213545	0.0328318	1.48371
MMP7	0.212522	0.00554836	2.25584
PMCH	0.212178	0.0182282	1.73926
CDKN2B	0.21204	0.00909703	2.0411
ELANE	0.211889	0.0422514	1.37416
C8A	0.211877	0.00909703	2.0411
CSF1	0.2091	0.00402187	2.39557
DTX4	0.208168	0.00554836	2.25584
LIFR	0.205248	0.0311811	1.50611
ALDOA	0.204113	0.140399	0.852635
CD247	0.202948	0.00402187	2.39557
RPLP0	0.200707	0.0489328	1.3104
F12	0.200341	0.00134428	2.87151
TREM1	0.200246	0.00352645	2.45266
SFXN1	0.200174	0.0108801	1.96337
DDIT4	0.199987	0.307409	0.512283
CCL4	0.198607	0.0226985	1.644
CD8A	0.197775	0.0162973	1.78789
PLA2G4A	0.197714	0.00629313	2.20113
PARP9	0.196977	0.000232679	3.63324
ARG2	0.196531	0.00144386	2.84047
COX5B	0.196145	0.0145484	1.83718
BAGE	0.19568	0.0538629	1.26871
LILRA4	0.195426	0.119522	0.922553
P2RY13	0.195052	0.01154	1.93779
FOS	0.194498	0.0239549	1.62061
ANGPTL4	0.194406	0.00669827	2.17404
ETS1	0.193744	0.0129672	1.88715
FAP	0.192529	0.00288682	2.53958
TNFSF11	0.192403	0.01154	1.93779
IL13RA1	0.191098	0.01154	1.93779
TNFRSF18	0.190136	0.00805811	2.09377
CD27	0.187527	0.0345568	1.46147
CSF3R	0.18748	0.00856349	2.06735
SERPING1	0.187396	0.0203565	1.6913
CXCL3	0.186203	0.0345568	1.46147
RELB	0.185515	0.0513483	1.28947
SLC11A1	0.185376	0.0564794	1.24811
CSF1R	0.184165	0.00457967	2.33917
ITGA1	0.182705	0.0122352	1.91239
PDCD1LG2	0.182354	0.0192667	1.71519
SERPINA1	0.182207	0.00252125	2.59838
MAPK8IP1	0.181744	0.0363586	1.43939
ERO1A	0.181645	0.000232679	3.63324
RIMKLA	0.181356	0.0296022	1.52868
CD63	0.181324	0.415372	0.381563
ICOS	0.179317	0.0680253	1.16733
HLA-DQA1	0.178974	0.00669827	2.17404
LAMC2	0.178843	0.0744887	1.12791
ROPN1	0.177586	0.0226985	1.644
TNF	0.177377	0.015401	1.81245
NPM1	0.177125	0.110038	0.958458
BIRC3	0.176623	0.015401	1.81245
FGF8	0.175814	0.134934	0.869878
LGALS9	0.175015	0.0328318	1.48371
CCNA2	0.174598	0.129635	0.887279
TNFAIP6	0.174397	0.0296022	1.52868
INHBA	0.174227	0.0137378	1.86208
ESR1	0.173963	0.0382398	1.41748
CMKLR1	0.173611	0.0192667	1.71519
TNR	0.173556	0.0466134	1.33149
COLEC12	0.172879	0.0203565	1.6913
PSMB9	0.171361	0.00966005	2.01502
APLNR	0.171354	0.0203565	1.6913
GPI	0.170244	0.0363586	1.43939
LILRB4	0.170097	0.0466134	1.33149
NFATC1	0.169641	0.0280924	1.55141
PSEN2	0.168892	0.00805811	2.09377
B2M	0.168643	0.489717	0.310054
MICB	0.168638	0.0466134	1.33149
TGFB2	0.168276	0.0711969	1.14754
IL1RAP	0.167901	0.00554836	2.25584
COL6A6	0.167492	0.0382398	1.41748
COL11A2	0.167414	0.0311811	1.50611
SMC1B	0.166457	0.0239549	1.62061
EIF4EBP1	0.165995	0.0680253	1.16733
AURKA	0.165314	0.00629313	2.20113
ADH1A/B/C	0.165087	0.0592009	1.22767
CXCL5	0.163784	0.190417	0.720295
FGF12	0.16373	0.0928597	1.03217
C8B	0.161672	0.0382398	1.41748
GNGT1	0.161601	0.0620304	1.2074
PRKCD	0.160884	0.204759	0.688757
DTX3L	0.160662	0.00669827	2.17404
PAX5	0.159961	0.00856349	2.06735
PPARGC1A	0.15995	0.0345568	1.46147
SH2B2	0.159724	0.235768	0.627514
S100A12	0.159301	0.0129672	1.88715
VCAM1	0.159143	0.0402032	1.39574
CCL8	0.159037	0.0311811	1.50611
ANGPT1	0.158913	0.0744887	1.12791
BMP8A	0.158615	0.0266496	1.57431
ITGA5	0.158235	0.0129672	1.88715
PMEL	0.15756	0.828593	0.0816587
APOA2	0.155906	0.0744887	1.12791
MS4A6A	0.15576	0.00554836	2.25584
IFNA2	0.155733	0.0814454	1.08913
EFNA5	0.155361	0.0266496	1.57431
IL7	0.155227	0.0162973	1.78789
IFI27	0.154488	0.151839	0.818617
CDH11	0.154261	0.0382398	1.41748
MFGE8	0.154158	0.0226985	1.644
NUP107	0.15414	0.124498	0.904837
FPR1	0.153832	0.0466134	1.33149
COL4A6	0.153585	0.0564794	1.24811
TNFSF8	0.153317	0.0345568	1.46147
TRBC1/2	0.152987	0.0137378	1.86208
CDH5	0.152894	0.0363586	1.43939
IL11	0.152784	0.17031	0.768759
SERINC2	0.152248	0.00757959	2.12035
PLK1	0.151216	0.00805811	2.09377
CCL15	0.151122	0.327366	0.484967
FCGR3A/B	0.150883	0.0620304	1.2074
ZAP70	0.150736	0.0592009	1.22767
NGFR	0.15016	0.0744887	1.12791
IRAK3	0.149972	0.0311811	1.50611
DDX58	0.149823	0.00252125	2.59838
HCK	0.149128	0.0744887	1.12791
MS4A1	0.148997	0.0363586	1.43939
MAGEA1	0.148693	0.0402032	1.39574
HLA-G	0.148175	0.101159	0.994997
IL24	0.14743	0.0382398	1.41748
HLA-E	0.146788	0.337653	0.47153
PRM1	0.146384	0.124498	0.904837
MAP3K8	0.146383	0.0162973	1.78789
DKK4	0.145963	0.0363586	1.43939
ITGB2	0.145641	0.01154	1.93779
FAS	0.145441	0.0422514	1.37416
IL12B	0.144362	0.0489328	1.3104
TSLP	0.144082	0.0649708	1.18728
PF4	0.143739	0.0680253	1.16733
AXIN2	0.143167	0.0851165	1.06999
IL17F	0.143156	0.0969382	1.01351
ZC3H12A	0.142254	0.0779038	1.10844
PLA2G10	0.14161	0.0744887	1.12791
LDHA	0.141575	0.0226985	1.644
TNFRSF10B	0.140641	0.0513483	1.28947
IGF1	0.140424	0.0680253	1.16733
APOC2	0.140418	0.0280924	1.55141
SOX10	0.140044	0.140399	0.852635
TNFRSF11A	0.139747	0.0382398	1.41748
AMER1	0.139624	0.0443872	1.35274
LCP1	0.139446	0.0266496	1.57431
CD86	0.138476	0.0345568	1.46147
LAMB3	0.138268	0.427279	0.369289
PLOD2	0.138114	0.0162973	1.78789
CACNA1C	0.138073	0.0489328	1.3104
C1QA	0.137663	0.0203565	1.6913
CXCR3	0.137494	0.0969382	1.01351
SOD1	0.137013	0.183529	0.736295
IRF4	0.136907	0.0382398	1.41748
PRKCB	0.136667	0.0711969	1.14754
FZD9	0.136458	0.0889202	1.051
CCL20	0.136417	0.114703	0.940426
MAGEA3/A6	0.136266	0.489717	0.310054
OAS2	0.136207	0.0129672	1.88715
CD19	0.135532	0.0214998	1.66757
MX1	0.135323	0.0466134	1.33149
HAMP	0.134638	0.0443872	1.35274
WNT5B	0.134341	0.00909703	2.0411
CD3EAP	0.134275	0.0162973	1.78789
FOXA1	0.133346	0.151839	0.818617
FLT3	0.132968	0.114703	0.940426
AKT3	0.132135	0.0592009	1.22767
MAGEB2	0.132076	0.0443872	1.35274
LY96	0.13202	0.0422514	1.37416
THBS4	0.131984	0.0538629	1.26871
CTSS	0.131941	0.0252712	1.59737
PTPRC	0.131809	0.0402032	1.39574
IL10RA	0.131749	0.0311811	1.50611
PPP2R2C	0.131637	0.0814454	1.08913
IRGM	0.131612	0.0889202	1.051
IL23A	0.131528	0.110038	0.958458
FGF3	0.131457	0.0814454	1.08913
HLA-DPA1	0.131186	0.0538629	1.26871
CCR5	0.130752	0.0382398	1.41748
KIF2C	0.130697	0.0226985	1.644
CR2	0.130376	0.0592009	1.22767
MLANA	0.130365	0.140399	0.852635
IDO1	0.130219	0.0744887	1.12791
LTF	0.130048	0.0889202	1.051
EFNA1	0.130025	0.244015	0.612584
CACNA1H	0.129301	0.219872	0.657831
IL32	0.129268	0.0592009	1.22767
CD4	0.129055	0.0592009	1.22767
HLA-DQB1	0.128903	0.114703	0.940426
ITGB6	0.128737	0.163975	0.785223
COL4A4	0.128381	0.151839	0.818617
IL2RA	0.128364	0.105524	0.976648
LTBP1	0.128317	0.529415	0.276204
RRAS2	0.128217	0.0466134	1.33149
IL17B	0.127768	0.0592009	1.22767
CD274	0.127746	0.0489328	1.3104
LY86	0.127581	0.0538629	1.26871
FGF21	0.127574	0.183529	0.736295
CLEC14A	0.127331	0.0466134	1.33149
SELL	0.127324	0.0969382	1.01351
IL2	0.127212	0.0779038	1.10844
FCER1A	0.126984	0.0382398	1.41748
SLC16A1	0.126633	0.0021985	2.65787
CXCL12	0.126463	0.0203565	1.6913
LTBR	0.126161	0.114703	0.940426
ADGRE5	0.12609	0.0226985	1.644
ENTPD1	0.12606	0.0680253	1.16733
IL15RA	0.126059	0.0814454	1.08913
MEFV	0.126049	0.129635	0.887279
APOE	0.125924	0.489717	0.310054
COL2A1	0.125477	0.163975	0.785223
RHOB	0.125089	0.657532	0.182083
IFIT3	0.125009	0.0239549	1.62061
IL23R	0.124988	0.0489328	1.3104
MYC	0.124724	0.0422514	1.37416
TNFRSF10D	0.124461	0.543002	0.265199
SIRPB2	0.12445	0.0513483	1.28947
PSPH	0.124305	0.0203565	1.6913
SAMSN1	0.124303	0.0402032	1.39574
BATF3	0.124117	0.134934	0.869878
OTC	0.12309	0.204759	0.688757
CCR6	0.122996	0.0489328	1.3104
EPO	0.122978	0.0422514	1.37416
CD1E	0.122934	0.114703	0.940426
RIPK1	0.122751	0.000934781	3.02929
GPSM3	0.122596	0.0102539	1.98911
IBSP	0.1223	0.110038	0.958458
LIF	0.121923	0.0680253	1.16733
CDK1	0.121811	0.0744887	1.12791
BAIAP3	0.121758	0.0851165	1.06999
IL1B	0.12173	0.0489328	1.3104
SLAMF7	0.121713	0.0779038	1.10844
ACTR3B	0.121686	0.0363586	1.43939
NDUFA4L2	0.121567	0.119522	0.922553
IL7R	0.121234	0.0466134	1.33149
TBX21	0.121096	0.134934	0.869878
KLRB1	0.12087	0.101159	0.994997
ZBTB32	0.120735	0.0620304	1.2074
RPA3	0.120658	0.0779038	1.10844
DEPTOR	0.120222	0.0538629	1.26871
CACNA1E	0.12013	0.0538629	1.26871
TNFSF4	0.119949	0.119522	0.922553
PLA2G2A	0.119809	0.0814454	1.08913
IL5	0.119584	0.0744887	1.12791
CLEC5A	0.119576	0.119522	0.922553
SH2D1B	0.119237	0.101159	0.994997
CTCFL	0.11918	0.0192667	1.71519
MARCO	0.118561	0.0592009	1.22767
CALML6	0.118491	0.140399	0.852635
CSF2	0.118474	0.114703	0.940426
TNFRSF13B	0.118227	0.176828	0.75245
NAALAD2	0.11817	0.0969382	1.01351
SELE	0.118144	0.0889202	1.051
TGFB3	0.118123	0.0711969	1.14754
SPACA3	0.11812	0.204759	0.688757
IFNA1	0.118026	0.29774	0.526163
IFNGR1	0.117999	0.124498	0.904837
TNFSF13	0.117943	0.0889202	1.051
SIGLEC5	0.117861	0.129635	0.887279
VEGFC	0.117647	0.197493	0.704449
XCL1/2	0.117594	0.157819	0.801842
CLEC4A	0.117297	0.176828	0.75245
IL1RL1	0.117269	0.146034	0.835547
CD276	0.117211	0.146034	0.835547
TAPBP	0.117206	0.101159	0.994997
LYN	0.117192	0.183529	0.736295
MBL2	0.116975	0.124498	0.904837
ITGAX	0.116901	0.0680253	1.16733
PASD1	0.116863	0.439382	0.357158
FGF18	0.116809	0.146034	0.835547
TAP2	0.116671	0.0711969	1.14754
IL1A	0.116633	0.146034	0.835547
MS4A2	0.116576	0.0814454	1.08913
TREM2	0.116469	0.163975	0.785223
FOSL1	0.116415	0.17031	0.768759
MUC1	0.115966	0.0443872	1.35274
GZMK	0.115903	0.129635	0.887279
FAM30A	0.115866	0.0851165	1.06999
BCL6B	0.115837	0.219872	0.657831
ICAM4	0.11574	0.0851165	1.06999
DMBT1	0.115663	0.140399	0.852635
KIR3DL3	0.115641	0.110038	0.958458
CLEC4C	0.115604	0.17031	0.768759
NTRK1	0.11556	0.0928597	1.03217
CARD9	0.1154	0.183529	0.736295
PDZK1IP1	0.114991	0.0711969	1.14754
TLR7	0.114919	0.0814454	1.08913
IL2RB	0.114839	0.0214998	1.66757
AFDN	0.114295	0.114703	0.940426
DUSP2	0.11424	0.101159	0.994997
PSMB8	0.114025	0.204759	0.688757
NOX1	0.11401	0.129635	0.887279
CD1A	0.113991	0.0851165	1.06999
NFKBIE	0.113951	0.101159	0.994997
ITGA6	0.113726	0.00966005	2.01502
NTHL1	0.113602	0.134934	0.869878
WIF1	0.113566	0.105524	0.976648
PTPRR	0.113474	0.0252712	1.59737
COL4A5	0.113359	0.269961	0.568698
IFIH1	0.112926	0.114703	0.940426
CSF2RB	0.11192	0.146034	0.835547
GZMA	0.111534	0.0592009	1.22767
ZBTB16	0.111389	0.380848	0.419249
IL13	0.111325	0.227721	0.642596
PECAM1	0.111267	0.0969382	1.01351
DDX43	0.111246	0.17031	0.768759
AICDA	0.111195	0.0592009	1.22767
LEPR	0.110731	0.0928597	1.03217
CCL3/L1	0.11071	0.327366	0.484967
IL6ST	0.110601	0.0214998	1.66757
TOLLIP	0.110443	0.00909703	2.0411
BMP6	0.11034	0.183529	0.736295
PLA2G1B	0.11007	0.140399	0.852635
NUF2	0.109952	0.101159	0.994997
NKX2-1	0.109668	0.307409	0.512283
FCER1G	0.109652	0.0851165	1.06999
IHH	0.109352	0.176828	0.75245
CCL16	0.109204	0.190417	0.720295
CD14	0.109165	0.0489328	1.3104
LAMP3	0.109074	0.157819	0.801842
CACNB4	0.109059	0.140399	0.852635
TXK	0.108969	0.134934	0.869878
ETV4	0.108776	0.516003	0.287348
ATG10	0.10871	0.0564794	1.24811
CCL27	0.108406	0.157819	0.801842
NCF4	0.108068	0.101159	0.994997
PRLR	0.107494	0.176828	0.75245
ELMO1	0.10731	0.0538629	1.26871
FEZ1	0.10725	0.0889202	1.051
MUC4	0.106979	0.0969382	1.01351
WIPF1	0.106809	0.0814454	1.08913
ITGAL	0.106645	0.119522	0.922553
ASPA	0.106498	0.0711969	1.14754
DUSP6	0.106319	0.197493	0.704449
NKD1	0.105859	0.0538629	1.26871
PAX8	0.105806	0.197493	0.704449
PFKFB3	0.105753	0.119522	0.922553
CTSW	0.105634	0.26111	0.583176
ADA	0.105476	0.0538629	1.26871
CD40	0.105452	0.140399	0.852635
SEMG1	0.105166	0.0466134	1.33149
SBNO2	0.105137	0.392155	0.406542
PRF1	0.104914	0.0779038	1.10844
IL1RL2	0.104792	0.101159	0.994997
REN	0.104525	0.45168	0.345169
NDUFA11	0.104399	0.288276	0.540192
CFI	0.104394	0.157819	0.801842
PLAUR	0.10411	0.119522	0.922553
SLC39A6	0.103685	0.0513483	1.28947
ITGA2B	0.103586	0.0649708	1.18728
PNOC	0.103314	0.269961	0.568698
IFNB1	0.103228	0.0489328	1.3104
PLCG2	0.103102	0.0889202	1.051
PDGFRA	0.102847	0.146034	0.835547
MAP3K13	0.102794	0.183529	0.736295
MASP2	0.102744	0.288276	0.540192
OAS1	0.102545	0.0928597	1.03217
PTPN5	0.102422	0.204759	0.688757
MIA	0.102365	0.0564794	1.24811
RXRG	0.102314	0.119522	0.922553
JAK3	0.102208	0.212218	0.673217
CNTFR	0.102103	0.197493	0.704449
ITGA2	0.102097	0.279016	0.55437
TLR10	0.102093	0.252462	0.597805
ITK	0.102077	0.17031	0.768759
SERPINB5	0.101777	0.101159	0.994997
PSMB10	0.101646	0.0680253	1.16733
ARG1	0.101463	0.119522	0.922553
CCL18	0.101427	0.317285	0.498551
TTK	0.101235	0.146034	0.835547
NOS1	0.101194	0.0620304	1.2074
UQCR10	0.101163	0.0203565	1.6913
C7	0.10066	0.0744887	1.12791
FGF23	0.10038	0.105524	0.976648
TNFRSF9	0.100326	0.197493	0.704449
GZMH	0.100011	0.197493	0.704449
PAX3	0.0998147	0.110038	0.958458
TNFRSF1B	0.0997262	0.0928597	1.03217
IFNG	0.0996184	0.0239549	1.62061
PRL	0.0994956	0.235768	0.627514
LRRC32	0.0991022	0.105524	0.976648
NAT1	0.0989893	0.101159	0.994997
HLA-DOB	0.0987688	0.105524	0.976648
KDR	0.0987629	0.197493	0.704449
GZMM	0.0986848	0.252462	0.597805
GBP1	0.0985172	0.0620304	1.2074
NDUFB7	0.0983852	0.0443872	1.35274
MECOM	0.0979244	0.0649708	1.18728
TCL1B	0.0978994	0.140399	0.852635
MASP1	0.0978882	0.157819	0.801842
CRP	0.0977503	0.134934	0.869878
SHC2	0.097559	0.358842	0.445097
RPS6KA5	0.0973365	0.114703	0.940426
CXCL1	0.0970427	0.197493	0.704449
KIT	0.096924	0.140399	0.852635
LCOR	0.0968897	0.0779038	1.10844
CRLF2	0.0968279	0.227721	0.642596
CD7	0.0967101	0.197493	0.704449
SPN	0.0966414	0.337653	0.47153
TMEFF2	0.096312	0.219872	0.657831
CLEC6A	0.0961696	0.0513483	1.28947
IL21	0.0961445	0.204759	0.688757
SPA17	0.0961352	0.0814454	1.08913
HSPA2	0.0958504	0.279016	0.55437
TCF7	0.0956923	0.0592009	1.22767
CTSG	0.0956032	0.176828	0.75245
HGF	0.0955213	0.151839	0.818617
CARD11	0.0954486	0.327366	0.484967
SHC4	0.0952724	0.0489328	1.3104
RUNX3	0.0952653	0.0969382	1.01351
CXXC5	0.0952554	0.252462	0.597805
OSM	0.0951782	0.29774	0.526163
FCAR	0.0951544	0.219872	0.657831
IL12A	0.094993	0.190417	0.720295
FPR3	0.0945341	0.0744887	1.12791
LILRA5	0.0945001	0.134934	0.869878
ADH6	0.0944442	0.26111	0.583176
CTLA4	0.0942587	0.244015	0.612584
BAX	0.0941869	0.337653	0.47153
FADD	0.0940256	0.0266496	1.57431
CD58	0.0936668	0.0889202	1.051
TWIST2	0.0935526	0.244015	0.612584
PGR	0.0935185	0.119522	0.922553
LILRA1	0.093136	0.358842	0.445097
IER3	0.0929735	0.687623	0.16265
NDUFB11	0.0927686	0.110038	0.958458
BST1	0.0927035	0.327366	0.484967
SRD5A2	0.0925739	0.244015	0.612584
SMAP1	0.0921735	0.015401	1.81245
GRIN2A	0.0920632	0.119522	0.922553
P4HA2	0.0919328	0.657532	0.182083
IFNAR2	0.0918357	0.0214998	1.66757
PCK1	0.0917587	0.146034	0.835547
FGF4	0.0917533	0.244015	0.612584
RPS6KB1	0.0914769	0.0592009	1.22767
ENDOG	0.0912809	0.489717	0.310054
TNFSF14	0.0911847	0.129635	0.887279
NEFL	0.0911359	0.235768	0.627514
HPGD	0.0908256	0.327366	0.484967
TICAM2	0.0906897	0.124498	0.904837
FCER2	0.0901721	0.288276	0.540192
GBP4	0.0901292	0.317285	0.498551
ANLN	0.0898282	0.204759	0.688757
IL17A	0.0897898	0.163975	0.785223
MR1	0.0894469	0.0928597	1.03217
COL4A3	0.0894446	0.146034	0.835547
MAGEA4	0.0893876	0.337653	0.47153
CD69	0.0889768	0.146034	0.835547
GATA2	0.0887151	0.307409	0.512283
CXCL13	0.0885643	0.489717	0.310054
CCL7	0.0885355	0.403664	0.39398
OAS3	0.0885249	0.119522	0.922553
IL10	0.0883274	0.369743	0.4321
CD96	0.088093	0.105524	0.976648
SIRT4	0.0880394	0.0744887	1.12791
ST6GAL1	0.0876973	0.279016	0.55437
CPA3	0.0876814	0.427279	0.369289
BATF	0.0874448	0.134934	0.869878
IFNL2	0.0874009	0.317285	0.498551
FGCR2A/B	0.087357	0.317285	0.498551
CD3D	0.0873242	0.190417	0.720295
ISG20	0.0873028	0.269961	0.568698
EIF5AL1	0.0868879	0.29774	0.526163
TNFSF18	0.0868235	0.163975	0.785223
CD48	0.086689	0.129635	0.887279
C4BPA	0.0862263	0.197493	0.704449
MME	0.0861421	0.235768	0.627514
PLA1A	0.085906	0.163975	0.785223
MAP3K14	0.0859056	0.146034	0.835547
LEFTY2	0.0855413	0.46417	0.333323
BTLA	0.0854544	0.212218	0.673217
AR	0.085452	0.235768	0.627514
RUNX1	0.0854263	0.212218	0.673217
SPRY4	0.0851483	0.543002	0.265199
CD81	0.0850181	0.543002	0.265199
FH	0.0849516	0.0363586	1.43939
ETV7	0.0849131	0.227721	0.642596
CCL14	0.08483	0.269961	0.568698
NANOG	0.0846888	0.369743	0.4321
IL9	0.0845936	0.317285	0.498551
IFNL1	0.0844158	0.151839	0.818617
NT5E	0.084105	0.307409	0.512283
RET	0.0840324	0.26111	0.583176
DUSP4	0.0837858	0.227721	0.642596
ROBO4	0.0837331	0.392155	0.406542
MCAM	0.0836778	0.392155	0.406542
FOLH1	0.0832404	0.269961	0.568698
THEM4	0.0832359	0.0680253	1.16733
MMP9	0.0831855	0.157819	0.801842
DEFB1	0.0831397	0.403664	0.39398
EPHA2	0.0830647	0.190417	0.720295
MFNG	0.083054	0.105524	0.976648
GAGE1	0.0830117	0.204759	0.688757
CD163	0.0829715	0.129635	0.887279
CHEK2	0.0828273	0.0928597	1.03217
LRRN3	0.0828242	0.307409	0.512283
IL6	0.0825598	0.183529	0.736295
GPR160	0.0825262	0.110038	0.958458
PSMB5	0.0825021	0.337653	0.47153
CD83	0.0824627	0.157819	0.801842
INPP5D	0.0823931	0.163975	0.785223
CDH2	0.0818674	0.327366	0.484967
COL24A1	0.0818218	0.403664	0.39398
SIX1	0.0815932	0.235768	0.627514
TAPBPL	0.0815678	0.219872	0.657831
MLPH	0.0815374	0.415372	0.381563
H3C8	0.0815087	0.749268	0.125363
MRC1	0.0813981	0.190417	0.720295
CD200	0.0811857	0.358842	0.445097
FGF7	0.080999	0.0680253	1.16733
WNT2	0.0807315	0.140399	0.852635
CCL26	0.0804313	0.502769	0.298631
C9	0.0804128	0.219872	0.657831
SYCP1	0.0804102	0.204759	0.688757
TLR1	0.0803483	0.570687	0.243602
NDUFS8	0.0802274	0.269961	0.568698
IFNA8	0.0801086	0.235768	0.627514
CD34	0.0800347	0.244015	0.612584
XCR1	0.080009	0.337653	0.47153
DACH2	0.0799869	0.288276	0.540192
CASP10	0.0798798	0.0928597	1.03217
IGF2R	0.0797396	0.796603	0.0987579
CD68	0.0797034	0.110038	0.958458
TNFRSF8	0.079672	0.252462	0.597805
CD209	0.0796527	0.204759	0.688757
PAK5	0.0795468	0.163975	0.785223
RASGRF2	0.0794896	0.151839	0.818617
ID4	0.0794762	0.47685	0.321618
GPC4	0.079408	0.613431	0.212234
NOS2	0.0785204	0.269961	0.568698
KLRK1	0.0785067	0.337653	0.47153
POLR1B	0.0784331	0.0779038	1.10844
BIRC5	0.078408	0.252462	0.597805
SMPD3	0.0782085	0.288276	0.540192
ITGA7	0.0781873	0.227721	0.642596
TRAT1	0.0780341	0.380848	0.419249
PML	0.0779929	0.157819	0.801842
FGF2	0.0778918	0.327366	0.484967
NCR1	0.0778049	0.327366	0.484967
NFKB1	0.0777715	0.204759	0.688757
PLD1	0.0776266	0.129635	0.887279
ENG	0.0776021	0.227721	0.642596
MPL	0.0775699	0.163975	0.785223
S100B	0.0775342	0.244015	0.612584
SPINK1	0.077426	0.190417	0.720295
C3AR1	0.0772183	0.235768	0.627514
SSX4	0.077134	0.415372	0.381563
CD22	0.0770323	0.134934	0.869878
MAP3K5	0.0769436	0.197493	0.704449
L1CAM	0.0766349	0.439382	0.357158
KLRD1	0.0762819	0.105524	0.976648
RAC2	0.0762572	0.114703	0.940426
C4B	0.0762447	0.317285	0.498551
IL33	0.0759517	0.327366	0.484967
CD180	0.0759395	0.348145	0.45824
CACNB2	0.0759363	0.197493	0.704449
TLR5	0.0759229	0.151839	0.818617
PDCD1	0.0759128	0.599026	0.222554
WNT11	0.0757736	0.55676	0.254332
CXCR2	0.0755946	0.183529	0.736295
CD53	0.0755885	0.252462	0.597805
C2	0.0755142	0.219872	0.657831
FAAP24	0.0754678	0.190417	0.720295
CD37	0.0754346	0.204759	0.688757
TMEM140	0.0753282	0.252462	0.597805
HLA-DOA	0.0752749	0.252462	0.597805
TERT	0.0746285	0.327366	0.484967
NFIL3	0.0746253	0.348145	0.45824
FGF22	0.0745278	0.358842	0.445097
FOXL2	0.0744266	0.105524	0.976648
LY9	0.0743483	0.307409	0.512283
USP9Y	0.0742781	0.828593	0.0816587
TNFRSF11B	0.0742552	0.151839	0.818617
IL1RN	0.0741983	0.244015	0.612584
CLEC7A	0.0740655	0.0592009	1.22767
FUT8	0.0739949	0.197493	0.704449
CCL24	0.0738999	0.348145	0.45824
ATP11C	0.0738603	0.252462	0.597805
LCK	0.073782	0.427279	0.369289
SOCS2	0.0735265	0.235768	0.627514
CREB3L3	0.0735118	0.146034	0.835547
CAMP	0.0734928	0.288276	0.540192
TARP/TRGC1/2	0.073449	0.415372	0.381563
MERTK	0.0734422	0.157819	0.801842
KLRC1	0.0731898	0.252462	0.597805
CXCL11	0.0729198	0.307409	0.512283
FZD1	0.0728148	0.129635	0.887279
BCAT1	0.0727475	0.427279	0.369289
CD2	0.0722733	0.252462	0.597805
TTPA	0.0721496	0.337653	0.47153
PRG2	0.0717832	0.86087	0.0650625
BDNF	0.0716533	0.317285	0.498551
ADH4	0.0715015	0.543002	0.265199
SIGLEC1	0.0713928	0.212218	0.673217
NOD2	0.0713333	0.380848	0.419249
PYCR1	0.071162	0.543002	0.265199
CXCR5	0.071081	0.529415	0.276204
TECR	0.0709429	0.235768	0.627514
BMPR1B	0.0709102	0.190417	0.720295
FGF10	0.0707564	0.46417	0.333323
POU2AF1	0.0705262	0.415372	0.381563
NGF	0.0703916	0.45168	0.345169
LTA	0.0698913	0.26111	0.583176
APOB	0.0696547	0.337653	0.47153
IRAK2	0.069502	0.337653	0.47153
PLA2G4C	0.0691479	0.124498	0.904837
ASCL1	0.069086	0.45168	0.345169
TFEB	0.0690515	0.358842	0.445097
IL20RB	0.0688855	0.489717	0.310054
SIGLEC8	0.0688094	0.380848	0.419249
NTRK2	0.0687247	0.197493	0.704449
ADGRE1	0.0684495	0.46417	0.333323
SPRY1	0.0682665	0.45168	0.345169
SOST	0.0682471	0.733688	0.134489
DDIT3	0.0680948	0.183529	0.736295
STC1	0.0677231	0.252462	0.597805
CDC25C	0.067536	0.227721	0.642596
PIK3CG	0.067465	0.516003	0.287348
CD3E	0.0674031	0.252462	0.597805
AMH	0.0672826	0.235768	0.627514
BRCA2	0.0671235	0.26111	0.583176
CD84	0.067123	0.47685	0.321618
CMTM4	0.0669419	0.0513483	1.28947
PNMA1	0.0668194	0.204759	0.688757
MBNL3	0.0667081	0.235768	0.627514
FCGR1A	0.0664871	0.543002	0.265199
RELN	0.0662261	0.599026	0.222554
HLA-DRB4	0.0661819	0.687623	0.16265
SERPINB2	0.0661689	0.204759	0.688757
ABCB1	0.0660528	0.369743	0.4321
CLEC4E	0.0657938	0.403664	0.39398
PSMB2	0.0657056	0.157819	0.801842
BAG1	0.0655373	0.17031	0.768759
HERC6	0.0654228	0.439382	0.357158
TMPRSS2	0.0654209	0.427279	0.369289
EOMES	0.0654202	0.613431	0.212234
RAG1	0.0653794	0.337653	0.47153
IL21R	0.0652225	0.29774	0.526163
IL6R	0.0651893	0.288276	0.540192
IKBKG	0.0651529	0.140399	0.852635
HRAS	0.0648734	0.529415	0.276204
APOC3	0.0648295	0.392155	0.406542
PTGER4	0.0644099	0.317285	0.498551
PLCB4	0.0643033	0.348145	0.45824
IL18RAP	0.064162	0.392155	0.406542
FLT3LG	0.0641492	0.327366	0.484967
IL20RA	0.0640741	0.380848	0.419249
TNFSF15	0.0638878	0.529415	0.276204
CXCL9	0.0637339	0.157819	0.801842
SOX17	0.0636894	0.427279	0.369289
MAP2K6	0.063039	0.0711969	1.14754
SFRP4	0.062878	0.252462	0.597805
FUT5	0.0626579	0.764952	0.116366
C1QBP	0.0626358	0.369743	0.4321
SHC3	0.062622	0.279016	0.55437
SLAMF6	0.0625698	0.212218	0.673217
FPR2	0.0625665	0.140399	0.852635
CACNG1	0.0625159	0.380848	0.419249
GOT1	0.0623499	0.235768	0.627514
CCL11	0.0622281	0.348145	0.45824
AREG	0.0621864	0.415372	0.381563
ZEB1	0.0619302	0.502769	0.298631
CXCR1	0.0618777	0.570687	0.243602
CDK2	0.0617923	0.204759	0.688757
CDC6	0.0617835	0.358842	0.445097
HDC	0.061719	0.212218	0.673217
SRR	0.0616979	0.252462	0.597805
LEP	0.0616605	0.516003	0.287348
IL4R	0.0616159	0.599026	0.222554
CDKN2D	0.061456	0.212218	0.673217
FBP1	0.0613948	0.415372	0.381563
CCR9	0.0613938	0.45168	0.345169
RIPK2	0.0609833	0.17031	0.768759
BLVRA	0.06098	0.369743	0.4321
CD207	0.0606825	0.380848	0.419249
APOL6	0.0606516	0.176828	0.75245
HEY1	0.0601246	0.489717	0.310054
ASPG	0.0600733	0.687623	0.16265
PGM2	0.0600505	0.190417	0.720295
FGF6	0.0600295	0.183529	0.736295
TBXAS1	0.0600184	0.403664	0.39398
NFKB2	0.0598376	0.46417	0.333323
ZIC2	0.0597802	0.642689	0.191999
IRF9	0.0597755	0.599026	0.222554
IL19	0.0596774	0.110038	0.958458
GRIN2B	0.0596404	0.197493	0.704449
CEACAM1	0.0595656	0.219872	0.657831
IL26	0.0594103	0.269961	0.568698
TIE1	0.0593008	0.392155	0.406542
PLA2G4F	0.058888	0.146034	0.835547
ETV1	0.0588281	0.599026	0.222554
H2AX	0.0587702	0.439382	0.357158
CD33	0.0585361	0.235768	0.627514
HMGA1	0.0583367	0.307409	0.512283
E2F3	0.0578707	0.204759	0.688757
BMP5	0.0577775	0.657532	0.182083
ITGB3	0.0576818	0.764952	0.116366
SLC2A1	0.0572074	0.47685	0.321618
CD80	0.0568402	0.288276	0.540192
PIK3R2	0.056774	0.893381	0.0489635
SRSF2	0.0565799	0.702859	0.153132
CCL13	0.0564945	0.415372	0.381563
CTSL	0.0561787	0.502769	0.298631
TNFRSF17	0.0559023	0.47685	0.321618
PSMC4	0.0558743	0.252462	0.597805
GHR	0.055872	0.516003	0.287348
CTAG1B	0.0558619	0.584777	0.23301
PSMD7	0.0552976	0.252462	0.597805
MPO	0.0552297	0.392155	0.406542
FLT1	0.0551836	0.516003	0.287348
TLR2	0.0551705	0.427279	0.369289
TMEM45B	0.0550882	0.489717	0.310054
IFI35	0.0549742	0.279016	0.55437
TRAC	0.054938	0.29774	0.526163
IL3	0.0549308	0.45168	0.345169
HSD11B1	0.0548102	0.702859	0.153132
WT1	0.0545415	0.288276	0.540192
ATP5ME	0.0544561	0.45168	0.345169
LRP1	0.0543235	0.380848	0.419249
NR4A3	0.0541521	0.227721	0.642596
HLA-DPB1	0.0541414	0.46417	0.333323
TICAM1	0.0541306	0.516003	0.287348
CCRL2	0.0541157	0.543002	0.265199
HK1	0.053903	0.45168	0.345169
GDF15	0.053774	0.415372	0.381563
MAGEC1	0.0535628	0.45168	0.345169
EFNA2	0.0533816	0.489717	0.310054
CACNA1G	0.0533154	0.124498	0.904837
IDH1	0.0532275	0.337653	0.47153
BRD7	0.052963	0.124498	0.904837
AKR1C4	0.0528991	0.327366	0.484967
CD1D	0.0524005	0.415372	0.381563
CD59	0.0523437	0.427279	0.369289
LAMA1	0.0522423	0.252462	0.597805
TNFRSF10A	0.0521607	0.348145	0.45824
NFKBIZ	0.0520771	0.543002	0.265199
CD1B	0.0519968	0.403664	0.39398
NODAL	0.0517971	0.327366	0.484967
ITGAE	0.0514629	0.392155	0.406542
CXXC4	0.0514249	0.749268	0.125363
IL22	0.0513821	0.46417	0.333323
AXL	0.0513693	0.244015	0.612584
HHEX	0.0511566	0.672512	0.1723
GAS1	0.0507182	0.627987	0.202049
SPO11	0.0504858	0.415372	0.381563
TNFSF10	0.0503088	0.392155	0.406542
BTK	0.0502624	0.327366	0.484967
CD38	0.0499312	0.529415	0.276204
BMP4	0.0497712	0.812559	0.0901451
CCL25	0.0497125	0.55676	0.254332
CHIT1	0.0496769	0.733688	0.134489
C1QB	0.0496025	0.46417	0.333323
CXCL16	0.0495993	0.235768	0.627514
GZMB	0.0495729	0.599026	0.222554
CDC14B	0.049364	0.392155	0.406542
NTF3	0.0493365	0.489717	0.310054
TLR9	0.0491434	0.269961	0.568698
FGF16	0.0488807	0.642689	0.191999
CD3G	0.0488681	0.183529	0.736295
RRAD	0.0488572	0.46417	0.333323
ERCC2	0.0485756	0.0851165	1.06999
LAIR2	0.0482647	0.45168	0.345169
OASL	0.0481775	0.26111	0.583176
CASP8	0.0480405	0.227721	0.642596
PTCRA	0.047951	0.812559	0.0901451
TMEM163	0.0474362	0.942468	0.0257336
CCL5	0.0470883	0.584777	0.23301
C5AR1	0.0469842	0.543002	0.265199
POU2F2	0.0469182	0.642689	0.191999
PRKAR2B	0.0468436	0.380848	0.419249
HNF1A	0.046288	0.733688	0.134489
FUT7	0.0462474	0.197493	0.704449
IRF1	0.0462083	0.584777	0.23301
CGAS	0.0458431	0.427279	0.369289
CACNA2D3	0.0458409	0.317285	0.498551
PRKCA	0.0457675	0.403664	0.39398
RAB7A	0.0452967	0.642689	0.191999
CD8B	0.0448103	0.942468	0.0257336
APOM	0.0447269	0.627987	0.202049
RBP4	0.0443039	0.45168	0.345169
CDC14A	0.0442061	0.733688	0.134489
ALDOC	0.0439939	0.570687	0.243602
DLL3	0.0435487	0.718216	0.143745
FZD4	0.043547	0.244015	0.612584
ATF3	0.0435095	0.46417	0.333323
CCR7	0.0434801	0.543002	0.265199
NDUFS7	0.043478	0.369743	0.4321
PGF	0.043458	0.427279	0.369289
ORC6	0.0434412	0.288276	0.540192
PITX2	0.0434278	0.415372	0.381563
TNFSF13B	0.0433403	0.439382	0.357158
CEP55	0.0432895	0.101159	0.994997
EBI3	0.0432836	0.439382	0.357158
LILRB3	0.0431771	0.529415	0.276204
GLS	0.0431469	0.975326	0.0108503
LAG3	0.0429118	0.657532	0.182083
RRM2	0.0427005	0.543002	0.265199
SNAI1	0.0424974	0.288276	0.540192
CXCL6	0.0424066	0.502769	0.298631
CD79B	0.0421574	0.502769	0.298631
MAP3K20	0.0421477	0.627987	0.202049
PPP3CA	0.0420727	0.45168	0.345169
STK11IP	0.041897	0.403664	0.39398
ERG	0.0418481	0.439382	0.357158
CEBPE	0.0416993	0.369743	0.4321
CD6	0.0413726	0.55676	0.254332
CDC20	0.0412497	0.439382	0.357158
PTGDR2	0.0411456	0.29774	0.526163
PC	0.0411397	0.348145	0.45824
TLR8	0.041137	0.489717	0.310054
MSRB2	0.0410572	0.204759	0.688757
CD28	0.0409926	0.45168	0.345169
FOXA2	0.0409871	0.369743	0.4321
TIGIT	0.0408482	0.415372	0.381563
POLR2J	0.0406787	0.489717	0.310054
ZNF205	0.040507	0.439382	0.357158
HOXA11	0.0403489	0.55676	0.254332
OLR1	0.0403053	0.733688	0.134489
TRDC	0.0401829	0.45168	0.345169
WNT16	0.0400455	0.307409	0.512283
IL25	0.0398405	0.380848	0.419249
GDF6	0.0396702	0.348145	0.45824
TTC30A	0.0395652	0.599026	0.222554
GOT2	0.0394365	0.29774	0.526163
CHAD	0.0392995	0.327366	0.484967
PPP2R3A	0.0392433	0.733688	0.134489
CD5	0.0391638	0.584777	0.23301
NDUFA7	0.0389067	0.358842	0.445097
TNFSF12	0.0387728	0.392155	0.406542
RSAD2	0.0384377	0.392155	0.406542
RASGRP1	0.0383171	0.348145	0.45824
TNN	0.0380426	0.877099	0.0569512
SPINK5	0.0380406	0.749268	0.125363
E2F4	0.0378198	0.392155	0.406542
IL34	0.0376509	0.657532	0.182083
CCNE1	0.0373444	0.337653	0.47153
TPTE	0.0372613	0.991774	0.00358724
CSF3	0.036863	0.47685	0.321618
MAPK12	0.036672	0.197493	0.704449
BNIP3	0.0366556	0.516003	0.287348
FGF11	0.0366254	0.529415	0.276204
CCL23	0.0366087	0.733688	0.134489
CCNA1	0.0365865	0.235768	0.627514
PPP2R2B	0.0365847	0.642689	0.191999
NOD1	0.0364825	0.45168	0.345169
IRF8	0.0364636	0.796603	0.0987579
FUT4	0.0362376	0.380848	0.419249
MAPK8	0.036093	0.828593	0.0816587
REL	0.0360355	0.380848	0.419249
MCAT	0.035594	0.358842	0.445097
APOA4	0.035589	0.642689	0.191999
IL22RA1	0.0351522	0.599026	0.222554
CCL1	0.0350101	0.642689	0.191999
TDO2	0.0348145	0.317285	0.498551
CYFIP2	0.0346373	0.427279	0.369289
ICAM3	0.0346274	0.657532	0.182083
PLA2G5	0.034471	0.502769	0.298631
MAP3K7	0.034252	0.672512	0.1723
MYB	0.0341786	0.672512	0.1723
TRIM21	0.0339323	0.337653	0.47153
CD70	0.0338044	0.796603	0.0987579
FOXM1	0.0336795	0.991774	0.00358724
SHC1	0.0336757	0.307409	0.512283
FCN1	0.0336421	0.796603	0.0987579
BMP2	0.0332282	0.348145	0.45824
AURKB	0.0331768	0.991774	0.00358724
NFATC4	0.0331073	0.570687	0.243602
CEACAM6	0.0330732	0.733688	0.134489
AQP9	0.0328751	0.529415	0.276204
GIMAP6	0.0328633	0.613431	0.212234
CD79A	0.0324418	0.584777	0.23301
CASP12	0.0321728	0.828593	0.0816587
FGF17	0.0320991	0.627987	0.202049
TLR6	0.0320213	0.392155	0.406542
GLUL	0.0319169	0.796603	0.0987579
BLK	0.0315257	0.403664	0.39398
ENO1	0.0314282	0.570687	0.243602
NDUFA3	0.0313887	0.288276	0.540192
GNG12	0.0313785	0.627987	0.202049
SKP1	0.0309397	0.687623	0.16265
EYA1	0.0309152	0.642689	0.191999
BAMBI	0.0306045	0.672512	0.1723
HOXA10	0.0304117	0.529415	0.276204
CD36	0.0300959	0.516003	0.287348
CYBB	0.0298404	0.47685	0.321618
ITGA9	0.02979	0.718216	0.143745
NOS3	0.029737	0.991774	0.00358724
OPN3	0.0297013	0.991774	0.00358724
CEBPB	0.0296695	0.780732	0.107498
CD160	0.0295915	0.502769	0.298631
MYCT1	0.029557	0.657532	0.182083
FANCE	0.029203	0.529415	0.276204
ULBP2	0.0290315	0.749268	0.125363
PRMT8	0.0289754	0.439382	0.357158
SNAI2	0.0288902	0.844699	0.0732981
CR1	0.0288369	0.828593	0.0816587
TCL1A	0.0285726	0.780732	0.107498
TWIST1	0.0284184	0.702859	0.153132
HMGN5	0.0280354	0.584777	0.23301
ITGA8	0.0279613	0.439382	0.357158
PARP12	0.0278999	0.613431	0.212234
ABCF1	0.027428	0.702859	0.153132
BID	0.0272814	0.702859	0.153132
FOXJ1	0.0272289	0.687623	0.16265
SERINC3	0.0271455	0.975326	0.0108503
MELK	0.0270855	0.392155	0.406542
CCL22	0.0269069	0.702859	0.153132
GRB7	0.0267866	0.55676	0.254332
HSPA6	0.026669	0.958888	0.0182321
MAPK8IP2	0.0265767	0.327366	0.484967
WNT2B	0.0264898	0.47685	0.321618
MS4A4A	0.0263285	0.687623	0.16265
IFNAR1	0.0261069	0.749268	0.125363
PPP2R1A	0.0260843	0.909707	0.0410985
BIRC7	0.0258794	0.764952	0.116366
DEFB134	0.0256037	0.516003	0.287348
C6	0.025572	0.45168	0.345169
PTCD2	0.0255034	0.45168	0.345169
TBK1	0.0254648	0.543002	0.265199
CASP3	0.0254553	0.702859	0.153132
VSIR	0.0252506	0.657532	0.182083
CACNA2D1	0.0250452	0.702859	0.153132
OTOA	0.0249826	0.749268	0.125363
TLR3	0.0248508	0.733688	0.134489
FAM124B	0.0248294	0.702859	0.153132
PTGS2	0.0245907	0.877099	0.0569512
TPO	0.0244757	0.877099	0.0569512
EXO1	0.0242742	0.516003	0.287348
KRT1	0.0242095	0.86087	0.0650625
HDAC11	0.0239383	0.627987	0.202049
IL17RA	0.023932	0.657532	0.182083
NDUFA1	0.0230453	0.733688	0.134489
PDGFB	0.0225821	0.86087	0.0650625
CBL	0.0225283	1	0
NECTIN2	0.0224785	0.45168	0.345169
WNT10A	0.0223891	0.926072	0.0333554
MICA	0.0223506	0.749268	0.125363
EGF	0.0219831	0.46417	0.333323
HLA-DMA	0.0218925	0.570687	0.243602
TLR4	0.021771	0.46417	0.333323
LILRA3	0.0217297	0.812559	0.0901451
PYCR3	0.0215126	0.307409	0.512283
HAVCR2	0.0214669	0.844699	0.0732981
CDH3	0.0211964	0.828593	0.0816587
IL4	0.021163	0.764952	0.116366
DDB2	0.0208541	0.942468	0.0257336
NDUFB10	0.0205988	0.812559	0.0901451
NFATC2	0.0205982	0.844699	0.0732981
MYD88	0.0205813	0.403664	0.39398
CACNG6	0.0204979	0.796603	0.0987579
RASGRF1	0.0201624	0.975326	0.0108503
JAM3	0.0200898	0.718216	0.143745
BLNK	0.0197794	0.516003	0.287348
NKG7	0.0196935	0.975326	0.0108503
PGPEP1	0.0196186	0.718216	0.143745
POLE2	0.0195472	0.796603	0.0987579
MAGEA12	0.0194801	0.926072	0.0333554
SELPLG	0.0193531	0.55676	0.254332
CXCL2	0.0193436	0.584777	0.23301
GPX4	0.0191408	0.749268	0.125363
TLX1	0.0190189	0.733688	0.134489
HACD2	0.0189911	0.570687	0.243602
MTF2	0.0189218	0.45168	0.345169
MXI1	0.0183931	0.642689	0.191999
TNFRSF4	0.0181733	0.502769	0.298631
POU5F1	0.0181561	0.570687	0.243602
IL1R2	0.0181399	0.657532	0.182083
UQCRQ	0.0181392	0.599026	0.222554
FEN1	0.018111	0.812559	0.0901451
FGF14	0.0180149	0.991774	0.00358724
NDC1	0.017949	0.55676	0.254332
KLRG1	0.0178674	0.584777	0.23301
ELOB	0.0178556	0.780732	0.107498
LAIR1	0.0175687	0.279016	0.55437
HLA-DMB	0.0174678	0.926072	0.0333554
SAMD9	0.0172375	0.780732	0.107498
CEBPA	0.0169211	0.733688	0.134489
NFAM1	0.0160152	0.749268	0.125363
CD244	0.0158707	0.893381	0.0489635
NKX3-1	0.015861	0.877099	0.0569512
ACVR1C	0.0157305	0.812559	0.0901451
ESR2	0.0152709	0.909707	0.0410985
CDC7	0.0152531	0.657532	0.182083
MLLT3	0.0151632	0.702859	0.153132
LAMC3	0.0149623	0.828593	0.0816587
MYBL2	0.0149446	0.613431	0.212234
ZBTB20	0.0149391	0.657532	0.182083
CDKN2C	0.014502	0.599026	0.222554
WNT10B	0.0144945	0.844699	0.0732981
CTAGE1	0.0143875	0.570687	0.243602
BCL2A1	0.0137282	0.718216	0.143745
IKBKE	0.0136527	0.584777	0.23301
IL2RG	0.0130702	0.702859	0.153132
RAD52	0.0129198	0.942468	0.0257336
STING1	0.0128674	0.844699	0.0732981
PLA2G4E	0.0126887	0.502769	0.298631
NF2	0.0125209	0.627987	0.202049
BCL10	0.0123489	0.764952	0.116366
NPM2	0.0121894	0.502769	0.298631
CCND3	0.012068	0.749268	0.125363
IL22RA2	0.0119909	0.718216	0.143745
SUV39H2	0.0113282	0.780732	0.107498
DLL1	0.0111548	0.657532	0.182083
VTCN1	0.0110713	0.672512	0.1723
PRKAA2	0.0109676	0.613431	0.212234
IRF5	0.0107586	0.991774	0.00358724
ATG5	0.0103267	0.687623	0.16265
CXCL10	0.0102452	0.687623	0.16265
MAP2K2	0.0102263	0.733688	0.134489
MCL1	0.00971115	0.909707	0.0410985
ZEB2	0.00935497	0.749268	0.125363
SELP	0.00933341	0.657532	0.182083
MET	0.00886729	0.749268	0.125363
CAMK2B	0.00878678	0.909707	0.0410985
SPANXB1	0.00827917	0.55676	0.254332
FASLG	0.00815919	0.718216	0.143745
NDUFA2	0.00790008	0.926072	0.0333554
PIAS4	0.00781863	0.893381	0.0489635
MTF1	0.00723294	0.909707	0.0410985
ARNT2	0.00699784	0.516003	0.287348
GPT	0.00670648	0.749268	0.125363
MAPK10	0.00669204	0.942468	0.0257336
GNAQ	0.00650668	0.733688	0.134489
IL12RB2	0.0064824	0.627987	0.202049
LBP	0.0063362	0.718216	0.143745
FGF20	0.00592277	0.702859	0.153132
FGFR1	0.00583979	0.893381	0.0489635
LGALS3	0.00538561	0.55676	0.254332
CACNA2D4	0.00533174	0.764952	0.116366
TNFRSF10C	0.00529992	0.844699	0.0732981
LYZ	0.00494644	0.796603	0.0987579
CEACAM8	0.00470103	0.687623	0.16265
LRP6	0.00462057	0.687623	0.16265
FGF1	0.00461316	0.780732	0.107498
POLD4	0.0045021	0.975326	0.0108503
HK2	0.00444656	0.828593	0.0816587
CD40LG	0.00419627	0.599026	0.222554
LTK	0.00384022	0.877099	0.0569512
UBE2C	0.003604	0.749268	0.125363
IL5RA	0.00351261	0.718216	0.143745
TRAF3	0.00314387	0.86087	0.0650625
HSP90B1	0.00307812	0.893381	0.0489635
CMA1	0.00285838	0.584777	0.23301
LIG4	0.00234657	0.687623	0.16265
ETS2	0.00223113	1	0
GNLY	0.00188538	0.909707	0.0410985
PIK3R5	0.00179677	0.764952	0.116366
BLM	0.00173716	0.584777	0.23301
NDUFB8	0.00148438	0.502769	0.298631
IFIT2	0.000887534	0.975326	0.0108503
CD55	0.000846678	0.975326	0.0108503
TWF1	0.000665817	0.991774	0.00358724
PRKCG	0.000657436	0.796603	0.0987579
BCL2L1	0.000590059	0.47685	0.321618
BRAF	0.000208585	0.926072	0.0333554
NOG	7.42666e-05	0.877099	0.0569512
HOXA9	-0.000617676	0.991774	0.00358724
GPX1	-0.000642819	0.718216	0.143745
ICAM5	-0.000824439	0.244015	0.612584
UBE2T	-0.00119242	0.958888	0.0182321
IL16	-0.00126936	0.877099	0.0569512
ITCH	-0.00155033	0.796603	0.0987579
JAML	-0.00181394	0.975326	0.0108503
APOA1	-0.00209744	0.893381	0.0489635
HMGA2	-0.00211986	0.958888	0.0182321
LILRB1	-0.00230035	1	0
FANCF	-0.00252345	0.86087	0.0650625
CCR1	-0.00282146	1	0
CX3CR1	-0.00292381	0.764952	0.116366
TBP	-0.00301538	0.942468	0.0257336
TMUB2	-0.00309499	0.975326	0.0108503
MAGEC2	-0.00323168	0.749268	0.125363
MLF1	-0.00340519	0.844699	0.0732981
CCR4	-0.00378851	0.796603	0.0987579
HHIP	-0.00390525	0.958888	0.0182321
EHHADH	-0.00412224	0.975326	0.0108503
RELA	-0.00432918	0.844699	0.0732981
ITGAM	-0.00436058	0.780732	0.107498
LAMA3	-0.00440051	0.502769	0.298631
SLAMF1	-0.00500445	0.975326	0.0108503
GABPA	-0.00508327	0.439382	0.357158
IL17RB	-0.00531303	0.749268	0.125363
CX3CL1	-0.00553949	0.909707	0.0410985
MKI67	-0.00563563	0.764952	0.116366
MAPT	-0.00570267	0.877099	0.0569512
PROM1	-0.00577914	0.942468	0.0257336
PDGFD	-0.00597874	0.86087	0.0650625
IL1RAPL2	-0.00609743	0.687623	0.16265
IFIT1	-0.00651923	0.958888	0.0182321
MAML2	-0.00700166	0.942468	0.0257336
TAF3	-0.00712714	0.893381	0.0489635
KLRF1	-0.00740618	0.55676	0.254332
CYP8B1	-0.00773054	0.749268	0.125363
IL13RA2	-0.00794469	0.642689	0.191999
CCL21	-0.00821764	0.599026	0.222554
CD300A	-0.00850413	0.828593	0.0816587
TNFSF9	-0.0088679	0.702859	0.153132
FGF13	-0.00887205	0.702859	0.153132
RASGRP2	-0.00901074	0.570687	0.243602
ICAM2	-0.00910151	0.958888	0.0182321
YTHDF2	-0.00919464	0.749268	0.125363
SGK2	-0.00928452	0.86087	0.0650625
CFP	-0.0094066	0.672512	0.1723
MAF	-0.00951242	0.991774	0.00358724
NDUFA12	-0.00954166	0.749268	0.125363
SOS2	-0.00961076	0.942468	0.0257336
PRKAR2A	-0.0099571	1	0
PPP3CC	-0.0103603	0.764952	0.116366
TRAF6	-0.0104361	0.749268	0.125363
COX6B1	-0.0106147	0.893381	0.0489635
FBXW7	-0.0111962	0.613431	0.212234
ICOSLG	-0.0113734	0.828593	0.0816587
VEGFB	-0.0114576	0.958888	0.0182321
TTR	-0.0119224	1	0
P4HA1	-0.0120472	0.764952	0.116366
FGFR4	-0.0120622	0.613431	0.212234
PHF6	-0.0120969	0.702859	0.153132
DLL4	-0.0121134	0.796603	0.0987579
NR4A1	-0.0122819	0.780732	0.107498
ATG12	-0.0124141	0.749268	0.125363
NDUFB4	-0.0127278	0.780732	0.107498
BRIP1	-0.0128385	0.627987	0.202049
GIMAP4	-0.0128738	0.796603	0.0987579
RASAL1	-0.0129913	0.733688	0.134489
CACNA1D	-0.0130907	0.764952	0.116366
PAK3	-0.0132588	0.687623	0.16265
AXIN1	-0.0133722	0.733688	0.134489
PRKACG	-0.0135214	0.926072	0.0333554
BRCA1	-0.0135747	0.516003	0.287348
CCR3	-0.0137151	0.749268	0.125363
ALKBH3	-0.0139009	0.909707	0.0410985
IFI16	-0.0139222	0.975326	0.0108503
MNX1	-0.0139568	0.926072	0.0333554
PRUNE1	-0.0139971	0.844699	0.0732981
BMI1	-0.0147504	0.812559	0.0901451
CHUK	-0.014914	0.764952	0.116366
PTTG1	-0.0152884	0.392155	0.406542
MMRN2	-0.0157901	0.942468	0.0257336
ISG15	-0.0159321	0.672512	0.1723
PBX1	-0.0159551	0.672512	0.1723
STAT4	-0.0160534	0.926072	0.0333554
SPIB	-0.0167598	0.86087	0.0650625
SIRPA	-0.0168214	0.877099	0.0569512
SMAD9	-0.016861	0.877099	0.0569512
MAP2K4	-0.0172122	0.844699	0.0732981
PIK3CA	-0.0172241	0.909707	0.0410985
PMS2	-0.0172286	0.909707	0.0410985
HLA-DRB5	-0.0173982	0.796603	0.0987579
CDKN1C	-0.0174553	1	0
RNLS	-0.0175578	0.991774	0.00358724
RB1	-0.0175753	0.844699	0.0732981
NLRP3	-0.0177006	0.991774	0.00358724
LAT	-0.0178073	0.926072	0.0333554
TGFBR1	-0.0179239	0.780732	0.107498
FANCB	-0.0179514	0.733688	0.134489
RORC	-0.0186561	0.702859	0.153132
TUBB	-0.0192027	0.909707	0.0410985
BCL6	-0.0201351	0.942468	0.0257336
CCR2	-0.0209831	0.749268	0.125363
ACY1	-0.0215559	0.337653	0.47153
GBP2	-0.0219363	0.909707	0.0410985
BAD	-0.0223162	0.909707	0.0410985
UQCR11	-0.0223405	0.702859	0.153132
SNCA	-0.0226477	0.86087	0.0650625
WNT7A	-0.0227943	1	0
TCF7L1	-0.0230284	0.718216	0.143745
FLNA	-0.0231479	0.86087	0.0650625
FCRL2	-0.0232539	0.570687	0.243602
G6PD	-0.0235043	0.403664	0.39398
DIPK2B	-0.0240497	0.86087	0.0650625
PCK2	-0.0245835	0.780732	0.107498
SLC16A2	-0.0246094	0.584777	0.23301
NFE2L2	-0.0246136	0.991774	0.00358724
CLECL1	-0.024698	0.828593	0.0816587
PTEN	-0.024806	0.584777	0.23301
NDC80	-0.024893	0.702859	0.153132
KITLG	-0.0252433	0.718216	0.143745
CCNB3	-0.0254369	0.975326	0.0108503
CENPF	-0.0255849	0.55676	0.254332
DUSP1	-0.0260023	0.489717	0.310054
PFKM	-0.026027	0.86087	0.0650625
ACOT12	-0.0262658	0.502769	0.298631
DKK2	-0.0264303	0.893381	0.0489635
SF3A1	-0.0265299	0.613431	0.212234
FLNC	-0.0268688	0.718216	0.143745
MAPK14	-0.0275263	0.46417	0.333323
GADL1	-0.0276087	0.796603	0.0987579
MAP3K12	-0.0277684	0.844699	0.0732981
APH1B	-0.0278332	0.780732	0.107498
IL3RA	-0.0278739	0.627987	0.202049
GRIA3	-0.0282691	0.991774	0.00358724
HES5	-0.0282756	0.672512	0.1723
ADORA2A	-0.0285263	0.893381	0.0489635
MSR1	-0.0285614	0.642689	0.191999
TANK	-0.0292147	0.543002	0.265199
TRAF1	-0.0294701	0.926072	0.0333554
STAT2	-0.0295225	0.657532	0.182083
DUSP8	-0.0301253	0.427279	0.369289
FOXO4	-0.0301569	0.991774	0.00358724
IRF7	-0.0302585	0.942468	0.0257336
NRP1	-0.0304839	0.584777	0.23301
SMAD2	-0.030759	0.307409	0.512283
PIK3CD	-0.0313164	0.991774	0.00358724
PPP3R2	-0.0315048	0.718216	0.143745
CASP7	-0.0316603	0.657532	0.182083
PRKACA	-0.0317931	0.877099	0.0569512
PLCE1	-0.0317948	0.403664	0.39398
TAL1	-0.0319831	0.702859	0.153132
FANCG	-0.0320636	0.599026	0.222554
GTF2H3	-0.0329274	0.392155	0.406542
NDUFA13	-0.0330569	0.718216	0.143745
IL12RB1	-0.0330982	0.764952	0.116366
RPS6KA6	-0.0331705	0.529415	0.276204
DAXX	-0.0332742	0.991774	0.00358724
SKP2	-0.0332859	0.358842	0.445097
FGF9	-0.0333249	0.991774	0.00358724
GUSB	-0.0340607	0.45168	0.345169
CCNE2	-0.0342337	0.991774	0.00358724
PRKACB	-0.034931	0.502769	0.298631
GRIN1	-0.035553	0.749268	0.125363
NDUFA6	-0.0355845	0.570687	0.243602
VEGFD	-0.0356536	0.975326	0.0108503
WRN	-0.0359488	0.584777	0.23301
MST1R	-0.0360581	0.599026	0.222554
LAMP2	-0.0360806	0.516003	0.287348
KBTBD8	-0.0361812	0.942468	0.0257336
CDC25A	-0.0369982	0.909707	0.0410985
HPRT1	-0.0371973	0.279016	0.55437
KRAS	-0.0372363	0.279016	0.55437
CYP19A1	-0.0377815	0.909707	0.0410985
PPBP	-0.0380255	0.975326	0.0108503
CD1C	-0.0383553	0.958888	0.0182321
CEACAM3	-0.0384045	0.489717	0.310054
CXCR4	-0.0387963	0.599026	0.222554
HDAC4	-0.0388041	0.337653	0.47153
UBA7	-0.0399197	0.828593	0.0816587
PPARG	-0.0401582	0.733688	0.134489
SPOP	-0.0403802	0.516003	0.287348
LEFTY1	-0.0406211	0.749268	0.125363
APC	-0.0408161	0.975326	0.0108503
PLA2G3	-0.0408325	0.796603	0.0987579
CXCR6	-0.0409501	0.489717	0.310054
KMT2C	-0.0410002	0.337653	0.47153
NUMBL	-0.0413035	0.235768	0.627514
MTOR	-0.0413764	0.369743	0.4321
MAVS	-0.0424811	0.613431	0.212234
NAT8L	-0.0427471	0.46417	0.333323
LY6E	-0.0433741	1	0
ITGA4	-0.0435819	0.627987	0.202049
ALKBH2	-0.043593	0.317285	0.498551
TNFRSF13C	-0.0437358	0.642689	0.191999
XRCC4	-0.0449712	0.828593	0.0816587
MAP2K1	-0.0454388	0.796603	0.0987579
MAPK11	-0.0455872	0.877099	0.0569512
CDC25B	-0.0457561	0.828593	0.0816587
TRAF7	-0.0460528	0.403664	0.39398
ERCC3	-0.0460764	0.733688	0.134489
XPA	-0.0471743	0.380848	0.419249
IL15	-0.0477031	0.796603	0.0987579
SPRED1	-0.0478759	0.46417	0.333323
PBK	-0.04887	0.627987	0.202049
PIN1	-0.0489532	0.958888	0.0182321
LCN2	-0.0491754	0.570687	0.243602
HMGB1	-0.0495057	0.0779038	1.10844
MAPK9	-0.0498861	0.29774	0.526163
MDC1	-0.0502889	0.369743	0.4321
JAK1	-0.0503419	0.307409	0.512283
TPR	-0.0503551	0.151839	0.818617
SH2D1A	-0.0509041	0.599026	0.222554
TIRAP	-0.0511285	0.599026	0.222554
FZD10	-0.0512293	0.828593	0.0816587
E2F1	-0.0513467	0.380848	0.419249
ARMH3	-0.0515641	0.502769	0.298631
CLCF1	-0.0520505	0.212218	0.673217
SMARCA4	-0.0520806	0.288276	0.540192
EIF2B4	-0.0538734	0.627987	0.202049
GATA1	-0.0539629	0.657532	0.182083
DTX1	-0.054146	0.599026	0.222554
ROR2	-0.0544175	0.613431	0.212234
GRB2	-0.0544425	0.489717	0.310054
RIPK3	-0.0547767	0.204759	0.688757
IRAK1	-0.0547814	0.642689	0.191999
NRDE2	-0.056346	0.348145	0.45824
PRDX5	-0.0573582	0.358842	0.445097
RAD51	-0.057429	0.219872	0.657831
PLCB1	-0.0575458	0.926072	0.0333554
ATG16L1	-0.0578936	0.0928597	1.03217
MRM2	-0.0579094	0.403664	0.39398
IRF2	-0.0583835	0.348145	0.45824
ARNT	-0.058643	0.227721	0.642596
HDAC1	-0.0589002	0.134934	0.869878
PTTG2	-0.059509	0.55676	0.254332
F2RL1	-0.0597465	0.29774	0.526163
TAB1	-0.0599079	0.327366	0.484967
NR3C1	-0.0599836	0.55676	0.254332
MCM2	-0.0602736	0.489717	0.310054
PDK1	-0.0606387	0.415372	0.381563
ELK1	-0.0606584	0.317285	0.498551
FANCC	-0.060866	0.327366	0.484967
TXN2	-0.0610865	0.369743	0.4321
FZD8	-0.0613941	0.529415	0.276204
PRC1	-0.0614835	0.227721	0.642596
TFE3	-0.0617103	0.124498	0.904837
HDAC3	-0.0621581	0.317285	0.498551
SELENOK	-0.062885	0.439382	0.357158
ATF1	-0.0633397	0.134934	0.869878
FANCL	-0.063378	0.279016	0.55437
ROCK1	-0.0635659	0.327366	0.484967
ITGA3	-0.0640877	0.613431	0.212234
ANGPT2	-0.0644008	0.764952	0.116366
WEE1	-0.0646697	0.26111	0.583176
CCNB1	-0.064702	0.46417	0.333323
CYLD	-0.0649796	0.570687	0.243602
CCL17	-0.0653199	1	0
PURA	-0.0653541	0.190417	0.720295
C5	-0.0654906	0.45168	0.345169
PPARGC1B	-0.0655767	0.197493	0.704449
WNT6	-0.0660479	0.288276	0.540192
PRAME	-0.0660638	0.642689	0.191999
KDM5C	-0.0662015	0.279016	0.55437
IRAK4	-0.0666018	0.252462	0.597805
MAPK1	-0.0673883	0.163975	0.785223
CNOT2	-0.0674694	0.337653	0.47153
RIN1	-0.0674948	0.110038	0.958458
NRAS	-0.0675649	0.190417	0.720295
CKLF	-0.0682663	0.124498	0.904837
MNAT1	-0.0685034	0.176828	0.75245
RICTOR	-0.0687172	0.212218	0.673217
SMC1A	-0.0701634	0.252462	0.597805
DGLUCY	-0.0702043	0.0889202	1.051
HDAC10	-0.0707552	0.252462	0.597805
ERCC6	-0.0711257	0.176828	0.75245
CXADR	-0.0711412	0.348145	0.45824
FGF19	-0.0722731	0.584777	0.23301
FOXC1	-0.0723158	0.764952	0.116366
PHGDH	-0.0730621	0.327366	0.484967
SLC25A1	-0.0738756	0.212218	0.673217
RBX1	-0.0748391	0.269961	0.568698
LAMB4	-0.0748864	1	0
BCOR	-0.0750236	0.0162973	1.78789
HIF1A	-0.0751254	0.307409	0.512283
MAPK3	-0.0752052	0.327366	0.484967
CALML5	-0.0754808	0.642689	0.191999
DKK1	-0.0755649	0.269961	0.568698
FOXP3	-0.0757183	0.26111	0.583176
MRPL19	-0.0761715	0.29774	0.526163
CT45A1	-0.0763146	0.516003	0.287348
PDGFC	-0.0765367	0.812559	0.0901451
RFC4	-0.0766062	0.119522	0.922553
NBN	-0.0785443	0.26111	0.583176
PKMYT1	-0.0788492	0.29774	0.526163
CASP9	-0.079092	0.219872	0.657831
MAD2L2	-0.0791999	0.183529	0.736295
PBX3	-0.079282	0.627987	0.202049
CCNO	-0.0793509	0.516003	0.287348
RORA	-0.0793863	0.288276	0.540192
JAK2	-0.0794853	0.415372	0.381563
CREB3L4	-0.080005	0.657532	0.182083
PRR5	-0.0800904	0.749268	0.125363
KEAP1	-0.080481	0.348145	0.45824
AKAP1	-0.0804907	0.134934	0.869878
TBL1XR1	-0.0805241	0.279016	0.55437
ATOX1	-0.0812175	0.197493	0.704449
FLG	-0.0816351	0.570687	0.243602
PLA2G6	-0.0820027	0.124498	0.904837
POLR2H	-0.0820304	0.124498	0.904837
MAP4K2	-0.0825129	0.244015	0.612584
CDK6	-0.0827343	0.439382	0.357158
IGLL1	-0.0827637	0.45168	0.345169
API5	-0.0831292	0.140399	0.852635
CFD	-0.0833566	0.415372	0.381563
MEF2C	-0.0838482	0.942468	0.0257336
ECSIT	-0.0842132	0.134934	0.869878
E2F5	-0.0846281	0.146034	0.835547
REPS1	-0.0850897	0.0345568	1.46147
KYAT1	-0.0851464	0.439382	0.357158
FZD3	-0.0859244	0.0252712	1.59737
OAT	-0.0863483	0.197493	0.704449
UTY	-0.086425	0.0851165	1.06999
SYK	-0.087296	0.252462	0.597805
RAD50	-0.0873522	0.0969382	1.01351
CACNG4	-0.0873789	0.489717	0.310054
UBC	-0.0878758	0.543002	0.265199
MEN1	-0.0883566	0.380848	0.419249
JADE1	-0.0890639	0.279016	0.55437
MBNL1	-0.0893749	0.392155	0.406542
CD24	-0.0897353	0.252462	0.597805
PYCARD	-0.0905115	0.327366	0.484967
CD46	-0.0909217	0.0889202	1.051
CHEK1	-0.0928254	0.110038	0.958458
CDK4	-0.0938547	0.101159	0.994997
PCNA	-0.0947023	0.348145	0.45824
POLB	-0.0954753	0.17031	0.768759
MCM4	-0.0958204	0.279016	0.55437
ATP5F1D	-0.0965605	0.163975	0.785223
CMTM6	-0.09782	0.0466134	1.33149
MGMT	-0.098168	0.204759	0.688757
MED12	-0.0984362	0.0851165	1.06999
LAMP1	-0.0988661	0.337653	0.47153
EWSR1	-0.0990352	0.288276	0.540192
SRP54	-0.099128	0.129635	0.887279
BBC3	-0.0992315	0.0592009	1.22767
PTPN11	-0.0994759	0.0239549	1.62061
IRF3	-0.100185	0.0538629	1.26871
FST	-0.100518	0.45168	0.345169
IFNGR2	-0.100912	0.0564794	1.24811
GLUD1	-0.101192	0.0620304	1.2074
MRE11	-0.101555	0.0969382	1.01351
BMP7	-0.102575	0.642689	0.191999
ACSF3	-0.102869	0.0108801	1.96337
ASNS	-0.102927	0.0680253	1.16733
EP300	-0.103294	0.0969382	1.01351
AMBP	-0.103787	0.17031	0.768759
KAT2B	-0.104406	0.119522	0.922553
HDAC2	-0.106059	0.0443872	1.35274
ALCAM	-0.106508	0.47685	0.321618
CD164	-0.106598	0.157819	0.801842
PVR	-0.106641	0.0137378	1.86208
SPRY2	-0.106942	0.0620304	1.2074
EZH2	-0.107063	0.0108801	1.96337
TBC1D10B	-0.107833	0.00134428	2.87151
NFATC3	-0.108584	0.0214998	1.66757
HDAC6	-0.109181	0.0252712	1.59737
NDUFB1	-0.109631	0.114703	0.940426
TNFRSF14	-0.110777	0.0928597	1.03217
GMIP	-0.11125	0.119522	0.922553
WNT3A	-0.111312	0.219872	0.657831
STK11	-0.111481	0.0122352	1.91239
GNG7	-0.11268	0.0649708	1.18728
RFC3	-0.113651	0.0466134	1.33149
POLD1	-0.114403	0.0345568	1.46147
IKBKB	-0.114419	0.0422514	1.37416
SMARCB1	-0.114681	0.183529	0.736295
DNAJC14	-0.114999	0.00288682	2.53958
PVRIG	-0.11559	0.00457967	2.33917
THBD	-0.116722	0.183529	0.736295
ASL	-0.116792	0.288276	0.540192
ASXL1	-0.116926	0.204759	0.688757
ABL1	-0.118137	0.219872	0.657831
TRAF2	-0.118953	0.146034	0.835547
RPTOR	-0.118995	0.0296022	1.52868
WDR76	-0.119053	0.0744887	1.12791
TYK2	-0.119892	0.0680253	1.16733
ARID1B	-0.120956	0.0711969	1.14754
CDH1	-0.121549	0.327366	0.484967
TOP2A	-0.121603	0.0266496	1.57431
PSEN1	-0.122283	0.0363586	1.43939
EIF2AK2	-0.123574	0.01154	1.93779
RAC3	-0.123958	0.119522	0.922553
C8G	-0.124009	0.110038	0.958458
RAD51C	-0.124152	0.0402032	1.39574
ITGB8	-0.124908	0.134934	0.869878
NEIL1	-0.125348	0.157819	0.801842
GSK3B	-0.125421	0.0102539	1.98911
BBS1	-0.125852	0.0363586	1.43939
CES3	-0.127253	0.0889202	1.051
MUTYH	-0.127317	0.0162973	1.78789
FZD5	-0.127747	0.337653	0.47153
PSAT1	-0.128848	0.0513483	1.28947
COX4I1	-0.129198	0.26111	0.583176
PIK3CB	-0.129673	0.0214998	1.66757
SMAD5	-0.131122	0.0620304	1.2074
FANCA	-0.131195	0.0145484	1.83718
IDH2	-0.131364	0.197493	0.704449
NCAM1	-0.131567	0.26111	0.583176
CACNB3	-0.131638	0.01154	1.93779
HDAC5	-0.131877	0.0489328	1.3104
SOX2	-0.132624	0.227721	0.642596
RANBP2	-0.133437	0.01154	1.93779
PKP3	-0.13352	0.101159	0.994997
GNG4	-0.134026	0.134934	0.869878
PMAIP1	-0.135282	0.124498	0.904837
H3C2	-0.136082	0.403664	0.39398
SOS1	-0.136666	0.01154	1.93779
SOX11	-0.137081	0.0363586	1.43939
MIB1	-0.137271	0.0145484	1.83718
KDM6A	-0.137712	0.105524	0.976648
GNAS	-0.138507	0.584777	0.23301
U2AF1	-0.140877	0.0489328	1.3104
TSC1	-0.141904	0.0564794	1.24811
FZD2	-0.143917	0.0443872	1.35274
OAZ1	-0.144685	0.146034	0.835547
RIMKLB	-0.145286	0.00591018	2.2284
FYN	-0.145387	0.0021985	2.65787
KRT10	-0.145627	0.163975	0.785223
PIK3R1	-0.146619	0.0328318	1.48371
SETBP1	-0.147174	0.0214998	1.66757
SERINC5	-0.147201	0.0108801	1.96337
TGFBR2	-0.147637	0.0363586	1.43939
CREB1	-0.148914	0.00330017	2.48146
PIM1	-0.148973	0.176828	0.75245
CLU	-0.150067	0.427279	0.369289
IGF1R	-0.151604	0.0363586	1.43939
NSD2	-0.152502	0.01154	1.93779
TYMS	-0.153763	0.01154	1.93779
CUL1	-0.154729	0.00269838	2.5689
SREBF1	-0.154834	0.317285	0.498551
ME2	-0.155224	0.0182282	1.73926
UBB	-0.155533	0.0779038	1.10844
DNMT1	-0.157112	0.0928597	1.03217
SF3B1	-0.158541	0.0592009	1.22767
TNKS	-0.158599	0.00805811	2.09377
SMC3	-0.160195	0.00457967	2.33917
GTF3C1	-0.161431	0.0137378	1.86208
NUPR1	-0.161513	0.151839	0.818617
HSD17B8	-0.161822	0.0021985	2.65787
FZD6	-0.162672	0.0744887	1.12791
SERINC1	-0.163369	0.0137378	1.86208
TET2	-0.164815	0.00235482	2.62804
KMT2D	-0.166625	0.00856349	2.06735
POLR2A	-0.166737	0.140399	0.852635
TLK2	-0.167493	0.000694015	3.15863
AKT1	-0.167675	0.101159	0.994997
NCOR1	-0.167918	0.000120275	3.91983
GNA11	-0.168428	0.00429256	2.36728
ARID1A	-0.168902	0.0422514	1.37416
BRD4	-0.168969	0.105524	0.976648
CPSF7	-0.169424	0.00520665	2.28344
KLF4	-0.169649	0.101159	0.994997
FCGRT	-0.170631	0.0226985	1.644
ATR	-0.172297	0.00125106	2.90272
DTX3	-0.173028	0.00116385	2.9341
EPOR	-0.175079	0.0711969	1.14754
RUNX1T1	-0.176772	0.0620304	1.2074
SP1	-0.177407	0.00155021	2.80961
TOX	-0.179233	0.0266496	1.57431
CBLC	-0.179515	0.0239549	1.62061
VCAN	-0.181407	0.26111	0.583176
MAP3K1	-0.182087	0.000511975	3.29075
PSMB7	-0.182094	0.01154	1.93779
TP73	-0.18259	0.00457967	2.33917
CAPN2	-0.182909	0.0680253	1.16733
DUOX1	-0.183496	0.00269838	2.5689
BRD3	-0.184942	0.0252712	1.59737
SDHA	-0.185508	0.190417	0.720295
PBRM1	-0.187652	0.015401	1.81245
SMO	-0.189204	0.00909703	2.0411
GLI3	-0.19298	0.00402187	2.39557
SIGIRR	-0.192989	0.0382398	1.41748
IL11RA	-0.194359	0.0311811	1.50611
VHL	-0.195102	0.000694015	3.15863
MDM2	-0.195809	0.0162973	1.78789
PPP2CB	-0.197699	0.015401	1.81245
INHBB	-0.197825	0.00134428	2.87151
BNIP3L	-0.198651	0.00488406	2.31122
LFNG	-0.198671	0.0345568	1.46147
ATM	-0.199606	0.000552764	3.25746
NSD1	-0.201468	0.000868229	3.06137
CREBBP	-0.2017	0.00488406	2.31122
ANKRD28	-0.201787	0.000806095	3.09361
MLH1	-0.201951	0.00108228	2.96566
KRT19	-0.204034	0.157819	0.801842
ATG7	-0.204881	6.05846e-05	4.21764
CCL28	-0.205211	0.0513483	1.28947
CD47	-0.20578	0.00352645	2.45266
ATF2	-0.206407	5.08334e-05	4.29385
CASP1	-0.206956	0.0145484	1.83718
PPP3R1	-0.212849	0.00402187	2.39557
STAT5B	-0.21459	2.47883e-05	4.60575
PRKCE	-0.215034	0.00856349	2.06735
MYCN	-0.21524	0.151839	0.818617
POLR2D	-0.21592	1.29436e-05	4.88795
MAPKAPK2	-0.216215	0.0489328	1.3104
TSPAN7	-0.216804	0.0239549	1.62061
SMAD4	-0.218027	0.00308719	2.51044
RAF1	-0.218074	7.85887e-05	4.10464
JAG2	-0.218461	0.0711969	1.14754
NOTCH3	-0.219349	0.0266496	1.57431
JUP	-0.219435	0.0564794	1.24811
HELLS	-0.219455	0.00308719	2.51044
SIN3A	-0.220545	2.06302e-05	4.6855
TP53	-0.221571	0.0122352	1.91239
LRP5	-0.222814	0.000643575	3.1914
RNF43	-0.22388	7.29911e-06	5.13673
NOTCH2	-0.225521	0.000214559	3.66845
ITGB1	-0.226522	0.119522	0.922553
PARP4	-0.228325	0.000405819	3.39167
SOCS1	-0.229165	0.00591018	2.2284
EPM2AIP1	-0.229513	0.00205175	2.68788
TCF3	-0.229652	0.0021985	2.65787
FUBP1	-0.229978	0.0252712	1.59737
AKT2	-0.231576	0.00457967	2.33917
ATP2A2	-0.231887	0.0649708	1.18728
DNMT3A	-0.237146	0.00376676	2.42403
RASA4	-0.237626	0.00191403	2.71805
NSD3	-0.238902	0.000346883	3.45982
RAC1	-0.23903	0.017239	1.76349
PRKDC	-0.240718	0.00757959	2.12035
MCM5	-0.246111	0.00591018	2.2284
H3C10	-0.248698	0.197493	0.704449
SETD2	-0.249211	7.20892e-05	4.14213
NASP	-0.251842	0.0102539	1.98911
NF1	-0.253297	0.00288682	2.53958
ARID2	-0.255933	5.08334e-05	4.29385
DOCK9	-0.256144	0.000474007	3.32422
BRD2	-0.259548	0.0252712	1.59737
STAG2	-0.263916	0.000182223	3.7394
STAT6	-0.264377	0.0239549	1.62061
ANP32B	-0.271341	0.000748108	3.12604
PRDM1	-0.271677	0.00166373	2.77892
PUM1	-0.272976	0.00134428	2.87151
NECTIN1	-0.274217	0.00376676	2.42403
EGFR	-0.274799	0.0382398	1.41748
LRP2	-0.275339	0.0162973	1.78789
ITGB7	-0.275457	0.000214559	3.66845
MSH2	-0.276137	0.000252227	3.59821
RBL2	-0.278005	0.000182223	3.7394
RAD21	-0.284099	0.00330017	2.48146
CACNA2D2	-0.286893	0.00144386	2.84047
MSH6	-0.289939	0.00235482	2.62804
JUN	-0.291215	0.00966005	2.01502
PPL	-0.294746	0.000868229	3.06137
CCND2	-0.299507	0.0296022	1.52868
RYBP	-0.304235	0.000375271	3.42565
MDM4	-0.305056	0.000934781	3.02929
IRS1	-0.311787	0.00554836	2.25584
PPP3CB	-0.311956	0.000643575	3.1914
ATRX	-0.312466	0.000552764	3.25746
ALK	-0.31313	0.00757959	2.12035
EFNA3	-0.314623	0.00144386	2.84047
RHOA	-0.317423	0.00134428	2.87151
GLI1	-0.319241	0.000934781	3.02929
PEBP1	-0.320848	0.00166373	2.77892
ACVR1B	-0.321637	0.000748108	3.12604
CDKN1B	-0.325411	2.06302e-05	4.6855
TFDP1	-0.326015	0.000197771	3.70384
CIC	-0.330279	0.000552764	3.25746
SYT17	-0.335863	0.00144386	2.84047
ILF3	-0.358673	0.0422514	1.37416
STMN1	-0.360407	0.00712671	2.14711
MCM7	-0.362001	0.00308719	2.51044
DST	-0.362374	0.000375271	3.42565
SMAD3	-0.363754	2.40153e-07	6.61951
TIAM1	-0.375146	0.000197771	3.70384
PYCR2	-0.377375	0.000197771	3.70384
FLNB	-0.390754	0.000552764	3.25746
H3-3A	-0.396841	0.0162973	1.78789
GATA3	-0.403989	0.000474007	3.32422
PRKAR1B	-0.404667	0.015401	1.81245
H3-5	-0.408974	0.00669827	2.17404
FGFR2	-0.412143	0.0108801	1.96337
SLC7A5	-0.415721	0.0192667	1.71519
SOX9	-0.422281	9.73779e-06	5.01154
DPP4	-0.427549	0.00669827	2.17404
TNFRSF25	-0.458941	1.32939e-06	5.87635
RPS27A	-0.459088	0.0226985	1.644
LGR5	-0.468667	0.00308719	2.51044
LEF1	-0.470688	0.000375271	3.42565
PRKX	-0.470958	0.000320514	3.49415
CREB5	-0.472601	9.32853e-05	4.03019
COL17A1	-0.472696	0.0592009	1.22767
EDN1	-0.474635	0.00108228	2.96566
JAG1	-0.48449	7.85887e-05	4.10464
COL27A1	-0.484659	0.00757959	2.12035
CALML3	-0.486141	0.000320514	3.49415
CXCL14	-0.49752	0.0203565	1.6913
BCL2	-0.498237	4.61885e-07	6.33547
FZD7	-0.49838	0.000405819	3.39167
RGMB	-0.5141	8.03854e-06	5.09482
ANXA1	-0.51774	0.0129672	1.88715
ITPK1	-0.521983	0.00909703	2.0411
TSHR	-0.526877	4.61885e-07	6.33547
HSPA1A	-0.543412	0.000806095	3.09361
CTNNB1	-0.544842	0.00155021	2.80961
RPL7A	-0.595324	0.0137378	1.86208
DSC3	-0.597261	0.000232679	3.63324
APP	-0.603202	0.00402187	2.39557
KRT5	-0.605306	0.000232679	3.63324
ERBB2	-0.608885	3.25487e-05	4.48747
BAP1	-0.613418	4.25826e-05	4.37077
RPL23	-0.614771	0.00757959	2.12035
ACVR2A	-0.630432	7.30263e-09	8.13652
RPS6	-0.6355	0.0814454	1.08913
DUSP10	-0.647664	1.29436e-05	4.88795
GADD45G	-0.66906	1.34133e-08	7.87246
NOTCH1	-0.681583	3.89501e-05	4.40949
WNT7B	-0.702385	1.1777e-05	4.92897
ID2	-0.723271	0.000197771	3.70384
EPCAM	-0.726771	0.00966005	2.01502
PDGFA	-0.753638	0.00402187	2.39557
DSP	-0.759033	0.00125106	2.90272
TXNIP	-0.770992	0.000167829	3.77513
LAMA5	-0.829192	0.000232679	3.63324
CCND1	-0.891939	0.000142191	3.84713
FGFR3	-0.946554	6.61004e-05	4.1798
SFRP1	-0.969755	0.000130801	3.88339
KRT17	-0.990668	5.08334e-05	4.29385
PTCH1	-1.10583	1.32939e-06	5.87635
MPPED1	-1.35739	6.20958e-08	7.20694
