# Supplementary material for: Integrated multi-omics reveals cellular and molecular interactions governing the invasive niche of basal cell carcinoma
Source: Nat Commun. 2022 Aug 20;13:4897. doi: 10.1038/s41467-022-32670-w (PMC9391376; doi:10.1038/s41467-022-32670-w)
Supplement: Supplementary file 5 — Supplementary Data 2 [file 41467_2022_32670_MOESM5_ESM.xlsx]

## Sheet: Inf_vs_Nod_STROMA_AOI
Target name	Log2	Pvalue	-log10 pvalue
FN1	2.90372	1.24989e-08	7.90313
COL1A1	2.85307	1.28849e-06	5.88992
COL3A1	2.39502	2.17968e-05	4.66161
COL1A2	2.06461	0.000335894	3.4738
COL5A1	1.98571	1.55548e-07	6.80814
COMP	1.94064	2.69818e-06	5.56893
MMP11	1.81073	1.15735e-06	5.93654
SPP1	1.62334	6.72262e-07	6.17246
COL6A3	1.45822	0.00050233	3.29901
COL11A1	1.45775	6.85853e-08	7.16377
TPM1	1.40491	6.09063e-08	7.21534
TPM4	1.19875	1.03911e-06	5.98334
SFRP2	1.09997	0.000172534	3.76313
COL5A2	1.05703	8.62193e-05	4.0644
MMP1	0.994405	0.00242456	2.61537
SERPINH1	0.915106	2.18932e-06	5.65969
ACTA2	0.875213	0.000262483	3.5809
ACTB	0.866141	0.00278942	2.55449
IGFBP3	0.805659	2.45972e-07	6.60911
CRABP2	0.792918	7.47349e-06	5.12648
TNFRSF12A	0.776915	2.62018e-08	7.58167
ADAM12	0.751383	6.66379e-09	8.17628
TNC	0.745281	0.0379923	1.4203
CREB3L1	0.741655	1.24989e-08	7.90313
CST2	0.710897	1.34871e-05	4.87008
FLNA	0.69569	0.000588308	3.2304
JUNB	0.62772	1.22365e-05	4.91234
THY1	0.621703	0.00210387	2.67698
CD276	0.615122	3.45263e-07	6.46185
SSX1	0.589267	0.000172534	3.76313
CD99	0.5862	0.00117279	2.93078
FAP	0.562711	6.02259e-07	6.22022
LOXL2	0.556986	0.000102812	3.98796
PLAU	0.507297	4.31891e-07	6.36463
P4HA2	0.484365	3.48466e-05	4.45784
MIF	0.483952	0.000428185	3.36837
VCAN	0.467908	0.0010881	2.96333
MMP3	0.467249	0.213145	0.671324
GNAS	0.463278	0.0421157	1.37556
PLAUR	0.459974	9.76766e-08	7.01021
OLFML2B	0.454552	4.79681e-08	7.31905
ALDOA	0.44823	0.00420512	2.37622
ITGAV	0.434812	0.000866773	3.06209
TGFB3	0.433082	2.63309e-05	4.57954
UBC	0.425734	0.0625857	1.20353
CHIT1	0.419104	0.00182252	2.73933
ITGB1	0.416678	0.0186931	1.72832
PKM	0.415973	0.00858243	2.06639
GADD45B	0.399627	1.10971e-05	4.95479
THBS1	0.395761	0.0186931	1.72832
IER3	0.395548	0.0032038	2.49433
CD63	0.394545	0.0625857	1.20353
CCL15	0.386864	0.000241562	3.61697
ID1	0.378293	0.000687828	3.16252
FZD1	0.377035	0.000428185	3.36837
TGFB1	0.375141	6.59995e-05	4.18046
PDPN	0.374225	9.41711e-05	4.02608
FSTL3	0.372688	1.55548e-07	6.80814
PDGFRB	0.351529	0.0791368	1.10162
NID2	0.342963	4.59372e-05	4.33784
IFITM2	0.34114	0.0379923	1.4203
IFI6	0.338166	0.000285094	3.54501
PYCR1	0.337035	1.22365e-05	4.91234
SNAI2	0.333738	0.000102812	3.98796
HSP90B1	0.321603	0.0261547	1.58245
TNFAIP6	0.318853	6.59995e-05	4.18046
HSPB1	0.316744	0.0421157	1.37556
PLAT	0.314901	3.82252e-05	4.41765
TYMP	0.31293	0.0291579	1.53524
FST	0.310364	0.000145438	3.83732
SOCS3	0.309586	0.0010881	2.96333
COX6A1	0.300752	0.00093543	3.02899
NDUFA13	0.298793	0.0166585	1.77836
ITGA5	0.287919	2.3962e-05	4.62048
RUNX1	0.286891	0.000335894	3.4738
GPX1	0.285956	0.0234226	1.63037
B2M	0.285238	0.462822	0.334586
COX5B	0.284539	0.0148211	1.82912
CTNNB1	0.279604	0.0324533	1.48874
GPI	0.275681	0.00343137	2.46453
OAT	0.271156	0.000543738	3.26461
CD68	0.269927	0.0291579	1.53524
HLA-A	0.264277	0.205426	0.687345
CCL18	0.260888	0.0721327	1.14187
WNT5A	0.260426	0.00157612	2.80241
UBB	0.257855	0.024756	1.60632
SOD2	0.252773	0.302003	0.519989
EIF4EBP1	0.248305	1.9708e-06	5.70536
MFGE8	0.245525	0.00195856	2.70806
PMCH	0.239526	0.0755686	1.12166
COX6B1	0.239064	0.0123995	1.9066
PPP2R1A	0.237996	0.0166585	1.77836
SRSF2	0.237912	0.0166585	1.77836
NDUFS8	0.230223	0.00136074	2.86623
P4HA1	0.229783	0.000428185	3.36837
PSMD7	0.229242	1.63634e-05	4.78613
HLA-DRB4	0.227324	0.0906703	1.04253
F13A1	0.224562	0.0541084	1.26674
SMARCB1	0.221844	0.000802814	3.09538
RAB7A	0.219999	0.0721327	1.14187
NPM1	0.217627	0.00756668	2.12109
OAZ1	0.215495	0.1906	0.719878
ISG15	0.212406	0.0360627	1.44294
HLA-B	0.210528	0.412596	0.384475
NOTCH3	0.205414	0.0421157	1.37556
VEGFA	0.204629	0.000428185	3.36837
COL11A2	0.203975	0.00036436	3.43847
SLC1A5	0.20321	2.89213e-05	4.53878
RHOB	0.202273	0.0948025	1.02318
STAT2	0.19744	0.169861	0.769907
CD9	0.195741	0.197911	0.70353
NDUFA11	0.194444	0.0103351	1.98568
C1QBP	0.193537	0.00367355	2.43491
CEBPB	0.192072	0.0291579	1.53524
APP	0.189728	0.263877	0.578598
HES1	0.18952	0.00710039	2.14872
MXI1	0.189134	0.00393118	2.40548
CXXC5	0.187785	0.00030952	3.50931
PPP2CB	0.186875	0.00756668	2.12109
TNFSF13	0.18624	0.00030952	3.50931
FCER1G	0.185766	0.0656447	1.1828
GRB2	0.184671	0.022152	1.65459
NDUFS7	0.184475	0.000588308	3.2304
ICAM1	0.182596	0.0379923	1.4203
IRF9	0.181172	0.00157612	2.80241
PIK3R2	0.180671	0.000428185	3.36837
H3C2	0.18035	0.144902	0.838925
PRDX5	0.180237	0.00260115	2.58484
PIM1	0.179951	0.00260115	2.58484
FADD	0.178522	0.000112197	3.95002
TNFRSF1A	0.175985	0.0948025	1.02318
CXCL5	0.173988	0.024756	1.60632
TUBB	0.172585	0.10811	0.966134
SLC11A1	0.172015	0.00585232	2.23267
S100A9	0.171676	0.197911	0.70353
IFNGR2	0.170558	0.0360627	1.44294
AKT1	0.168067	0.0568208	1.24549
LRRC32	0.167763	0.00449626	2.34715
CDKN1A	0.166934	0.00117279	2.93078
PFKFB3	0.164381	0.0291579	1.53524
OAS2	0.163989	0.00756668	2.12109
RELB	0.163874	0.00420512	2.37622
PPP3CA	0.163518	0.022152	1.65459
MAPKAPK2	0.163437	0.112861	0.947457
ITGA1	0.162783	0.0443156	1.35344
ELOB	0.162759	0.0209417	1.67899
PSMB5	0.162757	0.0197895	1.70356
LRP1	0.162436	0.530134	0.275614
GADD45A	0.162281	0.00169521	2.77078
BST2	0.160891	0.0148211	1.82912
MYC	0.160331	0.00278942	2.55449
CASP7	0.160029	0.00195856	2.70806
UBE2C	0.159221	0.0721327	1.14187
NKD1	0.15908	0.0568208	1.24549
NFKBIA	0.158198	0.282504	0.548975
NDUFB4	0.157738	0.022152	1.65459
PRDM1	0.156117	0.0443156	1.35344
H3-3A	0.156062	0.388744	0.410336
ETV1	0.155657	0.00343137	2.46453
F2RL1	0.155131	0.0123995	1.9066
C4B	0.15458	0.0131646	1.88059
IFNL2	0.154112	0.00548253	2.26102
BAX	0.151476	0.00343137	2.46453
IGLL1	0.150864	0.0596455	1.22442
LTBR	0.150104	0.022152	1.65459
NOS3	0.149671	0.00480555	2.31826
C1S	0.148864	0.48916	0.310549
HK1	0.148104	0.024756	1.60632
SERINC5	0.148045	0.000428185	3.36837
JAM3	0.147486	0.00299007	2.52432
ANXA1	0.146685	0.449955	0.346831
UQCRQ	0.146215	0.0010091	2.99607
CTSL	0.146187	0.292144	0.534403
FUT8	0.146174	0.0032038	2.49433
LILRB4	0.144258	0.0466116	1.33151
SLC39A6	0.143235	0.00806024	2.09365
BBC3	0.142992	0.0276211	1.55876
MPO	0.14278	0.0568208	1.24549
ATP5ME	0.142351	0.31208	0.505734
PMS2	0.142252	0.00710039	2.14872
HEY1	0.14145	0.0103351	1.98568
TNFRSF10B	0.141269	0.0032038	2.49433
LDHB	0.141106	0.0234226	1.63037
TMEFF2	0.140916	0.0568208	1.24549
SBNO2	0.140738	0.169861	0.769907
KIR Family	0.140046	0.00278942	2.55449
CD74	0.140013	0.662642	0.178721
PRR5	0.139958	0.0234226	1.63037
TNFAIP3	0.139415	0.0276211	1.55876
ADORA2A	0.13885	0.221072	0.655465
CKLF	0.137452	0.0166585	1.77836
FCGR3A/B	0.136989	0.0324533	1.48874
PSEN2	0.136951	0.0109865	1.95914
PLOD2	0.134931	0.0443156	1.35344
IFNA8	0.134622	0.365752	0.436814
HIF1A	0.13441	0.022152	1.65459
INHBA	0.133259	0.0197895	1.70356
CDK2	0.133156	0.0109865	1.95914
TDO2	0.132845	0.00480555	2.31826
SMO	0.13202	0.0139712	1.85477
NECTIN2	0.131996	0.00169521	2.77078
ERO1A	0.131531	0.0103351	1.98568
NDUFB11	0.131365	0.00480555	2.31826
DAB2	0.131164	0.0866843	1.06206
MAP2K2	0.130226	0.0157162	1.80365
FZD3	0.129906	0.011674	1.93278
ITCH	0.129493	0.0515049	1.28815
TFRC	0.128442	0.0166585	1.77836
CD44	0.128055	0.48916	0.310549
BMP7	0.128016	0.0324533	1.48874
FGFR1	0.127252	0.254889	0.59365
NDUFA1	0.127017	0.0515049	1.28815
BMP8A	0.126708	0.0197895	1.70356
CXXC4	0.125897	0.128104	0.892437
HAMP	0.125306	0.0948025	1.02318
SNAI1	0.125213	0.00858243	2.06639
HLA-C	0.125062	0.42484	0.371775
IFNA1	0.124248	0.213145	0.671324
TNFRSF10D	0.123528	0.343627	0.463913
PROM1	0.123498	0.773883	0.111325
SOD1	0.12293	0.292144	0.534403
ITGB2	0.122519	0.1906	0.719878
FGF11	0.122296	0.0515049	1.28815
C1QB	0.122177	0.0515049	1.28815
TGFBR1	0.121061	0.049007	1.30974
PARP9	0.120564	0.0234226	1.63037
IL22RA1	0.119442	0.0755686	1.12166
TACSTD2	0.119431	0.0515049	1.28815
CACNA1H	0.11933	0.0828409	1.08176
ATP5F1D	0.119082	0.144902	0.838925
POU2F2	0.119009	0.0515049	1.28815
AFDN	0.118938	0.273082	0.563707
SHC1	0.118826	0.117774	0.928949
MMP7	0.118557	0.122854	0.910609
ETS1	0.117994	0.0948025	1.02318
STAT3	0.117664	0.343627	0.463913
SDHA	0.117505	0.0990842	1.004
FBP1	0.117358	0.0596455	1.22442
FOXJ1	0.117294	0.365752	0.436814
TBC1D10B	0.116978	0.00624444	2.20451
IL1A	0.116753	0.0948025	1.02318
PTEN	0.116232	0.117774	0.928949
CDC6	0.116112	0.197911	0.70353
PML	0.115915	0.0234226	1.63037
BRD7	0.11571	0.022152	1.65459
AICDA	0.11551	0.0755686	1.12166
EWSR1	0.115051	0.35458	0.450285
ATOX1	0.114898	0.0791368	1.10162
BMP2	0.114435	0.213145	0.671324
ADGRE1	0.114373	0.183489	0.73639
NOD2	0.113843	0.00624444	2.20451
PPARGC1A	0.113269	0.0755686	1.12166
LRP2	0.113251	0.0791368	1.10162
APC	0.112589	0.00343137	2.46453
NUP107	0.112546	0.0234226	1.63037
MX1	0.112374	0.0276211	1.55876
LAMP1	0.112082	0.343627	0.463913
DTX4	0.11163	0.112861	0.947457
FEN1	0.111221	0.0541084	1.26674
CDH11	0.110299	0.229209	0.639769
BNIP3	0.109912	0.437294	0.359227
POLR2H	0.109811	0.0443156	1.35344
ICAM5	0.109705	0.169861	0.769907
G6PD	0.109068	0.00913465	2.03931
FGF5	0.108717	0.213145	0.671324
NEFL	0.108683	0.0541084	1.26674
LAMB3	0.108555	0.221072	0.655465
ELANE	0.108364	0.412596	0.384475
KRT7	0.10716	0.157006	0.804084
IFITM1	0.107138	0.572783	0.24201
ETV7	0.107079	0.0139712	1.85477
APOA1	0.106746	0.0342174	1.46575
FGF2	0.106656	0.183489	0.73639
DMBT1	0.10648	0.00480555	2.31826
CD3EAP	0.105509	0.0197895	1.70356
DAXX	0.105159	0.10811	0.966134
BRD4	0.105023	0.254889	0.59365
TICAM1	0.104369	0.0990842	1.004
CSF3R	0.103809	0.122854	0.910609
API5	0.103554	0.0906703	1.04253
PTPN11	0.103426	0.040009	1.39784
TAPBP	0.103169	0.0541084	1.26674
PPARGC1B	0.102738	0.169861	0.769907
EPOR	0.10273	0.0948025	1.02318
AURKA	0.102536	0.0234226	1.63037
TLR3	0.102112	0.024756	1.60632
MCL1	0.101933	0.400563	0.397329
MAPK8IP2	0.101783	0.122854	0.910609
FGF12	0.101519	0.263877	0.578598
APOM	0.101024	0.229209	0.639769
TMEM163	0.100873	0.0948025	1.02318
SLC25A1	0.100481	0.0466116	1.33151
DDIT4	0.100477	0.0541084	1.26674
SMPD3	0.0996871	0.0379923	1.4203
TMEM45B	0.0993569	0.37714	0.423498
CCL2	0.0989951	0.48916	0.310549
FGF1	0.09895	0.282504	0.548975
AKT2	0.0989409	0.0515049	1.28815
ENO1	0.0988446	0.0197895	1.70356
PSPH	0.0984421	0.163338	0.786913
PRM1	0.0982644	0.0866843	1.06206
IGF1R	0.098239	0.0906703	1.04253
RXRG	0.0981438	0.197911	0.70353
PLD1	0.098089	0.0828409	1.08176
FGF10	0.0979794	0.0541084	1.26674
PTPN5	0.0975076	0.0466116	1.33151
F12	0.0973938	0.254889	0.59365
TNN	0.0970085	0.572783	0.24201
FLT1	0.0967004	0.144902	0.838925
PDGFC	0.0964386	0.112861	0.947457
NT5E	0.0958448	0.0866843	1.06206
BLVRA	0.0958047	0.00513396	2.28955
BST1	0.095758	0.0421157	1.37556
CSF1	0.09561	0.103519	0.98498
POLD1	0.0953917	0.229209	0.639769
LEFTY1	0.095366	0.157006	0.804084
APOC3	0.0952755	0.0721327	1.14187
KEAP1	0.0950434	0.0109865	1.95914
ZNF205	0.094873	0.213145	0.671324
C1R	0.0946836	0.693798	0.158767
PYCR3	0.0945754	0.0828409	1.08176
TNFSF12	0.0943941	0.0421157	1.37556
AXL	0.0943274	0.163338	0.786913
CCL4	0.0943038	0.35458	0.450285
PFKM	0.0942396	0.157006	0.804084
BIRC5	0.0939657	0.103519	0.98498
C4BPA	0.093236	0.229209	0.639769
RAC1	0.092971	0.365752	0.436814
FANCC	0.0929694	0.292144	0.534403
COL27A1	0.092924	0.343627	0.463913
GPX4	0.0927449	0.48916	0.310549
TICAM2	0.0925951	0.213145	0.671324
TNFRSF17	0.0925595	0.0721327	1.14187
IGF2R	0.0925348	0.282504	0.548975
CAMK2B	0.0924107	0.229209	0.639769
CACNB4	0.0923123	0.31208	0.505734
BIRC7	0.0922349	0.906822	0.0424779
HDAC3	0.0921773	0.0990842	1.004
ZC3H12A	0.0915073	0.157006	0.804084
GOT2	0.09129	0.0103351	1.98568
C8B	0.0912223	0.117774	0.928949
RNLS	0.0910371	0.0342174	1.46575
FUT4	0.0910246	0.0866843	1.06206
RBP4	0.090923	0.117774	0.928949
NTRK2	0.0905507	0.183489	0.73639
NDUFA3	0.0903958	0.122854	0.910609
CD164	0.0902165	0.292144	0.534403
TRAF6	0.0901922	0.00710039	2.14872
FGFR4	0.0900054	0.229209	0.639769
PPP3CC	0.0899883	0.0342174	1.46575
STK11IP	0.0898828	0.103519	0.98498
IRAK1	0.0891803	0.0324533	1.48874
PIK3R3	0.0891074	0.400563	0.397329
ALKBH2	0.0891048	0.0568208	1.24549
DEPTOR	0.0890463	0.176577	0.753066
NRAS	0.0890126	0.0466116	1.33151
CYBB	0.0890026	0.0755686	1.12166
ITGAE	0.0889575	0.205426	0.687345
HK2	0.088807	0.302003	0.519989
C5AR1	0.0883226	0.1906	0.719878
TBK1	0.088105	0.0656447	1.1828
NGFR	0.0880943	0.516285	0.287111
TNFRSF8	0.087098	0.35458	0.450285
VEGFB	0.0869961	0.103519	0.98498
H2AX	0.0868628	0.022152	1.65459
IL2RB	0.0868235	0.024756	1.60632
ICOS	0.0867603	0.197911	0.70353
NDUFA12	0.0865974	0.0131646	1.88059
CD207	0.0863965	0.128104	0.892437
ATF3	0.0863422	0.157006	0.804084
PIAS4	0.0861232	0.10811	0.966134
SSX4	0.0860928	0.42484	0.371775
FAAP24	0.0859694	0.205426	0.687345
FCER1A	0.0859501	0.176577	0.753066
LY96	0.0859383	0.183489	0.73639
CACNA2D1	0.0856	0.0866843	1.06206
FOXM1	0.0855819	0.150861	0.821422
MEN1	0.0853711	0.144902	0.838925
NDUFB10	0.0852777	0.128104	0.892437
MAP3K20	0.0849976	0.040009	1.39784
CD55	0.0849444	0.412596	0.384475
CR2	0.084885	0.183489	0.73639
FGCR2A/B	0.0847121	0.48916	0.310549
REN	0.0844375	0.0990842	1.004
DUSP8	0.0842038	0.0948025	1.02318
WNT3	0.0839702	0.365752	0.436814
KBTBD8	0.0837994	0.292144	0.534403
ITGAX	0.0835765	0.157006	0.804084
SMAD2	0.0835569	0.0307678	1.5119
MICA	0.0829315	0.0688259	1.16225
ARG2	0.0827926	0.37714	0.423498
RELA	0.082736	0.263877	0.578598
CCL3/L1	0.0827128	0.122854	0.910609
NUF2	0.0826489	0.246115	0.608862
DUOX1	0.0826397	0.1906	0.719878
TIRAP	0.0823624	0.221072	0.655465
NTRK1	0.082274	0.128104	0.892437
IL1B	0.0820595	0.0568208	1.24549
SGK1	0.0819123	0.0990842	1.004
FOSL1	0.0813518	0.0688259	1.16225
BTLA	0.0813461	0.213145	0.671324
GOT1	0.0813346	0.117774	0.928949
NSD2	0.081284	0.0990842	1.004
SLC16A1	0.081259	0.169861	0.769907
RORA	0.0811795	0.343627	0.463913
GNA11	0.0811064	0.0291579	1.53524
TPSAB1/B2	0.081102	0.693798	0.158767
BATF3	0.0810783	0.0197895	1.70356
E2F1	0.0810193	0.0866843	1.06206
RBX1	0.0809705	0.213145	0.671324
SEMG1	0.0809356	0.205426	0.687345
LEP	0.0809209	0.144902	0.838925
NDUFA4L2	0.0808397	0.157006	0.804084
PRKDC	0.0807919	0.150861	0.821422
U2AF1	0.0806317	0.1906	0.719878
SH2B2	0.0805521	0.0791368	1.10162
CCR3	0.0802583	0.530134	0.275614
LTF	0.0802047	0.0688259	1.16225
IL21	0.0801425	0.302003	0.519989
APOA4	0.0798426	0.112861	0.947457
NSD1	0.0798207	0.0906703	1.04253
SFN	0.0796608	0.197911	0.70353
CMTM4	0.0792769	0.10811	0.966134
S100A12	0.0792341	0.35458	0.450285
SELL	0.0787864	0.322377	0.491636
EPHA2	0.0787417	0.205426	0.687345
TGFB2	0.0786507	0.516285	0.287111
ERCC3	0.0785545	0.229209	0.639769
AMH	0.0783045	0.122854	0.910609
IL32	0.0782762	0.263877	0.578598
PNMA1	0.0779649	0.139125	0.856596
APOL6	0.077322	0.10811	0.966134
NDC1	0.0770989	0.0906703	1.04253
CCL22	0.077058	0.302003	0.519989
APOB	0.0769228	0.365752	0.436814
CACNG4	0.0768556	0.263877	0.578598
PAX8	0.0766539	0.176577	0.753066
CXCR1	0.0766067	0.322377	0.491636
PRUNE1	0.0765486	0.205426	0.687345
ISG20	0.0765053	0.205426	0.687345
CDKN2B	0.0760133	0.205426	0.687345
OAS3	0.0759496	0.0324533	1.48874
ESR2	0.0755544	0.437294	0.359227
LTA	0.0755437	0.273082	0.563707
PGF	0.0754575	0.163338	0.786913
MIB1	0.0754155	0.530134	0.275614
MSR1	0.0754095	0.237556	0.624235
MLLT3	0.0752775	0.133526	0.874433
PLA2G10	0.0750798	0.42484	0.371775
RAD52	0.0750107	0.0755686	1.12166
SPACA3	0.0750049	0.213145	0.671324
ABCF1	0.0747986	0.213145	0.671324
ITGB6	0.0747489	0.332892	0.477696
TREM1	0.074553	0.544169	0.264266
NRP1	0.0744971	0.343627	0.463913
CCR1	0.074458	0.221072	0.655465
TNFRSF9	0.0744386	0.0791368	1.10162
PLK1	0.0743836	0.35458	0.450285
FGF21	0.0741583	0.48916	0.310549
PPBP	0.0741559	0.558387	0.253065
CASP12	0.0741377	0.302003	0.519989
PAX5	0.0740381	0.205426	0.687345
RPLP0	0.0740256	0.544169	0.264266
CDC20	0.0739514	0.229209	0.639769
TXN2	0.0730743	0.0541084	1.26674
PCNA	0.0730192	0.0906703	1.04253
SUV39H2	0.0727413	0.302003	0.519989
CAPN2	0.0723795	0.462822	0.334586
DLL3	0.0720964	0.322377	0.491636
TWF1	0.0719904	0.0307678	1.5119
CMA1	0.0719822	0.10811	0.966134
NDUFB7	0.0719146	0.558387	0.253065
IL9	0.0718633	0.516285	0.287111
CTSH	0.0718458	0.558387	0.253065
BAGE	0.0718371	0.412596	0.384475
COX4I1	0.0718287	0.400563	0.397329
NFATC2	0.0718267	0.254889	0.59365
FBXW7	0.07179	0.139125	0.856596
PTCRA	0.0715751	0.282504	0.548975
RHOA	0.0715143	0.530134	0.275614
C3AR1	0.0714953	0.117774	0.928949
ITGA2B	0.0711701	0.365752	0.436814
SHC3	0.0708719	0.163338	0.786913
GZMM	0.07073	0.302003	0.519989
C6	0.0706873	0.302003	0.519989
ADH6	0.0705618	0.449955	0.346831
IRF7	0.0705374	0.282504	0.548975
IFNA7/17	0.0705286	0.112861	0.947457
EXO1	0.0704531	0.530134	0.275614
THBS4	0.0703558	0.572783	0.24201
NF2	0.0702835	0.0568208	1.24549
BNIP3L	0.0697363	0.42484	0.371775
GLUL	0.0695407	0.237556	0.624235
LIFR	0.0695044	0.462822	0.334586
GABPA	0.0694302	0.0515049	1.28815
FAM30A	0.0693783	0.302003	0.519989
BID	0.0693582	0.128104	0.892437
GRIA3	0.0692456	0.112861	0.947457
BRAF	0.0692225	0.31208	0.505734
FH	0.0690936	0.0261547	1.58245
COL24A1	0.0689416	0.1906	0.719878
LTK	0.068759	0.388744	0.410336
CDKN1C	0.0681509	0.169861	0.769907
ULBP2	0.0680743	0.923706	0.0344662
C9	0.0679944	0.263877	0.578598
GRB7	0.0679658	0.437294	0.359227
PCK1	0.0675134	0.237556	0.624235
P2RY13	0.0671057	0.530134	0.275614
ROR2	0.0670896	0.229209	0.639769
PSMB10	0.0668901	0.0948025	1.02318
OPN3	0.066873	0.157006	0.804084
CNOT2	0.0667777	0.0828409	1.08176
LGALS9	0.0665908	0.133526	0.874433
PBX1	0.0665543	0.0568208	1.24549
TLR5	0.0665319	0.388744	0.410336
IFNB1	0.0662946	0.322377	0.491636
H3C10	0.0658463	0.647275	0.188911
GTF3C1	0.0657222	0.292144	0.534403
IFNAR1	0.0656333	0.1906	0.719878
SOX17	0.0655323	0.229209	0.639769
TPI1	0.065166	0.0906703	1.04253
PRKACA	0.0651335	0.157006	0.804084
AKR1C4	0.0649171	0.332892	0.477696
FGF8	0.0647997	0.48916	0.310549
BCL2L1	0.0645234	0.322377	0.491636
MIA	0.0644037	0.35458	0.450285
ATG12	0.0642316	0.0791368	1.10162
CXCR6	0.0637723	0.516285	0.287111
CX3CR1	0.0635756	0.400563	0.397329
NFKB2	0.0634082	0.790226	0.102249
IL24	0.063386	0.365752	0.436814
CD180	0.0633767	0.400563	0.397329
GAGE1	0.06326	0.475891	0.322493
SELE	0.0632372	0.263877	0.578598
POLR1B	0.0630577	0.31208	0.505734
IDH1	0.0626428	0.176577	0.753066
SMC1B	0.0624806	0.37714	0.423498
TLR7	0.0621854	0.302003	0.519989
IDH2	0.0621341	0.572783	0.24201
LILRB2	0.062131	0.95757	0.0188296
MARCO	0.0617049	0.558387	0.253065
SOX10	0.0615701	0.449955	0.346831
CYP4A11/22	0.0615531	0.558387	0.253065
GNG12	0.0615089	0.213145	0.671324
LY86	0.061248	0.197911	0.70353
CAMP	0.0610992	0.35458	0.450285
TAP1	0.0610742	0.0541084	1.26674
NDUFA2	0.0610061	0.322377	0.491636
REPS1	0.0608404	0.273082	0.563707
NKX2-1	0.0605942	0.602092	0.220337
PPP3R2	0.0605895	0.292144	0.534403
IL6	0.0603597	0.48916	0.310549
EPM2AIP1	0.0603151	0.205426	0.687345
PPP2R3A	0.060283	0.400563	0.397329
SERINC1	0.0601591	0.678151	0.168674
TNFRSF11A	0.0599937	0.237556	0.624235
EFNA1	0.0599078	0.31208	0.505734
SMC1A	0.0597767	0.839781	0.0758339
ABCB1	0.0597388	0.183489	0.73639
HACD2	0.0597222	0.475891	0.322493
HLA-G	0.059694	0.263877	0.578598
CASP3	0.0595397	0.0307678	1.5119
PBK	0.0594538	0.412596	0.384475
FOLH1	0.0591168	0.254889	0.59365
IL2RA	0.0589791	0.169861	0.769907
TCF7	0.0587443	0.31208	0.505734
SH2D1B	0.0587259	0.282504	0.548975
TNFSF8	0.0586615	0.263877	0.578598
NDUFA7	0.0583414	0.10811	0.966134
NTF3	0.0579856	0.213145	0.671324
NDUFA6	0.0578323	0.133526	0.874433
IFNAR2	0.0577446	0.0721327	1.14187
LILRA1	0.0577403	0.616995	0.209718
HMGB1	0.0576389	0.150861	0.821422
POU2AF1	0.0574878	0.449955	0.346831
SMARCA4	0.0573467	0.516285	0.287111
PBRM1	0.0571732	0.343627	0.463913
CLEC14A	0.057124	0.462822	0.334586
CACNB3	0.0571045	0.117774	0.928949
IL15RA	0.0565396	0.400563	0.397329
TCF3	0.0564571	0.530134	0.275614
LDHA	0.0563666	0.31208	0.505734
SKP2	0.0563175	0.139125	0.856596
KLRB1	0.0562498	0.205426	0.687345
ETV4	0.0561919	0.856452	0.0672968
TLR1	0.0559209	0.302003	0.519989
CSF2	0.055703	0.558387	0.253065
MPL	0.0555679	0.516285	0.287111
APOC2	0.0554355	0.292144	0.534403
C7	0.0553857	0.587353	0.231101
GRIN1	0.0550443	0.388744	0.410336
PRG2	0.0548639	0.254889	0.59365
COL2A1	0.054812	0.412596	0.384475
FANCE	0.0545714	0.412596	0.384475
STAT1	0.0545372	0.157006	0.804084
ASNS	0.0544405	0.0568208	1.24549
AKT3	0.0543208	0.128104	0.892437
CDH2	0.0543036	0.42484	0.371775
IL3RA	0.0542057	0.602092	0.220337
PARP12	0.0540873	0.0948025	1.02318
IL4	0.0538632	0.741504	0.129886
CTAGE1	0.0536899	0.587353	0.231101
ALDOC	0.0536513	0.693798	0.158767
SELP	0.053281	0.709577	0.149001
LY6E	0.0532161	0.558387	0.253065
ABL1	0.0531856	0.449955	0.346831
CD59	0.053016	0.0828409	1.08176
SPA17	0.053011	0.678151	0.168674
SOS1	0.0529759	0.35458	0.450285
IFIT2	0.0527884	0.437294	0.359227
PPP2R2B	0.0526199	0.873188	0.0588923
ZEB1	0.0525633	0.322377	0.491636
FGF18	0.0524434	0.516285	0.287111
PLCB1	0.0524405	0.365752	0.436814
NFIL3	0.0523776	0.475891	0.322493
FOXA1	0.0523336	0.773883	0.111325
ICAM4	0.0523315	0.462822	0.334586
POLR2J	0.0522586	0.128104	0.892437
PTTG2	0.0521131	0.572783	0.24201
RAD50	0.0521063	0.221072	0.655465
CCL14	0.0520411	0.88998	0.0506196
CACNA1C	0.0518728	0.197911	0.70353
CACNA1E	0.0516289	0.530134	0.275614
CBL	0.0515823	0.139125	0.856596
CDK1	0.051148	0.246115	0.608862
CD58	0.0510791	0.0866843	1.06206
CDK4	0.0507424	0.632058	0.199243
HDAC11	0.0506319	0.693798	0.158767
IL17B	0.0505407	0.388744	0.410336
FGF23	0.0504136	0.400563	0.397329
CARD9	0.0500631	0.35458	0.450285
RORC	0.0500224	0.449955	0.346831
CCNB1	0.0499547	0.437294	0.359227
CACNG1	0.0499376	0.412596	0.384475
ENTPD1	0.0498504	0.302003	0.519989
HOXA10	0.0497944	0.365752	0.436814
CDC25C	0.0495911	0.1906	0.719878
PRLR	0.0494879	0.42484	0.371775
SOX11	0.0493121	0.516285	0.287111
ADA	0.0492863	0.229209	0.639769
RRM2	0.0492414	0.572783	0.24201
NFATC3	0.0492056	0.462822	0.334586
E2F3	0.0490335	0.388744	0.410336
THEM4	0.048812	0.48916	0.310549
FGF14	0.0487632	0.31208	0.505734
GNAQ	0.0485183	0.449955	0.346831
IRGM	0.0484413	0.709577	0.149001
PF4	0.0483266	0.544169	0.264266
TP53	0.0482216	0.221072	0.655465
ERCC2	0.0481618	0.302003	0.519989
ALKBH3	0.0480009	0.263877	0.578598
SMC3	0.0479293	0.616995	0.209718
CLCF1	0.0478561	0.302003	0.519989
IHH	0.0474559	0.773883	0.111325
SERINC2	0.0473288	0.292144	0.534403
RPS6KB1	0.0471625	0.302003	0.519989
ENG	0.0469168	0.725481	0.139374
ERCC6	0.0467166	0.35458	0.450285
S100A7	0.0467024	0.263877	0.578598
ICOSLG	0.0464738	0.95757	0.0188296
TAB1	0.0463861	0.502625	0.298756
JUN	0.0462729	0.37714	0.423498
CCND3	0.0461608	0.237556	0.624235
PPP2R2C	0.0460222	0.773883	0.111325
TNFSF11	0.0457055	0.572783	0.24201
CXCL16	0.0456037	0.35458	0.450285
BRD3	0.0455981	0.246115	0.608862
HGF	0.0455692	0.400563	0.397329
IL23R	0.0455011	0.437294	0.359227
CREB3L4	0.0454856	0.572783	0.24201
FGF4	0.0453553	0.757641	0.120537
SREBF1	0.0453297	0.48916	0.310549
CCR6	0.0452573	0.662642	0.178721
CCNO	0.0451142	0.725481	0.139374
LIG4	0.044808	0.647275	0.188911
RET	0.0444757	0.602092	0.220337
ATG10	0.0444682	0.332892	0.477696
PVRIG	0.0443042	0.254889	0.59365
UQCR11	0.0441479	0.0866843	1.06206
BAD	0.0440833	0.322377	0.491636
RIPK2	0.0439551	0.48916	0.310549
MAP2K1	0.0438527	0.292144	0.534403
SLAMF1	0.0438399	0.388744	0.410336
CEACAM1	0.0437939	0.365752	0.436814
TREM2	0.0434427	0.558387	0.253065
DDIT3	0.0434212	0.117774	0.928949
MMP9	0.0432914	0.128104	0.892437
TFE3	0.0429929	0.475891	0.322493
HLA-DOB	0.0427714	0.400563	0.397329
PTTG1	0.0426681	0.632058	0.199243
HSPA2	0.0426057	0.475891	0.322493
MDC1	0.0420072	0.302003	0.519989
MTF1	0.04189	0.388744	0.410336
SAMD9	0.0417987	0.273082	0.563707
CD27	0.0417257	0.322377	0.491636
PNOC	0.0417047	0.741504	0.129886
KIT	0.0416918	0.237556	0.624235
ENDOG	0.0415785	0.923706	0.0344662
HAVCR2	0.0414379	0.237556	0.624235
PGPEP1	0.0412253	0.343627	0.463913
C5	0.0411692	0.741504	0.129886
NGF	0.0409641	0.437294	0.359227
HCK	0.0407141	0.412596	0.384475
SERPINA1	0.0406078	0.544169	0.264266
PAK5	0.0406052	0.632058	0.199243
PRC1	0.0405157	0.806661	0.0933091
MAP3K13	0.0404715	0.572783	0.24201
UQCR10	0.0403213	0.122854	0.910609
CCL7	0.0402878	0.572783	0.24201
NFKBIZ	0.0400863	0.773883	0.111325
DTX1	0.0399059	0.616995	0.209718
H3C8	0.0394417	0.388744	0.410336
SF3A1	0.039325	0.169861	0.769907
PSMB9	0.0392629	0.365752	0.436814
BCL6B	0.0391754	0.632058	0.199243
NF1	0.0391262	0.221072	0.655465
CPSF7	0.0390838	0.48916	0.310549
PRKAR2A	0.0390823	0.42484	0.371775
CDC14A	0.0390633	0.31208	0.505734
WNT4	0.0389058	0.693798	0.158767
NANOG	0.0388236	0.332892	0.477696
CD244	0.0388191	0.400563	0.397329
IL1RL2	0.0386255	0.88998	0.0506196
ANGPT1	0.0386151	0.790226	0.102249
MED12	0.0385508	0.725481	0.139374
CCNE1	0.0384403	0.725481	0.139374
CACNG6	0.0383745	0.475891	0.322493
TFEB	0.0381821	0.48916	0.310549
HNF1A	0.0381234	0.587353	0.231101
IL20RA	0.0379534	0.48916	0.310549
SAA1	0.0379499	0.662642	0.178721
RRAD	0.0379024	0.516285	0.287111
JAK1	0.0378853	0.343627	0.463913
NFKBIE	0.0378365	0.31208	0.505734
PAX3	0.0376479	0.587353	0.231101
CXADR	0.0375996	0.647275	0.188911
CD209	0.0374969	0.693798	0.158767
MAPK8	0.0369513	0.322377	0.491636
SGK2	0.036689	0.572783	0.24201
POLR2D	0.0366629	0.163338	0.786913
HLA-DRA	0.0366427	0.693798	0.158767
FUT7	0.0364082	0.502625	0.298756
LCOR	0.0363447	0.725481	0.139374
IL1R1	0.0362098	0.806661	0.0933091
ZBTB20	0.0362079	0.88998	0.0506196
CDC25A	0.036178	0.462822	0.334586
CFB	0.0361625	0.790226	0.102249
TNF	0.0361329	0.572783	0.24201
MME	0.0360526	0.246115	0.608862
FCN1	0.0360522	0.741504	0.129886
CD33	0.0360445	0.906822	0.0424779
MAGEC1	0.0358236	0.662642	0.178721
FOXL2	0.0358143	0.662642	0.178721
CIC	0.0358054	0.558387	0.253065
ACSF3	0.0357432	0.412596	0.384475
PRKACB	0.0356701	0.365752	0.436814
PSMB7	0.0354164	0.213145	0.671324
PLA2G1B	0.0353942	0.516285	0.287111
PCK2	0.0352326	0.462822	0.334586
NPM2	0.0351992	0.709577	0.149001
TNFSF10	0.0351133	0.365752	0.436814
CBLC	0.0350556	0.741504	0.129886
HDAC5	0.0350432	0.48916	0.310549
MSRB2	0.0348837	0.400563	0.397329
IL20RB	0.034815	0.587353	0.231101
TNFSF4	0.0347529	0.757641	0.120537
TOLLIP	0.0347162	0.544169	0.264266
IL18RAP	0.0346421	0.741504	0.129886
AMBP	0.0345677	0.725481	0.139374
NFATC1	0.0344134	0.31208	0.505734
CMTM6	0.0343702	0.693798	0.158767
TECR	0.0342302	0.587353	0.231101
HLA-DQA1	0.0341889	0.388744	0.410336
FZD2	0.0341757	0.662642	0.178721
DUSP2	0.0340509	0.365752	0.436814
PSMB2	0.0339343	0.693798	0.158767
BAG1	0.033834	0.709577	0.149001
IRS1	0.0338245	0.647275	0.188911
SPIB	0.0337206	0.725481	0.139374
MAPK11	0.0336193	0.322377	0.491636
MS4A2	0.0336063	0.806661	0.0933091
CDC7	0.0335804	0.693798	0.158767
TOX	0.0335346	0.42484	0.371775
PSAT1	0.0332995	0.602092	0.220337
ARNT2	0.0331105	0.678151	0.168674
PURA	0.0329745	0.475891	0.322493
CR1	0.0328448	0.647275	0.188911
GDF6	0.0326641	0.662642	0.178721
NRDE2	0.0325871	0.322377	0.491636
PRL	0.0324519	0.773883	0.111325
FPR1	0.0324475	0.587353	0.231101
TNFRSF11B	0.0322963	0.662642	0.178721
LYN	0.0321563	0.662642	0.178721
ZIC2	0.0321077	0.678151	0.168674
SLC2A1	0.0319579	0.632058	0.199243
POLE2	0.0317312	0.662642	0.178721
CACNB2	0.0316464	0.48916	0.310549
RIPK1	0.0314558	0.544169	0.264266
CT45A1	0.031438	0.709577	0.149001
CCL11	0.0314273	0.725481	0.139374
MAPK9	0.0312795	0.693798	0.158767
PLA1A	0.0312164	0.678151	0.168674
FCGR1A	0.0312079	0.400563	0.397329
IL34	0.0312028	0.773883	0.111325
MAPK1	0.0311813	0.587353	0.231101
ANKRD28	0.031063	0.388744	0.410336
LEFTY2	0.0308568	0.462822	0.334586
VEGFD	0.0306863	0.839781	0.0758339
MYCT1	0.0302445	0.437294	0.359227
FOXA2	0.030102	0.647275	0.188911
MELK	0.0299416	0.725481	0.139374
IL17F	0.0299116	0.923706	0.0344662
KRT14	0.0298068	0.974534	0.0112029
SOCS2	0.029796	0.572783	0.24201
FUT5	0.029675	0.502625	0.298756
TNFRSF13B	0.0295328	0.725481	0.139374
APLNR	0.0294646	0.388744	0.410336
IL22	0.0293698	0.616995	0.209718
HMGA2	0.0293099	0.678151	0.168674
IRAK2	0.0293017	0.790226	0.102249
CACNA1G	0.0292966	0.95757	0.0188296
TBX21	0.0288572	0.572783	0.24201
CCL25	0.0287237	0.773883	0.111325
PEBP1	0.0287145	0.725481	0.139374
MR1	0.0286409	0.48916	0.310549
TXK	0.028614	0.757641	0.120537
CXCL1	0.0285342	0.974534	0.0112029
NODAL	0.0285284	0.906822	0.0424779
NLRC5	0.0284978	0.144902	0.838925
ANLN	0.0284118	0.343627	0.463913
DDX58	0.0283992	0.572783	0.24201
CUL1	0.0283003	0.544169	0.264266
RFC4	0.0282366	0.42484	0.371775
POLD4	0.0282141	0.662642	0.178721
DDX43	0.028166	0.790226	0.102249
POLB	0.0280649	0.572783	0.24201
MET	0.0280464	0.647275	0.188911
TOP2A	0.0280452	0.95757	0.0188296
WIPF1	0.0279657	0.95757	0.0188296
ORC6	0.0277032	0.923706	0.0344662
PSEN1	0.0275878	0.502625	0.298756
SPINK5	0.0275125	0.940625	0.0265837
PIK3CA	0.0271562	0.678151	0.168674
PRKCB	0.0270588	0.616995	0.209718
SPO11	0.0269694	0.530134	0.275614
FAM124B	0.0268229	0.616995	0.209718
FGF3	0.0266518	0.923706	0.0344662
NOS2	0.0266361	0.725481	0.139374
NFKB1	0.0262936	0.502625	0.298756
EZH2	0.0261697	0.662642	0.178721
KDM5C	0.0261149	0.530134	0.275614
DACH2	0.0261094	0.856452	0.0672968
HES5	0.0260751	0.616995	0.209718
TNFSF14	0.0259953	0.790226	0.102249
EGR2	0.0259161	0.773883	0.111325
TNFRSF13C	0.0257451	0.839781	0.0758339
AMER1	0.0256546	0.906822	0.0424779
ROPN1	0.0256204	0.587353	0.231101
COL4A4	0.0256011	0.632058	0.199243
ILF3	0.0255471	0.806661	0.0933091
FGF20	0.0255081	0.662642	0.178721
SERPINB5	0.0254783	0.437294	0.359227
ID2	0.0254511	0.365752	0.436814
TRAF2	0.0253671	0.873188	0.0588923
BRD2	0.0253454	0.940625	0.0265837
TNFSF13B	0.024947	0.31208	0.505734
IL13RA1	0.0245332	0.558387	0.253065
CTAG1B	0.0244622	0.823182	0.0845044
PLA2G4E	0.0243792	0.839781	0.0758339
LRP6	0.0243231	0.757641	0.120537
BLM	0.0243183	0.839781	0.0758339
FLNC	0.0242717	1	0
ARID1B	0.02424	0.839781	0.0758339
CD7	0.0241928	0.839781	0.0758339
BCL2A1	0.0241512	0.322377	0.491636
ACY1	0.0241254	0.343627	0.463913
CD28	0.0239576	0.449955	0.346831
CACNA1D	0.0238983	0.365752	0.436814
ASL	0.0238683	0.449955	0.346831
SKP1	0.0237843	0.856452	0.0672968
IL26	0.023742	0.741504	0.129886
DNMT1	0.023735	0.437294	0.359227
IFI35	0.0236377	0.292144	0.534403
ROBO4	0.0232855	0.725481	0.139374
IL4R	0.0231897	0.616995	0.209718
MLF1	0.0231753	0.632058	0.199243
ITGA8	0.0231291	0.790226	0.102249
SMAD4	0.0230865	0.678151	0.168674
ATG16L1	0.0229467	0.462822	0.334586
WNT10A	0.0229154	0.558387	0.253065
HLA-DQA2	0.0229007	0.741504	0.129886
CD1C	0.0228844	0.678151	0.168674
OAS1	0.0225809	0.806661	0.0933091
MYD88	0.0225364	0.462822	0.334586
FEZ1	0.0225127	0.856452	0.0672968
TANK	0.0224957	0.602092	0.220337
IL5RA	0.0223742	0.940625	0.0265837
PRKCD	0.0221827	0.823182	0.0845044
WNT2B	0.0221196	0.773883	0.111325
JAG2	0.0219597	0.475891	0.322493
IFI27	0.0216488	0.558387	0.253065
FZD8	0.021475	0.616995	0.209718
FGF16	0.021296	0.806661	0.0933091
TAF3	0.0211419	0.95757	0.0188296
BMPR1B	0.0211012	0.974534	0.0112029
CCL16	0.0210572	0.974534	0.0112029
MEFV	0.0210189	0.616995	0.209718
RAC3	0.0209836	0.558387	0.253065
TMEM140	0.0208543	0.873188	0.0588923
LILRA5	0.020768	0.940625	0.0265837
KDM6A	0.0203076	0.873188	0.0588923
FZD4	0.0202622	0.282504	0.548975
IFNA2	0.0201567	0.940625	0.0265837
C2	0.0199438	0.790226	0.102249
OSM	0.0197948	0.923706	0.0344662
RAD51C	0.0197378	0.437294	0.359227
REL	0.0197368	0.530134	0.275614
WNT3A	0.0195678	0.741504	0.129886
ATG5	0.0192848	0.823182	0.0845044
ATP2A2	0.0192015	0.923706	0.0344662
SOST	0.0190965	0.856452	0.0672968
DTX3	0.0189534	0.516285	0.287111
LBP	0.0187744	0.662642	0.178721
EP300	0.0187278	0.873188	0.0588923
PALMD	0.0186529	0.873188	0.0588923
IL12B	0.0185451	0.88998	0.0506196
MAP3K14	0.0185257	0.530134	0.275614
PAK3	0.0184333	0.773883	0.111325
TRAF7	0.0183419	0.741504	0.129886
SMAD9	0.0183199	0.873188	0.0588923
HDAC10	0.0183166	1	0
IBSP	0.0181727	0.530134	0.275614
TYK2	0.0181237	0.906822	0.0424779
RICTOR	0.0180485	0.388744	0.410336
CYP8B1	0.0178975	0.823182	0.0845044
XCR1	0.017792	0.823182	0.0845044
HHIP	0.0177322	0.741504	0.129886
PTGS2	0.0176706	0.725481	0.139374
IL17RA	0.0176558	1	0
CDC25B	0.0176443	0.757641	0.120537
COLEC12	0.017535	0.974534	0.0112029
TERT	0.0174978	0.693798	0.158767
TAPBPL	0.017351	0.856452	0.0672968
CDH5	0.017296	0.99151	0.00370286
FOXP3	0.0172568	1	0
DUSP5	0.0172459	0.530134	0.275614
HMGA1	0.0170863	0.757641	0.120537
IL5	0.0169095	0.678151	0.168674
KDR	0.0168532	0.790226	0.102249
IL22RA2	0.0167997	0.873188	0.0588923
CREB1	0.0167978	0.558387	0.253065
OTC	0.0167459	0.693798	0.158767
NFAM1	0.0166952	0.37714	0.423498
SHC2	0.0166788	0.516285	0.287111
MUC1	0.0164501	0.839781	0.0758339
LTBP1	0.0162344	0.790226	0.102249
RASGRP1	0.0161378	0.616995	0.209718
NKX3-1	0.0160975	0.906822	0.0424779
MCM4	0.0156329	0.516285	0.287111
MAPK14	0.0154513	1	0
RSAD2	0.0153083	0.823182	0.0845044
PGM2	0.0152589	0.757641	0.120537
E2F4	0.0151821	0.530134	0.275614
ACTR3B	0.0151322	0.205426	0.687345
COL4A6	0.014991	0.616995	0.209718
PLA2G3	0.0149187	0.99151	0.00370286
IRF4	0.0146759	0.856452	0.0672968
GPC4	0.0144305	0.823182	0.0845044
IL33	0.0143696	0.587353	0.231101
MBNL3	0.0143113	0.823182	0.0845044
TTR	0.0142702	0.873188	0.0588923
IL1RL1	0.01424	0.587353	0.231101
SMAP1	0.0142274	0.632058	0.199243
CD96	0.0142197	0.558387	0.253065
ERG	0.0140619	0.709577	0.149001
IL18	0.0139863	0.99151	0.00370286
PDCD1	0.0138026	0.572783	0.24201
ID4	0.0137982	0.725481	0.139374
IFNG	0.0137822	0.906822	0.0424779
NCR1	0.0137767	0.725481	0.139374
CD69	0.0135816	0.662642	0.178721
PBX3	0.0134906	0.99151	0.00370286
PTGDR2	0.013474	0.873188	0.0588923
PGR	0.0133853	0.725481	0.139374
ASPG	0.0133435	0.741504	0.129886
SRD5A2	0.0132731	0.974534	0.0112029
FANCL	0.0132181	0.757641	0.120537
MAGEA4	0.0132014	0.88998	0.0506196
RIN1	0.0131809	0.906822	0.0424779
CASP10	0.0127979	0.757641	0.120537
RASGRF2	0.0125666	0.725481	0.139374
WDR76	0.0125566	0.558387	0.253065
GATA1	0.0125207	0.95757	0.0188296
FZD9	0.012462	0.99151	0.00370286
ARG1	0.012182	0.906822	0.0424779
PIK3CD	0.0121195	0.88998	0.0506196
SERPING1	0.0120489	0.95757	0.0188296
SOS2	0.0120419	0.88998	0.0506196
SF3B1	0.0116919	0.940625	0.0265837
CD1A	0.011663	0.923706	0.0344662
TFDP1	0.0115823	1	0
FUBP1	0.0115205	0.99151	0.00370286
APOA2	0.0114582	0.95757	0.0188296
NFE2L2	0.0113554	0.823182	0.0845044
KLRD1	0.0112544	0.773883	0.111325
LEF1	0.0111891	0.632058	0.199243
TTC30A	0.0111446	0.95757	0.0188296
PLA2G4A	0.0111205	0.709577	0.149001
NDUFB8	0.0111192	0.839781	0.0758339
CACNA2D3	0.0110093	0.400563	0.397329
KRT6A/B/C	0.0108212	0.37714	0.423498
E2F5	0.010804	0.873188	0.0588923
FCER2	0.0107789	0.95757	0.0188296
PLCE1	0.01074	0.839781	0.0758339
MAP3K8	0.0106882	0.88998	0.0506196
CD46	0.010526	0.99151	0.00370286
PRMT8	0.0103792	0.88998	0.0506196
ITGA2	0.010228	0.940625	0.0265837
RRAS2	0.0101192	0.400563	0.397329
ITPK1	0.0100887	0.839781	0.0758339
STAT5B	0.0100366	0.99151	0.00370286
RAG1	0.00983841	0.823182	0.0845044
SIRPA	0.00977698	0.572783	0.24201
IFIT3	0.00972942	0.974534	0.0112029
MBL2	0.00959429	0.806661	0.0933091
FCAR	0.00951313	0.923706	0.0344662
AKAP1	0.00948219	0.544169	0.264266
TET2	0.00933659	0.37714	0.423498
WIF1	0.00916558	0.757641	0.120537
HLA-DRB	0.00889839	0.88998	0.0506196
EFNA2	0.00876498	0.99151	0.00370286
WNT2	0.00875724	0.88998	0.0506196
BRCA2	0.008613	0.741504	0.129886
CXCR5	0.00849472	1	0
CDH3	0.00848716	0.725481	0.139374
GPR160	0.00846748	0.823182	0.0845044
RASAL1	0.00824679	0.790226	0.102249
CRP	0.00814542	0.806661	0.0933091
TNFRSF10C	0.00800646	0.923706	0.0344662
GLI3	0.00795628	0.839781	0.0758339
EYA1	0.00786638	0.906822	0.0424779
CCL1	0.00775245	0.823182	0.0845044
PPARG	0.00764664	0.873188	0.0588923
PTGER4	0.00763206	0.773883	0.111325
STMN1	0.00760216	0.88998	0.0506196
MAML2	0.00743086	0.741504	0.129886
GTF2H3	0.00742239	0.662642	0.178721
CXCL8	0.00726857	0.587353	0.231101
PLA2G4F	0.00722876	0.88998	0.0506196
SIRPB2	0.00714082	0.678151	0.168674
FANCG	0.00685392	0.662642	0.178721
CACNA2D4	0.00681527	0.974534	0.0112029
DGLUCY	0.00677687	0.823182	0.0845044
ACVR1B	0.00674902	0.95757	0.0188296
CHUK	0.00661868	0.95757	0.0188296
HDAC4	0.00659076	0.616995	0.209718
TGFBR2	0.00657513	0.873188	0.0588923
FLT3	0.00632916	0.95757	0.0188296
ANGPTL4	0.00628156	0.587353	0.231101
SOCS1	0.0059787	0.647275	0.188911
MASP2	0.00565832	0.806661	0.0933091
DUSP6	0.00545418	0.806661	0.0933091
EIF5AL1	0.00544355	0.906822	0.0424779
PTPRR	0.00529813	0.773883	0.111325
MS4A1	0.00529619	0.923706	0.0344662
LGALS3	0.00490129	0.923706	0.0344662
CD3G	0.00481193	0.709577	0.149001
MDM2	0.0047528	0.856452	0.0672968
LAMB4	0.00450751	0.572783	0.24201
SYCP1	0.00448507	0.757641	0.120537
ITGB7	0.00428651	0.974534	0.0112029
MFNG	0.00418141	0.693798	0.158767
S100B	0.00414285	0.365752	0.436814
RYBP	0.00380272	0.95757	0.0188296
TLR2	0.00379714	0.678151	0.168674
SPOP	0.00368214	0.974534	0.0112029
FGF13	0.0036509	0.572783	0.24201
CD1E	0.00361045	0.823182	0.0845044
SIRT4	0.00359894	0.773883	0.111325
SFXN1	0.00356198	0.725481	0.139374
TCL1A	0.00349394	0.974534	0.0112029
BMP4	0.00341225	0.856452	0.0672968
TNKS	0.00337586	0.906822	0.0424779
SRP54	0.0031269	0.790226	0.102249
MST1R	0.00307299	0.906822	0.0424779
HLA-DQB1	0.00302787	0.88998	0.0506196
KRAS	0.00300905	0.662642	0.178721
ME2	0.00295675	0.823182	0.0845044
SPRY2	0.00287427	0.923706	0.0344662
MAGEA1	0.00286235	0.923706	0.0344662
CD300A	0.00283046	0.95757	0.0188296
IL7R	0.00277696	0.572783	0.24201
AQP9	0.00269032	0.923706	0.0344662
BAMBI	0.00260493	0.806661	0.0933091
CDH1	0.0025976	0.95757	0.0188296
HPRT1	0.00259248	0.974534	0.0112029
TYMS	0.00257008	0.940625	0.0265837
MAGEB2	0.00250048	0.95757	0.0188296
CLEC7A	0.0024227	0.773883	0.111325
MTOR	0.00236669	0.88998	0.0506196
MLPH	0.00222646	0.757641	0.120537
PLCB4	0.00221852	0.923706	0.0344662
C8A	0.00219187	0.693798	0.158767
IL2	0.00212239	0.95757	0.0188296
EIF2B4	0.00210491	0.856452	0.0672968
NAT1	0.00207934	0.88998	0.0506196
RUNX3	0.00204146	0.88998	0.0506196
IL19	0.00192752	0.823182	0.0845044
MCM2	0.00179456	1	0
AXIN1	0.00163921	0.940625	0.0265837
FZD5	0.00156718	0.741504	0.129886
SIGLEC5	0.00149692	0.873188	0.0588923
PSMB8	0.00144971	0.806661	0.0933091
COL4A5	0.00139779	0.974534	0.0112029
LCN2	0.00138335	0.839781	0.0758339
HRAS	0.00136773	0.388744	0.410336
IRF2	0.00109866	0.923706	0.0344662
RIMKLB	0.00106575	0.823182	0.0845044
EIF2AK2	0.000514511	0.790226	0.102249
XCL1/2	0.000479256	0.757641	0.120537
MRM2	0.000412027	0.95757	0.0188296
PC	0.000404403	0.823182	0.0845044
NOG	0.000346398	0.693798	0.158767
CD48	2.08489e-05	0.678151	0.168674
JAG1	-0.00010244	0.616995	0.209718
CD22	-0.000230153	1	0
OTOA	-0.00025678	0.678151	0.168674
THBD	-0.000306897	0.757641	0.120537
NUMBL	-0.000441139	0.823182	0.0845044
FANCF	-0.000536827	0.88998	0.0506196
TARP/TRGC1/2	-0.000544445	0.95757	0.0188296
RPS6KA6	-0.00119507	0.678151	0.168674
AURKB	-0.00136041	0.632058	0.199243
PDZK1IP1	-0.00188677	0.923706	0.0344662
FGF19	-0.00205319	0.856452	0.0672968
CD81	-0.00214748	1	0
ADH4	-0.00220764	0.790226	0.102249
TSC1	-0.00228552	0.823182	0.0845044
TNFRSF4	-0.00237628	0.873188	0.0588923
IL21R	-0.00239103	0.88998	0.0506196
LAMA1	-0.00281336	0.873188	0.0588923
HLA-DRB3	-0.00282323	0.940625	0.0265837
CYP19A1	-0.00295622	0.602092	0.220337
CD79A	-0.0030223	0.974534	0.0112029
CDC14B	-0.00312882	0.940625	0.0265837
CHAD	-0.00314501	0.773883	0.111325
NCF4	-0.00322995	0.662642	0.178721
BAP1	-0.00323887	0.923706	0.0344662
SLAMF6	-0.00335573	1	0
CD70	-0.00341504	0.974534	0.0112029
CNTFR	-0.00350294	0.632058	0.199243
IL17RB	-0.0035877	0.773883	0.111325
PMAIP1	-0.00360475	0.974534	0.0112029
NDUFB1	-0.00368409	0.873188	0.0588923
NCOR1	-0.00376025	0.99151	0.00370286
SAMSN1	-0.0037858	0.587353	0.231101
FGF22	-0.00408261	0.741504	0.129886
TIE1	-0.00408826	0.856452	0.0672968
TNFSF9	-0.00413509	0.616995	0.209718
PIK3R5	-0.00446095	0.856452	0.0672968
BTK	-0.00467634	0.647275	0.188911
IL13	-0.00474852	0.873188	0.0588923
PDCD1LG2	-0.0052184	0.923706	0.0344662
GLS	-0.00528946	0.502625	0.298756
WNT6	-0.00556303	0.823182	0.0845044
CMKLR1	-0.00565515	0.662642	0.178721
MERTK	-0.00567271	0.873188	0.0588923
TLR6	-0.00571281	0.839781	0.0758339
TPTE	-0.00591239	0.873188	0.0588923
ELK1	-0.00607759	0.544169	0.264266
BCL6	-0.00629063	0.940625	0.0265837
HDAC6	-0.00640759	0.95757	0.0188296
MCM5	-0.00658271	0.662642	0.178721
NAT8L	-0.00668108	1	0
LRP5	-0.00671238	0.873188	0.0588923
PMEL	-0.00681918	0.823182	0.0845044
RFC3	-0.00682541	0.974534	0.0112029
C8G	-0.00706855	0.923706	0.0344662
CD1D	-0.00713985	0.544169	0.264266
LILRB1	-0.00719216	0.856452	0.0672968
CD40	-0.00737056	0.806661	0.0933091
RIMKLA	-0.00738202	0.856452	0.0672968
IL25	-0.00741943	0.873188	0.0588923
TLR10	-0.00743269	0.502625	0.298756
TLR9	-0.00751265	0.923706	0.0344662
RAF1	-0.00763415	0.42484	0.371775
PLA2G5	-0.00770094	0.906822	0.0424779
ACVR1C	-0.00825732	0.693798	0.158767
CCNA2	-0.00840941	0.725481	0.139374
CDKN2D	-0.00852308	0.906822	0.0424779
CGAS	-0.00853825	0.856452	0.0672968
MRPL19	-0.00867823	0.437294	0.359227
KIF2C	-0.00875115	0.906822	0.0424779
CXCL6	-0.0088708	0.873188	0.0588923
TNFSF18	-0.00937565	0.940625	0.0265837
NR3C1	-0.00952917	0.88998	0.0506196
MUTYH	-0.00958479	0.790226	0.102249
KMT2C	-0.00981007	0.873188	0.0588923
PDGFB	-0.00982359	0.88998	0.0506196
CHEK2	-0.00991025	0.757641	0.120537
STING1	-0.0100251	0.88998	0.0506196
MYBL2	-0.0101608	0.856452	0.0672968
NOS1	-0.0104727	0.856452	0.0672968
IL17A	-0.0105149	0.823182	0.0845044
GADL1	-0.0105406	0.940625	0.0265837
DIPK2B	-0.010545	0.741504	0.129886
CD80	-0.0106462	0.99151	0.00370286
SELENOK	-0.0107019	0.806661	0.0933091
CRLF2	-0.0107162	0.48916	0.310549
RAD51	-0.0107692	0.923706	0.0344662
MCAM	-0.0108985	0.940625	0.0265837
CXCL11	-0.0109114	0.602092	0.220337
PRKAA2	-0.0110569	0.647275	0.188911
TPO	-0.0110745	0.632058	0.199243
HSD11B1	-0.011157	0.856452	0.0672968
DNAJC14	-0.0113246	0.516285	0.287111
ARMH3	-0.0114682	0.530134	0.275614
DKK4	-0.01155	0.839781	0.0758339
RUNX1T1	-0.0116081	0.873188	0.0588923
MAGEC2	-0.0119029	0.95757	0.0188296
CD274	-0.0120646	0.974534	0.0112029
MBNL1	-0.012091	0.790226	0.102249
TLK2	-0.012194	0.693798	0.158767
BCOR	-0.0122608	0.616995	0.209718
BBS1	-0.0123828	0.99151	0.00370286
DST	-0.0123828	0.332892	0.477696
NDC80	-0.0123948	0.757641	0.120537
MAVS	-0.0124138	0.940625	0.0265837
FOXC1	-0.0125166	0.856452	0.0672968
MECOM	-0.0125363	0.693798	0.158767
KLRC1	-0.0128138	0.725481	0.139374
ELMO1	-0.0129914	0.647275	0.188911
RAC2	-0.012996	0.923706	0.0344662
GLUD1	-0.0130955	0.923706	0.0344662
CLEC5A	-0.0131175	0.773883	0.111325
LILRB3	-0.0131537	0.906822	0.0424779
CFI	-0.0132307	0.602092	0.220337
IL1RN	-0.0140003	0.923706	0.0344662
TMUB2	-0.0141109	0.48916	0.310549
PRKCA	-0.014324	0.95757	0.0188296
BCL10	-0.0144369	0.741504	0.129886
ITGAL	-0.0145455	0.516285	0.287111
CD8B	-0.0146888	0.741504	0.129886
TBL1XR1	-0.0147549	0.856452	0.0672968
PPP3CB	-0.0149269	0.558387	0.253065
GHR	-0.0152214	0.839781	0.0758339
IL1RAP	-0.0156352	1	0
SPINK1	-0.0157086	0.856452	0.0672968
GUSB	-0.0157677	0.940625	0.0265837
GBP4	-0.0158109	0.741504	0.129886
STAG2	-0.0160531	0.806661	0.0933091
CCR9	-0.0160946	0.616995	0.209718
FAS	-0.016167	0.856452	0.0672968
ITGA7	-0.0162362	0.616995	0.209718
GDF15	-0.0163818	0.37714	0.423498
RAD21	-0.0164271	0.773883	0.111325
CD83	-0.0166163	0.88998	0.0506196
SMAD5	-0.0166505	0.602092	0.220337
LAMC2	-0.0169102	0.678151	0.168674
NASP	-0.0170701	0.709577	0.149001
LRRN3	-0.0170852	0.572783	0.24201
SOX2	-0.0171266	0.725481	0.139374
PVR	-0.0173222	0.940625	0.0265837
CD86	-0.0173806	0.773883	0.111325
SELPLG	-0.0175778	0.741504	0.129886
LIF	-0.0175873	0.662642	0.178721
CREB3L3	-0.0177477	0.773883	0.111325
PKP3	-0.0177666	0.647275	0.188911
PLA2G6	-0.0178571	0.302003	0.519989
PPP3R1	-0.0178849	0.757641	0.120537
PTCD2	-0.0179083	0.940625	0.0265837
ST6GAL1	-0.0179979	0.544169	0.264266
IL15	-0.0180553	0.678151	0.168674
LAMP3	-0.0181841	0.856452	0.0672968
CSF3	-0.0182529	0.647275	0.188911
GRIN2B	-0.0184171	0.558387	0.253065
IKBKB	-0.0185877	0.388744	0.410336
PRKCG	-0.0186246	0.678151	0.168674
FGF17	-0.0187029	0.839781	0.0758339
MUC4	-0.0188524	0.437294	0.359227
GPSM3	-0.0191651	0.693798	0.158767
IFIH1	-0.0192761	0.923706	0.0344662
ATM	-0.0193048	0.616995	0.209718
FCRL2	-0.0193677	0.839781	0.0758339
AREG	-0.0196763	0.647275	0.188911
CES3	-0.0197552	0.974534	0.0112029
SIX1	-0.0198045	0.544169	0.264266
ESR1	-0.0198383	0.940625	0.0265837
PRKX	-0.0199362	0.806661	0.0933091
HHEX	-0.0200491	0.530134	0.275614
NFATC4	-0.0201995	0.773883	0.111325
AIRE	-0.0202843	0.839781	0.0758339
MAP3K1	-0.0204302	0.741504	0.129886
DKK1	-0.0206455	0.616995	0.209718
ITGB3	-0.0206958	0.516285	0.287111
WNT11	-0.0208586	0.558387	0.253065
NLRP3	-0.0211068	0.741504	0.129886
CD14	-0.0216317	0.940625	0.0265837
CD200	-0.0217171	0.88998	0.0506196
TLR4	-0.0219452	0.254889	0.59365
ALCAM	-0.0223262	0.725481	0.139374
CD36	-0.0223415	0.823182	0.0845044
INPP5D	-0.0226738	0.388744	0.410336
IRAK4	-0.0226864	0.502625	0.298756
ARID1A	-0.0227362	0.587353	0.231101
ITGA6	-0.0227842	0.662642	0.178721
WNT7A	-0.0228008	0.923706	0.0344662
ASCL1	-0.0228546	0.558387	0.253065
ADH1A/B/C	-0.0229214	0.647275	0.188911
VTCN1	-0.0229289	0.616995	0.209718
RELN	-0.0229385	0.48916	0.310549
TRIM21	-0.022994	0.757641	0.120537
NEIL1	-0.0231845	0.757641	0.120537
SNCA	-0.0232186	0.530134	0.275614
CXCL2	-0.0234358	0.662642	0.178721
CASP9	-0.0236081	0.839781	0.0758339
CLEC4A	-0.023815	0.773883	0.111325
CCRL2	-0.0238834	0.693798	0.158767
JADE1	-0.0238991	0.558387	0.253065
MAD2L2	-0.0242226	0.449955	0.346831
SERPINB2	-0.0242924	0.693798	0.158767
TNFRSF14	-0.0243518	0.839781	0.0758339
SPRY4	-0.0244252	0.322377	0.491636
TBP	-0.0245829	0.48916	0.310549
PSMC4	-0.0248246	0.31208	0.505734
IL12A	-0.0251148	0.806661	0.0933091
CEP55	-0.0251824	0.530134	0.275614
NBN	-0.0253083	0.839781	0.0758339
IL1RAPL2	-0.0256791	0.693798	0.158767
FGF6	-0.0256894	0.530134	0.275614
LAG3	-0.0256919	0.587353	0.231101
CLEC4C	-0.0262088	0.823182	0.0845044
MAPK12	-0.0262523	0.725481	0.139374
BMI1	-0.0262591	0.856452	0.0672968
YTHDF2	-0.0262654	0.602092	0.220337
HMGN5	-0.0262816	0.332892	0.477696
MCAT	-0.0263445	0.741504	0.129886
TAP2	-0.0263862	0.923706	0.0344662
TMPRSS2	-0.0263874	0.678151	0.168674
PIK3CG	-0.0264378	0.48916	0.310549
LAIR2	-0.0266891	0.88998	0.0506196
GZMB	-0.0269494	0.678151	0.168674
IL13RA2	-0.0269885	0.923706	0.0344662
SMAD3	-0.0270018	0.757641	0.120537
TAL1	-0.0272697	0.602092	0.220337
IKBKG	-0.0279726	0.558387	0.253065
FLNB	-0.0279889	0.544169	0.264266
NSD3	-0.0280453	0.449955	0.346831
MAP3K5	-0.0281599	0.873188	0.0588923
CEBPA	-0.0281629	0.282504	0.548975
PLCG2	-0.028394	0.616995	0.209718
RASGRF1	-0.028537	0.88998	0.0506196
MRE11	-0.0287109	0.790226	0.102249
CFP	-0.0288041	0.544169	0.264266
CD79B	-0.0289462	0.974534	0.0112029
SRR	-0.0289539	0.741504	0.129886
BMP6	-0.0292662	0.516285	0.287111
VHL	-0.0294685	0.587353	0.231101
PKMYT1	-0.0296102	0.906822	0.0424779
SERINC3	-0.0296257	0.806661	0.0933091
CD47	-0.0296341	0.616995	0.209718
JAK2	-0.0297247	0.322377	0.491636
USP9Y	-0.0301139	0.647275	0.188911
PITX2	-0.0301304	0.709577	0.149001
ZEB2	-0.0301785	0.647275	0.188911
SP1	-0.0302927	0.632058	0.199243
WEE1	-0.0304498	0.246115	0.608862
NECTIN1	-0.03061	0.544169	0.264266
DEFB134	-0.0312306	0.856452	0.0672968
CD38	-0.0317743	0.516285	0.287111
PHF6	-0.0318772	0.88998	0.0506196
CYLD	-0.0320046	0.88998	0.0506196
ARID2	-0.0320733	0.48916	0.310549
EFNA3	-0.0321068	0.462822	0.334586
PASD1	-0.0321466	0.873188	0.0588923
DLL4	-0.0321801	0.773883	0.111325
JAK3	-0.0322118	0.99151	0.00370286
KLRK1	-0.032261	0.572783	0.24201
MAPK10	-0.0323633	0.516285	0.287111
KRT18	-0.0324342	0.693798	0.158767
PDK1	-0.0324523	0.678151	0.168674
ITGA3	-0.0324649	0.806661	0.0933091
GNG4	-0.0325821	0.806661	0.0933091
MLANA	-0.0329131	0.940625	0.0265837
CLEC4E	-0.032928	0.693798	0.158767
RNF43	-0.0330205	0.806661	0.0933091
BMP5	-0.0330437	0.647275	0.188911
HLA-DMB	-0.0336918	0.906822	0.0424779
ITGAM	-0.0337156	0.365752	0.436814
GZMH	-0.0337498	0.839781	0.0758339
FOXO4	-0.0338062	0.99151	0.00370286
DEFB1	-0.0338619	0.449955	0.346831
GNLY	-0.0339708	0.437294	0.359227
WT1	-0.0340588	0.42484	0.371775
EPO	-0.0341534	0.365752	0.436814
EFNA5	-0.0341973	0.516285	0.287111
NCAM1	-0.0343234	0.572783	0.24201
MAP3K7	-0.034521	0.292144	0.534403
CASP8	-0.0345806	0.365752	0.436814
CCL20	-0.0350157	0.31208	0.505734
CTSS	-0.0351821	0.709577	0.149001
GZMA	-0.0353282	0.662642	0.178721
ACOT12	-0.0354398	0.502625	0.298756
IL7	-0.0355739	0.602092	0.220337
CREBBP	-0.0355886	0.273082	0.563707
WNT10B	-0.0355962	0.502625	0.298756
WNT5B	-0.0358717	0.856452	0.0672968
STAT4	-0.035916	0.647275	0.188911
SPRED1	-0.0361051	0.709577	0.149001
NOD1	-0.0362092	0.48916	0.310549
SHC4	-0.0363024	0.558387	0.253065
CTCFL	-0.0364449	0.587353	0.231101
CEBPE	-0.036717	0.558387	0.253065
MNX1	-0.0367325	0.647275	0.188911
GPT	-0.0367478	0.133526	0.874433
CD5	-0.036785	0.462822	0.334586
LILRA3	-0.0367936	0.923706	0.0344662
ITK	-0.0368262	0.42484	0.371775
BLNK	-0.0370113	0.544169	0.264266
FOS	-0.0376153	0.647275	0.188911
MAPT	-0.0377824	0.475891	0.322493
PIK3CB	-0.0381441	0.117774	0.928949
CXCL3	-0.0381477	0.572783	0.24201
PRF1	-0.0382502	0.462822	0.334586
WRN	-0.0384862	0.516285	0.287111
FASLG	-0.0385098	0.502625	0.298756
CXCR2	-0.0388992	0.449955	0.346831
ZBTB16	-0.0391876	0.544169	0.264266
SLAMF7	-0.0392695	0.388744	0.410336
BIRC3	-0.0393858	0.856452	0.0672968
RPL7A	-0.0394768	0.923706	0.0344662
PLA2G4C	-0.039612	0.449955	0.346831
KMT2D	-0.0396815	0.839781	0.0758339
CCL17	-0.0397178	0.709577	0.149001
LEPR	-0.0400237	0.773883	0.111325
FANCB	-0.0408731	0.475891	0.322493
HERC6	-0.0408811	0.462822	0.334586
GATA2	-0.0408905	0.37714	0.423498
BRIP1	-0.040959	0.725481	0.139374
TIGIT	-0.0412299	0.602092	0.220337
ITGB8	-0.0412476	0.42484	0.371775
TSHR	-0.0412737	0.462822	0.334586
CASP1	-0.0413959	0.516285	0.287111
GMIP	-0.0415466	0.365752	0.436814
POLR2A	-0.0415979	0.632058	0.199243
HDC	-0.0417873	0.773883	0.111325
IRF5	-0.0419543	0.616995	0.209718
DUSP4	-0.041973	0.322377	0.491636
ICAM2	-0.0421798	0.254889	0.59365
PLA2G2A	-0.0422973	0.388744	0.410336
RPS6KA5	-0.0423755	0.530134	0.275614
FANCA	-0.0428415	0.502625	0.298756
BLK	-0.0435047	0.516285	0.287111
L1CAM	-0.0436664	0.332892	0.477696
CALML5	-0.0436989	0.95757	0.0188296
OLR1	-0.0437609	0.709577	0.149001
DOCK9	-0.0438096	0.150861	0.821422
STAT6	-0.0438376	0.343627	0.463913
FPR3	-0.0440298	0.365752	0.436814
PYCARD	-0.0440419	0.725481	0.139374
EGF	-0.0440477	0.544169	0.264266
ASPA	-0.0443685	0.602092	0.220337
PRAME	-0.0446106	1	0
CSF1R	-0.0446181	0.587353	0.231101
TRAF3	-0.0446233	0.400563	0.397329
STK11	-0.0446567	0.0948025	1.02318
IL1R2	-0.0447703	0.647275	0.188911
ATR	-0.0448093	0.302003	0.519989
CD160	-0.0448606	0.254889	0.59365
TCF7L1	-0.0448775	0.0688259	1.16225
ITGA4	-0.0450279	0.839781	0.0758339
BAIAP3	-0.0450522	0.806661	0.0933091
PRKCE	-0.0451381	0.602092	0.220337
IFNL1	-0.0452568	0.516285	0.287111
SPANXB1	-0.0454663	0.757641	0.120537
ATF1	-0.045478	0.322377	0.491636
IL3	-0.0455696	0.35458	0.450285
TNFRSF10A	-0.0456042	0.906822	0.0424779
ALK	-0.045691	0.475891	0.322493
IL16	-0.0458504	0.662642	0.178721
KRT19	-0.045917	0.365752	0.436814
MAP3K12	-0.0463208	0.388744	0.410336
TTK	-0.0468141	0.37714	0.423498
HDAC1	-0.0470342	0.1906	0.719878
CCR4	-0.0473722	0.873188	0.0588923
HLA-DPB1	-0.0474873	0.616995	0.209718
MAP2K4	-0.0476897	0.163338	0.786913
TWIST2	-0.0480865	0.176577	0.753066
GRIN2A	-0.0482044	0.823182	0.0845044
CEACAM8	-0.0483105	0.449955	0.346831
XRCC4	-0.0486337	0.332892	0.477696
OASL	-0.0488863	0.502625	0.298756
TRDC	-0.0489138	0.558387	0.253065
PIN1	-0.0489325	0.502625	0.298756
PUM1	-0.0489607	0.1906	0.719878
TLR8	-0.0493462	0.530134	0.275614
TSLP	-0.0493489	0.558387	0.253065
GNG7	-0.0493791	0.475891	0.322493
CALML6	-0.049595	0.725481	0.139374
HLA-DPA1	-0.0498499	0.923706	0.0344662
MAPK3	-0.0498559	0.343627	0.463913
ARNT	-0.0501774	0.0866843	1.06206
CD19	-0.0505752	0.221072	0.655465
LCP1	-0.0508998	0.873188	0.0588923
RPTOR	-0.0509653	0.205426	0.687345
DNMT3A	-0.051161	0.516285	0.287111
CXCL10	-0.0512469	0.237556	0.624235
CD24	-0.0514709	0.205426	0.687345
PIK3R1	-0.0516371	0.462822	0.334586
IL23A	-0.0522971	0.263877	0.578598
FGF9	-0.0524877	0.502625	0.298756
TNFRSF18	-0.0526158	0.462822	0.334586
SYK	-0.0526868	0.128104	0.892437
MNAT1	-0.053099	0.48916	0.310549
LILRA4	-0.0531061	0.558387	0.253065
HLA-F	-0.0531145	0.806661	0.0933091
LCK	-0.0535618	0.400563	0.397329
IRF3	-0.053903	0.530134	0.275614
RIPK3	-0.05432	0.183489	0.73639
CD4	-0.0545761	0.873188	0.0588923
TNFSF15	-0.0545834	0.412596	0.384475
NAALAD2	-0.0547067	0.475891	0.322493
HSD17B8	-0.05497	0.437294	0.359227
INHBB	-0.055121	0.0791368	1.10162
NOTCH2	-0.0552013	0.35458	0.450285
SLC16A2	-0.0552085	0.0656447	1.1828
CD1B	-0.0552356	0.516285	0.287111
SFRP4	-0.0554852	0.37714	0.423498
CDKN1B	-0.0556152	0.343627	0.463913
MEF2C	-0.0557299	0.365752	0.436814
LAMA3	-0.055743	0.169861	0.769907
NR4A3	-0.0558962	0.502625	0.298756
LAMC3	-0.0559027	0.602092	0.220337
KIR3DL3	-0.0562148	0.42484	0.371775
RASGRP2	-0.0562304	0.31208	0.505734
SYT17	-0.0564025	0.437294	0.359227
UBE2T	-0.0566209	0.282504	0.548975
CTSW	-0.0566881	0.48916	0.310549
MKI67	-0.0568131	0.693798	0.158767
CD84	-0.0568855	0.205426	0.687345
IL10	-0.0569243	0.558387	0.253065
KITLG	-0.0569447	0.302003	0.519989
HDAC2	-0.0570998	0.112861	0.947457
HOXA9	-0.0572237	0.662642	0.178721
CALML3	-0.0572643	0.221072	0.655465
MICB	-0.0573813	0.678151	0.168674
SLC7A5	-0.0575988	0.213145	0.671324
IL18R1	-0.0577614	0.263877	0.578598
CCR5	-0.0578282	0.516285	0.287111
KLRF1	-0.0582159	0.587353	0.231101
FZD10	-0.0582975	0.662642	0.178721
MTF2	-0.0584561	0.282504	0.548975
CDKN2C	-0.0584744	0.587353	0.231101
SIGLEC8	-0.0587935	0.558387	0.253065
MAP2K6	-0.0589524	0.322377	0.491636
ECSIT	-0.0591139	0.0755686	1.12166
TCL1B	-0.0600636	0.412596	0.384475
MAP4K2	-0.060123	0.302003	0.519989
ETS2	-0.0604351	0.35458	0.450285
CARD11	-0.0606745	0.205426	0.687345
TPR	-0.0607182	0.237556	0.624235
HOXA11	-0.0609713	0.449955	0.346831
FYN	-0.0616816	0.516285	0.287111
CDKN2A	-0.0618062	0.741504	0.129886
DTX3L	-0.0619833	0.273082	0.563707
TLX1	-0.0620658	0.530134	0.275614
LAMP2	-0.0620748	0.544169	0.264266
WNT16	-0.0621299	0.616995	0.209718
CD8A	-0.0622892	0.37714	0.423498
BRCA1	-0.0623537	0.128104	0.892437
TP73	-0.0626861	0.254889	0.59365
MLH1	-0.0632686	0.31208	0.505734
CXCR4	-0.0633686	0.544169	0.264266
CXCR3	-0.0638767	0.229209	0.639769
LY9	-0.0640227	0.197911	0.70353
NOTCH1	-0.0646409	0.365752	0.436814
MSH2	-0.0646883	0.213145	0.671324
TIAM1	-0.0648361	0.10811	0.966134
ICAM3	-0.065281	0.150861	0.821422
TBXAS1	-0.0654451	0.365752	0.436814
EHHADH	-0.0655639	0.273082	0.563707
RB1	-0.0656107	0.163338	0.786913
IRAK3	-0.0658583	0.282504	0.548975
CENPF	-0.0658629	0.157006	0.804084
CXCL13	-0.0660684	0.400563	0.397329
ROCK1	-0.0665232	0.103519	0.98498
POU5F1	-0.0670291	0.237556	0.624235
IL6ST	-0.0673109	0.163338	0.786913
TNR	-0.0677139	0.282504	0.548975
CTSG	-0.0678062	0.449955	0.346831
ITGB4	-0.0683997	0.139125	0.856596
CLECL1	-0.0684632	0.544169	0.264266
HSPA1A	-0.0688462	0.1906	0.719878
CTLA4	-0.069762	0.31208	0.505734
IFI16	-0.0698461	0.662642	0.178721
IGF1	-0.0701934	0.169861	0.769907
NOX1	-0.0702246	0.263877	0.578598
ATP11C	-0.0718109	0.254889	0.59365
ANGPT2	-0.0720026	0.343627	0.463913
SETD2	-0.0723701	0.0186931	1.72832
UBA7	-0.072626	0.176577	0.753066
BDNF	-0.0729508	0.292144	0.534403
COL4A3	-0.0729844	0.205426	0.687345
CEACAM6	-0.0734831	0.400563	0.397329
LAIR1	-0.0737249	0.31208	0.505734
FGF7	-0.0739419	0.302003	0.519989
S100A8	-0.0747181	0.773883	0.111325
CD40LG	-0.0748063	0.502625	0.298756
IL2RG	-0.0748085	0.1906	0.719878
CCR7	-0.0750181	0.365752	0.436814
GSK3B	-0.0753881	0.292144	0.534403
PDGFRA	-0.0753937	0.237556	0.624235
PARP4	-0.0755671	0.0990842	1.004
AR	-0.0758924	0.163338	0.786913
IFNGR1	-0.0760944	0.213145	0.671324
PRKAR1B	-0.0768461	0.139125	0.856596
EOMES	-0.0770501	0.292144	0.534403
CLEC6A	-0.0771735	0.246115	0.608862
HPGD	-0.0773191	0.263877	0.578598
NTHL1	-0.0773983	0.292144	0.534403
CHEK1	-0.0774121	0.292144	0.534403
RBL2	-0.0779369	0.112861	0.947457
IFIT1	-0.0787292	0.103519	0.98498
GBP1	-0.0789381	0.502625	0.298756
MYCN	-0.079093	0.0596455	1.22442
RPL23	-0.0804882	0.602092	0.220337
MS4A4A	-0.0806718	0.176577	0.753066
IL6R	-0.0806932	0.103519	0.98498
MYB	-0.0813261	0.0948025	1.02318
CCL27	-0.0814693	0.400563	0.397329
CD247	-0.0819118	0.462822	0.334586
IL10RA	-0.0828069	0.0466116	1.33151
GBP2	-0.0830594	0.388744	0.410336
IKBKE	-0.0833064	0.0721327	1.14187
CD163	-0.083462	0.0791368	1.10162
KYAT1	-0.0834785	0.0721327	1.14187
CD34	-0.0837443	0.128104	0.892437
DUSP10	-0.084464	0.103519	0.98498
CX3CL1	-0.0845043	0.0755686	1.12166
SIN3A	-0.08536	0.0291579	1.53524
PECAM1	-0.0854114	0.213145	0.671324
CCL23	-0.0865461	0.229209	0.639769
PYCR2	-0.0866289	0.0157162	1.80365
MGMT	-0.0869034	0.00420512	2.37622
JUP	-0.0870564	0.213145	0.671324
MAF	-0.0871112	0.229209	0.639769
CPA3	-0.0873408	0.197911	0.70353
SIGIRR	-0.0886142	0.117774	0.928949
ZBTB32	-0.0886221	0.343627	0.463913
ADM	-0.0886517	0.183489	0.73639
BCAT1	-0.0891653	0.040009	1.39784
HELLS	-0.0892909	0.040009	1.39784
H3-5	-0.0893557	0.229209	0.639769
DUSP1	-0.089598	0.117774	0.928949
LAT	-0.0899148	0.205426	0.687345
ATRX	-0.089967	0.0625857	1.20353
MAPK8IP1	-0.0901182	0.205426	0.687345
ATF2	-0.0907076	0.0276211	1.55876
IL12RB1	-0.0908457	0.197911	0.70353
GLI1	-0.0909154	0.139125	0.856596
ITGA9	-0.0909487	0.0906703	1.04253
MRC1	-0.0910109	0.0625857	1.20353
C1QA	-0.0915695	0.856452	0.0672968
EBI3	-0.0919882	0.133526	0.874433
IL11	-0.0926843	0.282504	0.548975
GATA3	-0.0928329	0.0234226	1.63037
CD53	-0.0932058	0.400563	0.397329
CD6	-0.0939127	0.292144	0.534403
RPS27A	-0.0943071	0.572783	0.24201
DDB2	-0.0944536	0.0307678	1.5119
IRF1	-0.0945938	0.0625857	1.20353
TRAF1	-0.09482	0.205426	0.687345
GZMK	-0.094872	0.205426	0.687345
FZD7	-0.0949996	0.128104	0.892437
KAT2B	-0.0951006	0.0721327	1.14187
PHGDH	-0.0952076	0.0866843	1.06206
GNGT1	-0.0961329	0.48916	0.310549
HLA-DOA	-0.0961964	0.139125	0.856596
DLL1	-0.0966354	0.144902	0.838925
FZD6	-0.0968168	0.128104	0.892437
KLRG1	-0.098606	0.213145	0.671324
RGMB	-0.0991572	0.024756	1.60632
CCR2	-0.0993	0.144902	0.838925
MSH6	-0.0993494	0.0276211	1.55876
NUPR1	-0.0993836	0.0596455	1.22442
CCL13	-0.0993989	0.128104	0.892437
RPA3	-0.0996069	0.42484	0.371775
CCND2	-0.100322	0.0421157	1.37556
NKG7	-0.100344	0.0948025	1.02318
VEGFC	-0.10142	0.139125	0.856596
TNFRSF25	-0.102402	0.0131646	1.88059
CYFIP2	-0.103969	0.112861	0.947457
FCGRT	-0.104247	0.273082	0.563707
CD2	-0.1045	0.0828409	1.08176
SIGLEC1	-0.104773	0.0721327	1.14187
IL27	-0.104807	0.254889	0.59365
EDN1	-0.104972	0.0541084	1.26674
TRAT1	-0.105064	0.112861	0.947457
FLG	-0.10672	0.400563	0.397329
TSPAN7	-0.107815	0.205426	0.687345
ERBB2	-0.10802	0.0568208	1.24549
JAML	-0.108065	0.0109865	1.95914
SPN	-0.108629	0.183489	0.73639
MMRN2	-0.108644	0.0342174	1.46575
STC1	-0.109292	0.0466116	1.33151
APH1B	-0.109452	0.302003	0.519989
CD3D	-0.110195	0.144902	0.838925
CD37	-0.110393	0.0791368	1.10162
NR4A1	-0.110647	0.823182	0.0845044
HLA-DMA	-0.110698	0.647275	0.188911
MS4A6A	-0.11233	0.246115	0.608862
CCL5	-0.112607	0.197911	0.70353
GADD45G	-0.112707	0.0466116	1.33151
CSF2RB	-0.113275	0.0379923	1.4203
CREB5	-0.113345	0.0568208	1.24549
CCL24	-0.11436	0.365752	0.436814
PTPRC	-0.115267	0.35458	0.450285
HLA-E	-0.11577	0.88998	0.0506196
FPR2	-0.116298	0.133526	0.874433
RANBP2	-0.117006	0.00756668	2.12109
MAGEA3/A6	-0.119045	0.343627	0.463913
SH2D1A	-0.119579	0.0866843	1.06206
A2M	-0.119816	0.647275	0.188911
SOX9	-0.120919	0.00548253	2.26102
IDO1	-0.121951	0.117774	0.928949
ANP32B	-0.122951	0.103519	0.98498
CCL26	-0.123184	0.0755686	1.12166
CCNE2	-0.123378	0.213145	0.671324
CCNB3	-0.124974	0.144902	0.838925
PRKAR2B	-0.125225	0.0234226	1.63037
MCM7	-0.12562	0.00710039	2.14872
CCL19	-0.127618	0.502625	0.298756
CEACAM3	-0.12766	0.205426	0.687345
VCAM1	-0.127976	0.0721327	1.14187
COL6A6	-0.128518	0.1906	0.719878
CCL8	-0.129787	0.150861	0.821422
GIMAP6	-0.131183	0.0379923	1.4203
CCL28	-0.131443	0.144902	0.838925
CDK6	-0.131567	0.139125	0.856596
TTPA	-0.132482	0.0291579	1.53524
ZAP70	-0.133138	0.0123995	1.9066
CD3E	-0.133246	0.150861	0.821422
CCNA1	-0.133384	0.157006	0.804084
FLT3LG	-0.134823	0.0261547	1.58245
TWIST1	-0.134834	0.0596455	1.22442
MAGEA12	-0.135156	0.144902	0.838925
EGR1	-0.136787	0.169861	0.769907
DKK2	-0.13679	0.246115	0.608862
RPS6	-0.137899	0.475891	0.322493
ADGRE5	-0.138884	0.221072	0.655465
DPP4	-0.139776	0.112861	0.947457
HSPA6	-0.141381	0.150861	0.821422
AXIN2	-0.141869	0.150861	0.821422
WNT7B	-0.143653	0.00806024	2.09365
ATG7	-0.144625	2.17968e-05	4.66161
CCND1	-0.14507	0.42484	0.371775
PRKACG	-0.145869	0.139125	0.856596
UTY	-0.146866	0.00420512	2.37622
PDGFA	-0.147287	0.0541084	1.26674
ACVR2A	-0.14923	0.00806024	2.09365
TNFRSF1B	-0.153535	0.00420512	2.37622
BCL2	-0.154093	0.0109865	1.95914
IL11RA	-0.154356	0.011674	1.93278
FGFR2	-0.154638	0.0209417	1.67899
CXCL9	-0.155997	1	0
MASP1	-0.159267	0.0466116	1.33151
GAS1	-0.162803	0.322377	0.491636
CXCL12	-0.163441	0.0990842	1.004
IL12RB2	-0.165831	0.0755686	1.12166
KLF4	-0.173224	0.00093543	3.02899
KRT10	-0.17382	0.602092	0.220337
EGFR	-0.173896	0.00367355	2.43491
BATF	-0.174714	0.00210387	2.67698
XPA	-0.175062	0.0379923	1.4203
LTB	-0.17615	0.0209417	1.67899
ASXL1	-0.176358	0.0990842	1.004
DSC3	-0.178201	0.022152	1.65459
LFNG	-0.180977	0.00858243	2.06639
IRF8	-0.184254	0.263877	0.578598
GIMAP4	-0.189104	0.0010091	2.99607
SPRY1	-0.191549	0.00548253	2.26102
LGR5	-0.19568	0.0166585	1.77836
CACNA2D2	-0.197311	0.122854	0.910609
LYZ	-0.200318	0.88998	0.0506196
VSIR	-0.212038	0.000802814	3.09538
COL17A1	-0.212859	0.0186931	1.72832
MDM4	-0.217887	9.41711e-05	4.02608
PDGFD	-0.223718	0.000463877	3.3336
RASA4	-0.228062	0.00343137	2.46453
SETBP1	-0.235102	0.00299007	2.52432
TRAC	-0.242224	0.0515049	1.28815
PPL	-0.249443	0.000285094	3.54501
HLA-DRB5	-0.25608	0.873188	0.0588923
LAMA5	-0.259255	0.00260115	2.58484
EPCAM	-0.26012	0.00195856	2.70806
TRBC1/2	-0.279192	0.365752	0.436814
KRT1	-0.285695	0.322377	0.491636
PTCH1	-0.296204	0.00548253	2.26102
MPPED1	-0.308658	0.000158442	3.80013
APOE	-0.314445	0.103519	0.98498
C3	-0.317606	0.516285	0.287111
CCL21	-0.325172	0.0466116	1.33151
FGFR3	-0.33027	0.000335894	3.4738
CLU	-0.34691	0.00971838	2.01241
CXCL14	-0.394695	0.103519	0.98498
DSP	-0.422698	0.000866773	3.06209
CFD	-0.438573	0.00050233	3.29901
SFRP1	-0.460989	1.43386e-06	5.84349
TXNIP	-0.545769	0.00195856	2.70806
KRT5	-0.745233	6.03223e-05	4.21952
KRT17	-0.787705	0.00299007	2.52432
