# Supplementary material for: Integrated multi-omics reveals cellular and molecular interactions governing the invasive niche of basal cell carcinoma
Source: Nat Commun. 2022 Aug 20;13:4897. doi: 10.1038/s41467-022-32670-w (PMC9391376; doi:10.1038/s41467-022-32670-w)
Supplement: Supplementary file 6 — Supplementary Data 3 [file 41467_2022_32670_MOESM6_ESM.xlsx]

## Sheet: Feuil1
Spatial Tumor DEG signature			Spatial Stroma DEG signature
Tinf	Tnod		Sinf	Snod
THBS1	MPPED1		FN1	TXNIP
CCL2	PTCH1		COL1A1	SFRP1
S100A9	KRT17		COL3A1	CFD
KRT6A/B/C	SFRP1		COL1A2
CD44	FGFR3		COL5A1
S100A7	CCND1		COMP
TNFRSF12A	LAMA5		MMP11
VEGFA	TXNIP		SPP1
JUNB	DSP		COL6A3
SFN	PDGFA		COL11A1
SOCS3	EPCAM		TPM1
TPM1	ID2		TPM4
	WNT7B		SFRP2
	NOTCH1		COL5A2
	GADD45G		MMP1
	DUSP10		SERPINH1
	ACVR2A		ACTA2
	BAP1		ACTB
	ERBB2		IGFBP3
	KRT5		CRABP2
	APP		TNFRSF12A
	DSC3		ADAM12
	CTNNB1		TNC
	TSHR		CREB3L1
	ITPK1		FLNA
	ANXA1		JUNB
	RGMB		THY1
	FZD7		CD276
	BCL2		CD99
	CXCL14		FAP
	CALML3		LOXL2
	COL27A1		PLAU
	JAG1		P4HA2
	EDN1		MIF
	CREB5		VCAN
	PRKX		GNAS
	LEF1		PLAUR
	LGR5		OLFML2B
	TNFRSF25		ALDOA
	DPP4		ITGAV
	SOX9		TGFB3
	SLC7A5		ITGB1
	FGFR2		PKM
	PRKAR1B
	GATA3
