# Supplementary material for: Integrated multi-omics reveals cellular and molecular interactions governing the invasive niche of basal cell carcinoma
Source: Nat Commun. 2022 Aug 20;13:4897. doi: 10.1038/s41467-022-32670-w (PMC9391376; doi:10.1038/s41467-022-32670-w)
Supplement: Supplementary file 7 — Supplementary Data 4 [file 41467_2022_32670_MOESM7_ESM.xlsx]

## Sheet: DEGs_high-low_clusters_Tumor
p_val	avg_log2FC	pct.1	pct.2	p_val_adj	Genes
0	1.78969	0.706	0.146	0	TACSTD2
0	-1.80058	0.455	0.905	0	ABI3BP
0	2.84493	0.659	0.119	0	KRT6B
0	2.1973	0.656	0.124	0	DMKN
0	2.75135	0.91	0.448	0	LGALS7B
3.02717e-299	4.92595	0.53	0.077	1.10797e-294	S100A7
4.3936e-290	2.55592	0.68	0.193	1.6081e-285	CALML5
6.70639e-290	1.28597	0.488	0.05	2.45461e-285	INHBA
2.53698e-288	-1.49594	0.317	0.786	9.28559e-284	TSPAN4
5.28164e-288	1.50755	0.912	0.527	1.93313e-283	RBP1
9.63446e-273	1.17639	0.961	0.731	3.52631e-268	CSTB
1.63129e-265	-1.47035	0.185	0.697	5.9707e-261	PTCH2
7.42292e-254	-1.76577	0.573	0.912	2.71686e-249	CXCL14
1.5771e-249	-1.30164	0.446	0.839	5.77233e-245	TFAP2B
6.04138e-248	3.81138	0.509	0.096	2.21121e-243	S100A8
6.40528e-243	-1.3297	0.71	0.904	2.3444e-238	UGP2
1.78383e-241	1.55748	0.912	0.594	6.52901e-237	DNAJB1
3.82182e-235	1.01676	0.514	0.092	1.39882e-230	THBD
4.96978e-232	2.04284	0.898	0.651	1.81899e-227	MT1X
5.92738e-230	-1.07615	0.551	0.873	2.16948e-225	BCAM
1.16987e-228	-1.11052	0.587	0.866	4.28184e-224	SMS
2.53887e-227	0.949634	0.991	0.984	9.29253e-223	PERP
4.96718e-223	1.85074	0.946	0.843	1.81804e-218	S100A2
4.15781e-222	-1.30548	0.369	0.773	1.5218e-217	PTCH1
1.42919e-214	-1.1117	0.695	0.935	5.23097e-210	EPCAM
3.13499e-213	3.37908	0.492	0.107	1.14744e-208	S100A9
8.16964e-212	-1.17503	0.286	0.736	2.99017e-207	BGN
9.16297e-209	0.675892	0.369	0.035	3.35374e-204	HES2
1.53548e-208	0.862117	0.537	0.129	5.62003e-204	CDKN1A
5.88027e-207	0.775982	0.347	0.027	2.15224e-202	CDKN2B
7.57312e-207	-1.0737	0.525	0.837	2.77184e-202	PDGFA
5.30902e-206	-1.26466	0.366	0.759	1.94316e-201	SLC7A8
1.48391e-205	1.27051	0.339	0.025	5.43126e-201	DEFB1
2.17364e-205	1.16136	0.895	0.571	7.95576e-201	LGALS3
1.33161e-203	-1.2075	0.491	0.797	4.87382e-199	TMCO3
1.7462e-199	0.974501	0.668	0.231	6.39128e-195	SULF2
9.76092e-197	1.04461	0.799	0.414	3.57259e-192	PKP1
4.24806e-191	1.06078	0.984	0.893	1.55483e-186	HSPA1A
1.14931e-187	1.13394	0.718	0.304	4.2066e-183	NUPR1
3.54266e-187	1.36252	0.929	0.703	1.29665e-182	IER3
5.22114e-186	-1.36287	0.488	0.781	1.91099e-181	MDK
9.60946e-184	1.20154	0.866	0.58	3.51716e-179	SFN
2.33823e-183	-1.02096	0.379	0.751	8.55814e-179	SPARC
9.15109e-183	1.21124	0.927	0.726	3.34939e-178	JUN
1.79856e-182	-1.23944	0.185	0.597	6.58292e-178	EDN2
2.91846e-181	0.972957	0.456	0.102	1.06818e-176	MYC
4.43415e-181	1.00265	0.631	0.236	1.62294e-176	ABHD5
5.35047e-181	1.49823	0.369	0.054	1.95833e-176	KRT6A
7.73218e-181	-1.10129	0.193	0.595	2.83006e-176	MEGF6
5.56217e-179	0.928582	0.816	0.468	2.03581e-174	CTSB
1.37429e-178	-1.03563	0.619	0.854	5.03003e-174	BNC2
5.46766e-177	-1.02308	0.707	0.925	2.00122e-172	IGFBP7
7.9026e-177	1.15301	0.946	0.711	2.89243e-172	HSPA1B
1.3281e-174	1.15073	0.99	0.935	4.86099e-170	TMSB4X
1.02988e-171	-0.788644	0.969	0.982	3.76947e-167	KTN1
1.87144e-171	0.580357	0.995	0.986	6.84966e-167	EIF1
1.06557e-165	0.856146	0.319	0.036	3.9001e-161	CLDN4
2.69058e-165	-1.03089	0.18	0.562	9.8478e-161	NTRK3
2.26094e-163	-1.15035	0.201	0.573	8.27526e-159	CHST2
7.76254e-162	1.5658	0.471	0.132	2.84117e-157	LGALS7
1.06908e-159	-1.68331	0.225	0.586	3.91294e-155	SFRP1
1.53591e-159	0.568315	0.352	0.054	5.62157e-155	ZNF750
4.25964e-159	-1.07764	0.476	0.764	1.55907e-154	CCND2
6.36954e-159	1.07827	0.628	0.256	2.33132e-154	DUSP1
9.41818e-158	0.664368	0.253	0.014	3.44715e-153	CTHRC1
1.32927e-156	-2.04714	0.267	0.629	4.86527e-152	DCN
1.95534e-156	0.574068	0.367	0.064	7.15674e-152	RHOV
4.32835e-156	0.856221	0.729	0.379	1.58422e-151	CYB5A
2.16093e-155	2.30317	0.299	0.035	7.90923e-151	KRTDAP
7.91382e-155	0.978657	0.904	0.701	2.89654e-150	ALCAM
9.76163e-155	-0.947248	0.325	0.697	3.57286e-150	SLC39A14
7.61922e-154	-1.05472	0.191	0.553	2.78871e-149	SLC7A2
3.51275e-153	0.625708	0.996	0.977	1.2857e-148	UBC
5.96487e-152	0.525545	0.358	0.061	2.1832e-147	ALDH3B2
2.88129e-151	1.06906	0.397	0.089	1.05458e-146	CCL27
3.35031e-150	1.38402	0.277	0.028	1.22625e-145	LY6D
9.37439e-149	0.94983	0.3	0.039	3.43112e-144	AQP3
1.31238e-148	0.867332	0.66	0.307	4.80343e-144	ATP2B4
1.7282e-146	-0.919789	0.457	0.743	6.32538e-142	CREB5
1.47346e-145	0.644675	0.533	0.178	5.393e-141	SVIL
2.13135e-145	0.878701	0.518	0.169	7.80095e-141	HOPX
6.65034e-143	0.606231	0.43	0.108	2.43409e-138	BACE2
2.26174e-142	-1.05256	0.694	0.901	8.2782e-138	DAPL1
4.64229e-142	0.919043	0.91	0.68	1.69912e-137	IER2
1.01904e-141	1.08216	0.736	0.398	3.7298e-137	IER5
1.54922e-141	-0.791254	0.905	0.954	5.67029e-137	POLR2L
9.00667e-141	-0.726363	0.845	0.948	3.29653e-136	CLDN1
1.42939e-140	0.942357	0.924	0.715	5.2317e-136	JUNB
2.85364e-140	-1.13157	0.324	0.659	1.04446e-135	LMO3
4.29071e-140	-0.948589	0.308	0.623	1.57044e-135	SCD5
1.65001e-139	-0.809	0.913	0.962	6.03921e-135	SELENOP
1.70201e-139	1.16178	0.76	0.43	6.22952e-135	SOSTDC1
5.14702e-139	0.556843	0.382	0.085	1.88386e-134	LAD1
3.4786e-138	1.03432	0.962	0.878	1.2732e-133	HSPB1
4.99326e-138	-0.937471	0.662	0.885	1.82758e-133	DST
3.05985e-135	1.01159	0.431	0.121	1.11994e-130	CRYAB
3.50527e-134	0.90382	0.859	0.624	1.28296e-129	BTG1
4.08802e-134	0.77473	0.551	0.211	1.49626e-129	FBXO32
8.23862e-133	0.779789	0.997	0.984	3.01542e-128	HSP90AA1
2.4626e-131	-0.827452	0.076	0.406	9.01338e-127	CABP1
8.26851e-131	0.725686	0.615	0.272	3.02636e-126	FOXC1
1.06456e-130	-0.946737	0.462	0.699	3.89639e-126	MLEC
1.17996e-129	0.982303	0.668	0.328	4.31876e-125	ZFP36
1.70761e-127	0.731084	0.69	0.338	6.25001e-123	TUBA4A
2.79518e-126	-0.978708	0.083	0.401	1.02306e-121	COL14A1
1.67108e-125	1.1103	0.461	0.162	6.11631e-121	TMEM45A
5.34887e-125	0.687483	0.215	0.015	1.95774e-120	KRT77
1.2246e-124	0.581212	0.483	0.159	4.48214e-120	NECTIN4
3.92512e-124	0.788917	0.706	0.379	1.43663e-119	KLF10
4.71688e-122	0.900695	0.216	0.017	1.72643e-117	SBSN
6.32949e-121	-1.10214	0.285	0.621	2.31666e-116	VCAN
9.26726e-120	1.00209	0.857	0.589	3.39191e-115	FOS
1.61312e-118	-0.668021	0.036	0.329	5.90417e-114	SLC6A9
3.14091e-118	0.884505	0.968	0.892	1.1496e-113	APOE
1.28176e-116	-0.630157	0.839	0.987	4.69138e-112	SPON2
2.06353e-116	0.783153	0.872	0.66	7.55274e-112	GPX4
4.38859e-116	-0.651141	0.864	0.925	1.60627e-111	NUCKS1
4.59579e-116	0.411428	0.242	0.03	1.6821e-111	SOX7
6.15552e-116	0.68011	0.374	0.1	2.25298e-111	CLCA2
2.61809e-115	-0.802865	0.228	0.541	9.58248e-111	STAC2
4.85054e-115	-0.871211	0.307	0.61	1.77535e-110	HTRA1
5.47316e-114	-0.81494	0.394	0.644	2.00323e-109	PPME1
7.40195e-114	0.60723	0.354	0.091	2.70919e-109	ATF3
3.94411e-113	1.06625	0.781	0.544	1.44358e-108	PDCD4
7.94994e-113	-0.998954	0.197	0.493	2.90976e-108	CADM1
9.649e-112	0.849668	0.698	0.414	3.53163e-107	NDRG2
1.14722e-111	-0.873722	0.229	0.555	4.19895e-107	KRT8
1.67056e-111	-0.82217	0.204	0.498	6.11442e-107	TBX1
2.98194e-111	0.668818	0.625	0.297	1.09142e-106	BARX2
5.95843e-111	0.620948	0.737	0.42	2.18084e-106	BAG1
8.79361e-111	-0.787223	0.494	0.734	3.21855e-106	COL18A1
6.55242e-110	0.546033	0.255	0.041	2.39825e-105	LYPD3
1.21347e-109	0.436445	0.289	0.056	4.44141e-105	GRHL1
3.73825e-109	0.593475	0.256	0.043	1.36824e-104	PDZK1IP1
7.70926e-109	-0.717503	0.871	0.929	2.82167e-104	HMGN2
8.35178e-108	-0.764608	0.751	0.936	3.05684e-103	KRT15
2.15952e-107	-0.81981	0.079	0.365	7.90408e-103	ALK
5.83907e-107	-0.759337	0.792	0.896	2.13716e-102	NFIB
6.51521e-106	0.607819	0.69	0.344	2.38463e-101	EHF
4.09969e-105	-0.593831	0.867	0.952	1.50053e-100	EMP2
8.08592e-105	0.622812	0.501	0.197	2.95953e-100	IFFO2
8.20816e-105	0.631416	0.962	0.878	3.00427e-100	PABPC1
1.67308e-104	0.653765	0.818	0.549	6.12363e-100	JUP
9.60142e-104	0.385661	0.169	0.009	3.51422e-99	BAALC
1.06765e-103	0.42265	0.38	0.109	3.9077e-99	NOTCH3
3.27746e-103	-0.823139	0.473	0.682	1.19958e-98	BOK
6.0238e-102	0.466031	0.179	0.013	2.20477e-97	LINC02341
2.32465e-101	-0.759554	0.035	0.294	8.50846e-97	TGM3
2.5084e-101	-0.794964	0.18	0.467	9.18099e-97	FAT3
2.83547e-101	0.626589	0.547	0.236	1.03781e-96	DSG3
3.38176e-101	1.35661	0.434	0.165	1.23776e-96	KRT75
4.31443e-101	0.552979	0.47	0.178	1.57912e-96	GBP2
5.07603e-101	0.368135	0.208	0.024	1.85788e-96	CPA4
3.12946e-100	0.757053	0.847	0.61	1.14541e-95	DSC2
5.13843e-100	0.683467	0.988	0.937	1.88072e-95	B2M
1.50713e-99	-0.749106	0.397	0.622	5.51623e-95	IGF2BP2
2.03093e-99	-0.627893	0.796	0.902	7.43342e-95	ITGB1
2.59123e-99	0.319511	0.163	0.009	9.48418e-95	ROPN1
2.70245e-99	0.530935	0.544	0.229	9.89124e-95	KLF5
4.08629e-99	-0.789026	0.355	0.617	1.49562e-94	FBLN1
5.85474e-99	0.739855	0.845	0.598	2.14289e-94	GADD45B
4.12375e-98	0.551532	0.187	0.018	1.50933e-93	DSG1
6.07521e-98	0.403861	0.246	0.043	2.22359e-93	TFCP2L1
2.55667e-97	0.471988	0.305	0.076	9.35767e-93	DYNLT3
2.86772e-97	0.748905	0.389	0.13	1.04961e-92	ELF3
7.36896e-97	1.21279	0.218	0.032	2.69711e-92	KRT1
2.03079e-96	-0.615464	0.054	0.312	7.43291e-92	SLITRK2
2.94159e-96	0.669159	0.642	0.354	1.07665e-91	FZD6
5.50152e-96	-0.642516	0.832	0.91	2.01361e-91	SLC3A2
2.33166e-95	0.789732	0.72	0.449	8.53411e-91	CNN3
3.67944e-95	-0.789379	0.439	0.662	1.34671e-90	WLS
4.13848e-95	0.35422	0.268	0.056	1.51473e-90	ENDOD1
7.98307e-94	0.331372	0.142	0.004	2.92188e-89	PLA2G2F
8.29945e-94	0.638248	0.914	0.792	3.03768e-89	TSPO
1.23572e-93	-1.47292	0.385	0.612	4.52286e-89	MYLK
1.64764e-93	-0.866837	0.392	0.668	6.03052e-89	MYL9
3.74201e-93	0.394469	0.998	0.997	1.36961e-88	ACTG1
5.41038e-92	-0.769834	0.562	0.782	1.98025e-87	CAV1
5.99329e-92	0.289658	0.203	0.027	2.1936e-87	MYH14
1.13753e-91	-1.18445	0.642	0.759	4.16348e-87	EDIL3
1.4253e-91	0.805726	0.905	0.76	5.21673e-87	TXN
1.07916e-90	0.678971	0.828	0.589	3.94983e-86	SOX9
1.22326e-90	0.366611	0.23	0.041	4.47726e-86	CDKN2A
1.79e-90	-0.627239	0.742	0.863	6.55158e-86	BEX3
1.94638e-90	0.737979	0.729	0.466	7.12396e-86	CLTB
5.10372e-90	0.45659	0.235	0.045	1.86801e-85	TYMP
5.75027e-90	-0.767906	0.828	0.902	2.10466e-85	HSP90B1
1.22174e-89	-0.68156	0.213	0.48	4.4717e-85	WNT7B
1.09506e-88	0.671868	0.609	0.303	4.00804e-84	EGR1
9.34294e-88	-0.776656	0.115	0.384	3.41961e-83	HHIP
9.85721e-88	-0.591984	0.076	0.328	3.60784e-83	LFNG
1.61307e-87	0.507438	0.221	0.038	5.904e-83	CAMK2N1
2.69278e-87	0.577359	0.873	0.7	9.85583e-83	TRIM29
3.29343e-87	-0.515895	0.899	0.964	1.20543e-82	CHCHD7
6.06332e-87	-1.05219	0.951	0.966	2.21923e-82	PLCG2
1.23845e-86	0.531412	0.257	0.058	4.53286e-82	ADM
1.3457e-86	1.4879	0.203	0.032	4.92539e-82	LTF
1.57737e-86	0.385018	0.266	0.061	5.77333e-82	UNC5B
1.0451e-85	-0.740117	0.288	0.527	3.82517e-81	UXS1
1.37555e-85	-0.644474	0.172	0.428	5.03465e-81	LAMB1
2.33021e-85	-0.763492	0.606	0.759	8.52879e-81	OGFRL1
3.09863e-85	0.546973	0.46	0.195	1.13413e-80	PLK2
3.34245e-85	-0.840836	0.19	0.44	1.22337e-80	SORD
5.32567e-85	1.13376	0.834	0.717	1.94925e-80	DBI
8.13521e-85	-1.12198	0.208	0.469	2.97757e-80	MT1E
1.61942e-84	-0.673179	0.454	0.673	5.92723e-80	SORL1
2.40808e-84	0.308894	0.165	0.017	8.81383e-80	C5orf46
2.55967e-84	-0.788879	0.155	0.408	9.36863e-80	PCNT
1.12807e-83	0.613262	0.663	0.391	4.12884e-79	ABRACL
3.93e-83	-1.01744	0.063	0.303	1.43842e-78	CHGA
4.10546e-83	0.818996	0.64	0.366	1.50264e-78	ID3
4.21224e-83	0.744264	0.75	0.507	1.54172e-78	INTS6
6.04115e-83	0.37852	0.161	0.016	2.21112e-78	NPY1R
6.83686e-83	0.609967	0.859	0.682	2.50236e-78	S100A16
2.12246e-82	0.765137	0.452	0.194	7.76842e-78	UNC5B.AS1
1.61439e-81	1.39474	0.165	0.019	5.90883e-77	KRT79
7.12916e-81	0.592111	0.532	0.255	2.60934e-76	FOSB
8.94829e-80	0.592356	0.728	0.454	3.27516e-75	FXYD3
2.00809e-79	-0.609091	0.086	0.321	7.34982e-75	FJX1
2.46556e-79	0.338954	0.271	0.069	9.02419e-75	CX3CL1
4.43719e-79	0.543572	0.372	0.139	1.62405e-74	EGR2
1.07779e-78	0.403075	0.313	0.096	3.94483e-74	EGLN3
1.27728e-78	-0.611733	0.147	0.392	4.67497e-74	BIN1
2.05685e-78	0.688268	0.513	0.264	7.52828e-74	CREG1
9.11406e-78	-0.564758	0.065	0.29	3.33584e-73	PAMR1
3.87351e-77	-0.719091	0.396	0.61	1.41774e-72	MIR99AHG
4.18031e-77	-0.556123	0.101	0.337	1.53004e-72	KIF12
4.68751e-77	0.81136	0.931	0.791	1.71568e-72	HES1
5.58921e-77	0.328041	0.215	0.043	2.04571e-72	NBL1
5.83479e-77	0.829469	0.745	0.526	2.13559e-72	HSPH1
7.03789e-77	-0.476099	0.899	0.936	2.57594e-72	PEBP1
7.80574e-77	0.671254	0.865	0.685	2.85698e-72	ZFP36L1
1.73071e-76	0.54838	0.584	0.316	6.33457e-72	TUBA1C
1.40239e-75	0.475303	0.983	0.948	5.1329e-71	GSTP1
2.52298e-75	-0.631649	0.685	0.794	9.23435e-71	DEK
2.86648e-75	0.290113	0.239	0.057	1.04916e-70	EFNB2
4.90255e-75	-0.579152	0.649	0.773	1.79438e-70	RAB34
1.00354e-74	-0.61473	0.3	0.532	3.67305e-70	FGFR2
1.98677e-74	-0.668766	0.936	0.955	7.27179e-70	CALD1
2.48732e-74	-0.31996	0.993	1	9.10383e-70	H3F3A
3.96288e-74	0.515878	0.59	0.318	1.45045e-69	H2AFJ
4.31594e-74	0.304148	0.21	0.042	1.57968e-69	MGLL
7.6732e-74	0.440768	0.286	0.084	2.80847e-69	SCUBE3
8.18038e-74	0.484563	0.453	0.203	2.9941e-69	MYLIP
1.03534e-73	-0.735953	0.13	0.379	3.78945e-69	CRNN
2.55654e-73	0.401727	0.331	0.113	9.3572e-69	FURIN
4.5723e-73	-0.588747	0.168	0.398	1.67351e-68	MAML2
6.49871e-73	-0.736722	0.439	0.626	2.37859e-68	PIK3C2G
1.32888e-72	0.946254	0.709	0.475	4.86384e-68	NEAT1
2.71602e-72	0.445131	0.268	0.075	9.94091e-68	NRARP
9.60756e-72	-0.574559	0.726	0.798	3.51646e-67	PDIA3
1.37073e-71	0.423226	0.374	0.143	5.01701e-67	AHNAK2
1.47713e-71	-0.687453	0.381	0.57	5.40643e-67	FERMT1
1.75968e-71	0.294788	0.994	0.997	6.44059e-67	NACA
1.84273e-71	0.517336	0.786	0.541	6.74457e-67	HEBP2
2.47706e-71	-0.685405	0.224	0.456	9.0663e-67	LGR5
3.76854e-71	0.485831	0.929	0.849	1.37932e-66	YBX3
5.99183e-71	-0.454918	0.015	0.199	2.19307e-66	GALNT9
1.87059e-70	-0.85199	0.536	0.681	6.84656e-66	UCP2
3.54215e-70	-0.421585	0.981	0.988	1.29646e-65	HMGB1
4.0306e-70	0.585143	0.593	0.322	1.47524e-65	KLF6
4.49616e-70	0.507334	0.566	0.299	1.64564e-65	SCPEP1
4.74433e-70	0.589718	0.909	0.76	1.73647e-65	HLA.B
6.46804e-70	-0.351574	0.983	0.985	2.36737e-65	YBX1
5.10842e-69	-0.596798	0.16	0.39	1.86973e-64	LHX2
9.543e-69	-0.421305	0.957	0.987	3.49283e-64	S100A10
2.06891e-67	-0.496365	0.765	0.835	7.57243e-63	SELENOH
2.95798e-67	0.641064	0.411	0.183	1.08265e-62	APOC1
2.97447e-67	0.304601	0.177	0.032	1.08868e-62	PDZRN3
4.07227e-67	-0.704725	0.311	0.514	1.49049e-62	MT1F
4.081e-67	0.584413	0.863	0.688	1.49369e-62	HLA.A
4.16939e-67	0.460462	0.754	0.506	1.52604e-62	JUND
4.68057e-67	-0.555515	0.126	0.341	1.71314e-62	EFEMP1
1.32773e-66	0.362841	0.334	0.123	4.85961e-62	KLF4
1.63984e-66	-0.567732	0.077	0.286	6.00198e-62	FIBIN
2.02423e-66	0.470522	0.103	0.003	7.40889e-62	SPRR1B
3.25736e-66	0.460213	0.428	0.195	1.19223e-61	SERTAD1
3.68028e-66	0.501709	0.652	0.397	1.34702e-61	TUBB4B
5.68443e-66	0.391465	0.434	0.193	2.08056e-61	CELSR2
8.43977e-66	0.507446	0.359	0.144	3.08904e-61	SLC40A1
1.52868e-65	0.325473	0.308	0.106	5.59513e-61	PRAG1
2.25747e-65	-0.593207	0.374	0.603	8.26256e-61	SLC26A2
4.01736e-65	0.263498	0.112	0.007	1.47039e-60	CARD18
8.89568e-65	0.523318	0.641	0.396	3.25591e-60	PPP1R15A
1.36828e-64	-0.591601	0.052	0.245	5.00803e-60	HAPLN1
5.8067e-64	0.521664	0.514	0.276	2.12531e-59	CIB1
6.11121e-64	0.270799	0.153	0.023	2.23676e-59	CEL
7.59231e-64	-0.672441	0.104	0.307	2.77886e-59	NPNT
7.6296e-64	0.489445	0.873	0.692	2.79251e-59	CRNDE
1.55801e-63	0.280213	0.19	0.041	5.70246e-59	PLPP2
4.26599e-63	1.24503	0.583	0.351	1.5614e-58	KRT16
4.80662e-63	-0.481245	0.924	0.962	1.75927e-58	GJB6
5.31091e-63	0.496861	0.633	0.386	1.94385e-58	LRATD1
5.37619e-63	0.363196	0.261	0.081	1.96774e-58	IL1RN
8.1529e-63	0.257404	0.156	0.026	2.98404e-58	HEY1
1.50098e-62	0.560042	0.917	0.814	5.49372e-58	TM4SF1
1.54276e-62	-0.524293	0.108	0.321	5.64667e-58	COL4A2
2.75457e-62	-0.603198	0.205	0.425	1.0082e-57	LY6E
3.36434e-62	0.334388	0.997	0.997	1.23138e-57	RPL3
4.63729e-62	0.71985	0.753	0.548	1.6973e-57	NFKBIA
8.43255e-62	0.60213	0.469	0.241	3.0864e-57	CTSC
1.40371e-61	-0.444914	0.069	0.264	5.13771e-57	CTNNAL1
1.41976e-61	0.25065	0.113	0.009	5.19648e-57	GABRP
2.3773e-61	-0.565596	0.264	0.473	8.70114e-57	DMD
2.93751e-61	-0.580799	0.48	0.659	1.07516e-56	ARPC1B
3.53112e-61	0.270688	0.208	0.053	1.29242e-56	TMEM265
4.60499e-61	-0.540161	0.076	0.27	1.68547e-56	MIR503HG
4.72013e-61	0.257112	0.211	0.054	1.72762e-56	AK1
6.91045e-61	-0.520537	0.161	0.37	2.52929e-56	LRP8
1.15677e-60	0.495624	0.483	0.247	4.23391e-56	BAG3
1.38885e-60	0.349981	0.383	0.164	5.08333e-56	KLC3
1.80181e-60	0.395237	0.408	0.182	6.59481e-56	SLC38A1
1.81651e-60	-0.563773	0.742	0.82	6.64859e-56	CALR
1.20369e-59	0.428115	0.656	0.393	4.40562e-55	MFAP2
2.15483e-59	-0.491998	0.084	0.278	7.88691e-55	AL035425.3
3.60566e-59	0.4823	0.547	0.31	1.31971e-54	TFAP2A
6.92727e-59	0.493152	0.56	0.321	2.53545e-54	GLUL
7.33522e-59	0.316545	0.355	0.144	2.68476e-54	IRX3
7.35953e-59	0.418016	0.88	0.718	2.69366e-54	PPP1R14B
8.68542e-59	0.307731	0.997	0.995	3.17895e-54	RPL7A
8.80166e-59	0.293213	0.121	0.014	3.22149e-54	SERPINA11
1.30281e-58	0.518223	0.904	0.774	4.76841e-54	DSC3
1.47013e-58	-0.385027	0.958	0.964	5.38084e-54	HMGN1
2.02428e-58	-0.665415	0.226	0.424	7.40906e-54	SULT1E1
2.14094e-58	0.283591	0.249	0.078	7.83606e-54	ACSL1
2.35335e-58	-0.557099	0.571	0.71	8.61351e-54	SDC2
3.36706e-58	0.428941	0.545	0.298	1.23238e-53	GADD45A
1.24669e-57	0.400189	0.439	0.205	4.56299e-53	EMP1
2.57994e-57	-0.565011	0.327	0.512	9.44285e-53	NF1
8.97444e-57	-0.521315	0.508	0.681	3.28473e-52	PSD3
9.42039e-57	-0.492303	0.093	0.281	3.44796e-52	HELLS
1.05183e-56	-0.33196	0.956	0.968	3.8498e-52	SUMO2
1.46794e-56	0.350155	0.338	0.136	5.3728e-52	TINCR
1.50924e-56	-0.539723	0.135	0.334	5.52396e-52	ADAMTS3
1.88025e-56	0.506975	0.899	0.736	6.8819e-52	SLC38A2
1.95051e-56	0.739948	0.38	0.182	7.13907e-52	ATP1B1
7.06421e-56	-0.436615	0.835	0.88	2.58557e-51	PRDX2
9.26077e-56	-0.566157	0.38	0.55	3.38953e-51	SETBP1
1.22654e-55	0.330735	0.419	0.196	4.48925e-51	VAT1
2.31569e-55	0.260468	0.272	0.094	8.47566e-51	NIBAN2
2.55528e-55	-0.48544	0.108	0.296	9.35256e-51	PEAK1
3.04371e-55	1.06937	0.537	0.306	1.11403e-50	MGP
3.15593e-55	-0.510482	0.501	0.69	1.1551e-50	RAMP1
8.7285e-55	0.289648	0.263	0.091	3.19472e-50	GATM
1.08604e-54	-0.574639	0.255	0.449	3.975e-50	CELF2
1.12407e-54	0.334847	0.319	0.128	4.11421e-50	KRT80
1.90504e-54	0.440397	0.428	0.215	6.97264e-50	FAM13A
4.49006e-54	-0.454957	0.06	0.234	1.64341e-49	RUNX1T1
1.62727e-53	-0.567595	0.093	0.273	5.95597e-49	NIN
2.15712e-53	-0.368986	0.027	0.181	7.89528e-49	TMTC1
4.11633e-53	-0.515561	0.528	0.659	1.50662e-48	ILF3
4.24702e-53	0.533207	0.597	0.366	1.55445e-48	CEBPD
6.03924e-53	0.315461	0.295	0.115	2.21042e-48	BCL6
6.14186e-53	-0.453966	0.71	0.788	2.24798e-48	SNHG32
1.68209e-52	-0.508348	0.191	0.382	6.15663e-48	SLC7A1
1.94386e-52	-0.524244	0.225	0.416	7.11474e-48	CARD16
2.80762e-52	0.622386	0.834	0.669	1.02762e-47	GADD45G
3.77647e-52	-0.48781	0.144	0.33	1.38223e-47	TNS3
6.33501e-52	0.566619	0.354	0.159	2.31868e-47	PHLDA2
6.68263e-52	-0.401228	0.065	0.235	2.44591e-47	FAAH
1.70475e-51	-0.435268	0.078	0.253	6.23954e-47	HHIP.AS1
1.9567e-51	0.454766	0.107	0.012	7.1617e-47	WFDC3
3.00197e-51	-0.465387	0.14	0.328	1.09875e-46	FZD8
5.64986e-51	0.519967	0.493	0.274	2.0679e-46	ID1
6.77236e-51	0.367306	0.512	0.286	2.47875e-46	CLIP1
7.57275e-51	-0.433568	0.06	0.225	2.7717e-46	HAS3
9.86918e-51	-0.399299	0.061	0.228	3.61222e-46	AP006284.1
9.88056e-51	-0.475524	0.037	0.194	3.61639e-46	SFRP5
1.33463e-50	0.438719	0.833	0.657	4.8849e-46	EFNA1
2.52254e-50	0.510132	0.879	0.795	9.23275e-46	HSPA8
3.56855e-50	0.417737	0.362	0.169	1.30612e-45	UPK3BL1
5.83913e-50	0.389331	0.512	0.29	2.13718e-45	FLNB
8.05165e-50	-0.452361	0.785	0.835	2.94698e-45	CBX3
2.04929e-49	0.418431	0.977	0.939	7.5006e-45	DSTN
3.7519e-49	0.363824	0.328	0.145	1.37323e-44	ZC3H12A
6.60569e-49	-0.368431	0.947	0.966	2.41775e-44	HNRNPA1
1.11204e-48	-0.447564	0.048	0.206	4.07019e-44	SMOC2
1.40309e-48	-0.616476	0.112	0.293	5.13545e-44	MFAP4
2.00625e-48	0.458247	0.414	0.21	7.34307e-44	SOCS3
2.98703e-48	-0.507331	0.636	0.726	1.09328e-43	LITAF
9.89473e-48	0.426013	0.672	0.458	3.62157e-43	RSRP1
1.0735e-47	-0.518131	0.204	0.383	3.92911e-43	SOCS1
2.1786e-47	0.382895	0.435	0.225	7.97389e-43	EPHA4
3.01474e-47	-0.369391	0.039	0.187	1.10343e-42	CDH11
3.61701e-47	-0.3647	0.032	0.176	1.32386e-42	SAMD11
4.97948e-47	-0.480627	0.633	0.733	1.82254e-42	WNK1
6.78595e-47	-0.501262	0.519	0.654	2.48373e-42	LGALS8
7.92283e-47	-0.495073	0.129	0.305	2.89983e-42	COL12A1
8.07711e-47	0.455438	0.62	0.401	2.9563e-42	TSC22D1
9.08601e-47	-0.494835	0.462	0.589	3.32557e-42	TMEM167A
9.43574e-47	0.779605	0.796	0.651	3.45358e-42	S100A6
3.52973e-46	-0.465544	0.565	0.672	1.29192e-41	PGRMC1
4.50123e-46	-0.301903	0.021	0.156	1.64749e-41	KIF26A
4.74501e-46	0.446685	0.639	0.426	1.73672e-41	EPHB6
6.50065e-46	-0.527798	0.239	0.412	2.3793e-41	VAV3
9.12774e-46	0.657097	0.718	0.538	3.34084e-41	GPNMB
1.03444e-45	0.360371	0.57	0.351	3.78616e-41	TMEM54
1.15246e-45	0.365663	0.772	0.576	4.21812e-41	VAMP8
1.85407e-45	0.359286	0.902	0.79	6.78609e-41	COX5B
1.85964e-45	-0.407287	0.096	0.26	6.80646e-41	JDP2
2.01654e-45	0.454845	0.856	0.729	7.38074e-41	CEBPB
2.33211e-45	-0.521073	0.282	0.443	8.53577e-41	PEMT
5.12306e-45	-0.459275	0.122	0.287	1.87509e-40	CHSY1
5.75485e-45	0.393186	0.183	0.056	2.10633e-40	HLA.DRA
9.08024e-45	-0.433418	0.528	0.656	3.32346e-40	FHL2
9.43304e-45	-0.380398	0.788	0.849	3.45259e-40	SEC62
9.72999e-45	0.298854	0.995	0.995	3.56127e-40	RPL35
9.99089e-45	0.265613	0.35	0.162	3.65677e-40	TANC2
1.08038e-44	0.271983	0.353	0.164	3.95429e-40	CBX4
1.1382e-44	0.278813	0.32	0.142	4.16592e-40	VEGFB
2.33781e-44	0.307933	0.506	0.284	8.55663e-40	BLVRB
2.38326e-44	0.268243	0.332	0.151	8.72296e-40	SMCO4
2.73328e-44	0.377361	0.466	0.255	1.00041e-39	LBH
3.09024e-44	0.424845	0.382	0.193	1.13106e-39	DSC1
6.12219e-44	-0.455479	0.142	0.304	2.24078e-39	SOBP
1.16693e-43	0.391589	0.996	0.997	4.27107e-39	TPT1
1.26469e-43	-0.406103	0.108	0.273	4.62889e-39	SAMD5
1.30275e-43	-0.521764	0.561	0.652	4.76818e-39	CBX1
1.73793e-43	-0.373817	0.854	0.882	6.36099e-39	LINC01578
2.79234e-43	0.506881	0.929	0.888	1.02202e-38	ANXA2
3.20452e-43	-0.603296	0.087	0.245	1.17289e-38	CLU
3.29843e-43	-0.426413	0.548	0.693	1.20726e-38	NAP1L1
4.02675e-43	0.286384	0.364	0.175	1.47383e-38	IRX5
5.05415e-43	0.379453	0.881	0.76	1.84987e-38	TAGLN2
5.41873e-43	0.39074	0.98	0.95	1.98331e-38	MYL6
7.96357e-43	0.319214	0.349	0.169	2.91475e-38	TUBB2A
1.89207e-42	-0.386956	0.8	0.838	6.92515e-38	SPCS2
2.84009e-42	0.324406	0.436	0.233	1.0395e-37	SGK1
2.97982e-42	0.419936	0.977	0.966	1.09064e-37	UBB
3.10129e-42	0.596125	0.485	0.29	1.1351e-37	SOD2
5.12555e-42	0.310995	0.459	0.243	1.876e-37	HES4
5.31492e-42	-0.511784	0.85	0.874	1.94531e-37	GNAS
5.43422e-42	0.283554	0.991	0.984	1.98898e-37	RPL14
6.54462e-42	-0.343652	0.073	0.224	2.3954e-37	LOXL1
6.58329e-42	-0.426776	0.625	0.711	2.40955e-37	RCN2
8.50176e-42	0.286871	0.405	0.21	3.11173e-37	NAGK
1.17341e-41	0.335825	0.974	0.951	4.29479e-37	CD9
1.23667e-41	-1.09258	0.036	0.17	4.52634e-37	ACTA2
1.29572e-41	-0.493111	0.352	0.502	4.74245e-37	NAV2
1.4801e-41	-0.508086	0.18	0.346	5.4173e-37	PLPP3
1.60396e-41	-0.478855	0.347	0.495	5.87067e-37	PDIA4
2.07686e-41	-0.427806	0.156	0.317	7.60153e-37	GLI1
2.46694e-41	0.379418	0.509	0.313	9.02924e-37	RTCB
2.4731e-41	0.530682	0.987	0.982	9.0518e-37	FTH1
2.98476e-41	0.28543	0.231	0.088	1.09245e-36	ENC1
4.23427e-41	-0.44009	0.42	0.567	1.54979e-36	HCFC1R1
6.87795e-41	0.606587	0.871	0.784	2.5174e-36	TUBA1A
9.75118e-41	-0.352635	0.016	0.133	3.56903e-36	PEBP4
2.22138e-40	-0.404886	0.116	0.272	8.13046e-36	RGS14
3.48065e-40	0.339846	0.931	0.832	1.27395e-35	SLC25A6
4.13111e-40	0.30411	0.396	0.207	1.51203e-35	YWHAH
4.66372e-40	-0.356146	0.91	0.92	1.70697e-35	LAPTM4A
4.71603e-40	0.333454	0.406	0.218	1.72611e-35	ITGB4
4.7625e-40	0.414152	0.759	0.592	1.74312e-35	IDH2
6.59374e-40	-0.378405	0.033	0.159	2.41338e-35	MME
9.93432e-40	-0.51359	0.278	0.442	3.63606e-35	NRP2
1.8583e-39	-0.348195	0.068	0.209	6.80156e-35	PCDH11X
2.00672e-39	-0.406375	0.746	0.805	7.34479e-35	HNRNPR
2.31987e-39	-0.477063	0.23	0.391	8.49095e-35	LINC01315
2.59556e-39	0.254166	0.203	0.073	9.50002e-35	AC010329.1
2.92848e-39	1.61587	0.25	0.118	1.07185e-34	FABP7
3.21537e-39	-0.391163	0.797	0.846	1.17686e-34	GTF2I
5.09093e-39	0.379036	0.452	0.254	1.86333e-34	C12orf75
6.41471e-39	0.287159	0.267	0.113	2.34785e-34	RGCC
9.55407e-39	0.306128	0.361	0.185	3.49689e-34	EEF2K
9.6046e-39	0.254	0.419	0.225	3.51538e-34	HOMER3
9.65474e-39	-0.421656	0.337	0.49	3.53373e-34	SERPINH1
1.67532e-38	-0.410725	0.637	0.717	6.13185e-34	SNRPD1
1.72904e-38	0.266955	0.265	0.115	6.32847e-34	LIMA1
2.24163e-38	0.315657	0.387	0.204	8.20458e-34	PMEPA1
2.31947e-38	-0.399176	0.121	0.278	8.48949e-34	CYP2W1
6.89049e-38	0.333833	0.892	0.761	2.52199e-33	UQCR11
6.94848e-38	-0.405759	0.684	0.743	2.54321e-33	KDELR1
7.13406e-38	-0.312605	0.928	0.952	2.61114e-33	MARCKSL1
8.92881e-38	-0.402172	0.171	0.322	3.26803e-33	SIK3
9.58768e-38	-0.347915	0.108	0.259	3.50919e-33	NDN
1.17709e-37	-0.33655	0.832	0.864	4.30827e-33	ERH
1.50517e-37	0.397178	0.683	0.498	5.50907e-33	MCL1
1.68157e-37	-0.329967	0.028	0.146	6.15471e-33	RBFOX3
1.71406e-37	0.390218	0.659	0.455	6.27365e-33	BTG3
1.71879e-37	-0.384897	0.299	0.461	6.29096e-33	CDH3
1.99617e-37	-0.457076	0.273	0.42	7.30617e-33	MRTFB
2.13796e-37	-0.400046	0.126	0.276	7.82516e-33	ITGA2
2.14986e-37	0.382626	0.51	0.32	7.8687e-33	PLA2G12A
4.40151e-37	-0.450056	0.614	0.705	1.611e-32	LRIG3
4.5282e-37	1.00472	0.314	0.157	1.65737e-32	HSPA6
5.8453e-37	0.284996	0.377	0.201	2.13944e-32	REL
6.02376e-37	0.292637	0.271	0.124	2.20476e-32	OSGIN2
6.03503e-37	-0.51383	0.666	0.741	2.20888e-32	IRX2
6.75557e-37	-0.464282	0.731	0.785	2.47261e-32	EZR
8.38504e-37	-0.479207	0.4	0.524	3.06901e-32	TMPO
1.09567e-36	-0.369237	0.829	0.863	4.01028e-32	HNRNPA3
1.5918e-36	-0.487069	0.442	0.571	5.82614e-32	BASP1
1.62277e-36	-0.423018	0.569	0.663	5.9395e-32	NFIX
1.63896e-36	0.353032	0.49	0.299	5.99877e-32	SERPINB5
1.8001e-36	-0.41541	0.288	0.434	6.58854e-32	ANP32A
1.88223e-36	0.32165	0.37	0.201	6.88915e-32	CHPT1
1.91264e-36	0.333112	0.748	0.555	7.00047e-32	SQSTM1
2.44422e-36	-0.452503	0.352	0.488	8.9461e-32	STIM2
2.90254e-36	0.378487	0.294	0.143	1.06236e-31	CNKSR3
3.42923e-36	-0.307774	0.012	0.114	1.25513e-31	COL11A1
4.16596e-36	0.366589	0.366	0.198	1.52478e-31	DNAJB4
6.15668e-36	-0.47483	0.044	0.167	2.25341e-31	KRT85
6.21754e-36	-0.304124	0.934	0.934	2.27568e-31	YWHAE
6.79366e-36	-0.491339	0.314	0.447	2.48655e-31	C16orf74
7.94972e-36	0.359513	0.574	0.38	2.90968e-31	GLTP
8.68742e-36	0.301104	0.533	0.331	3.17968e-31	GIPC1
1.1696e-35	0.360419	0.488	0.301	4.28086e-31	CITED2
1.34136e-35	-0.320509	0.898	0.907	4.90949e-31	SNRPD2
1.47457e-35	-0.416289	0.477	0.604	5.39708e-31	UBL3
1.679e-35	0.278928	0.405	0.224	6.1453e-31	CLK1
1.73873e-35	-0.523917	0.35	0.489	6.36394e-31	ZFC3H1
1.94485e-35	0.287654	0.517	0.316	7.11834e-31	IFRD1
2.25815e-35	-0.448352	0.447	0.553	8.26507e-31	G3BP2
2.39365e-35	-0.315046	0.948	0.958	8.76098e-31	HNRNPA2B1
2.51529e-35	-0.298159	0.041	0.161	9.20622e-31	FHOD3
3.52009e-35	-0.3324	0.806	0.848	1.28839e-30	HSPE1
3.54859e-35	-0.295117	0.038	0.156	1.29882e-30	STON1
4.17933e-35	-0.431206	0.618	0.689	1.52968e-30	PRKDC
4.53902e-35	-0.315857	0.09	0.231	1.66133e-30	HUNK
4.83694e-35	-0.318478	0.054	0.179	1.77037e-30	AC092110.1
5.17736e-35	0.283536	0.953	0.892	1.89497e-30	GABARAP
5.33381e-35	-0.37881	0.119	0.259	1.95223e-30	RTL10
5.98659e-35	-0.421003	0.833	0.853	2.19115e-30	NCL
6.16183e-35	-0.484791	0.451	0.633	2.25529e-30	TAGLN
6.59526e-35	-0.419237	0.726	0.763	2.41393e-30	CANX
7.55988e-35	0.359394	0.477	0.296	2.76699e-30	TACC1
8.67114e-35	-0.46664	0.628	0.693	3.17372e-30	RBMX
8.82038e-35	-0.415782	0.697	0.755	3.22835e-30	TCEAL4
1.1287e-34	-0.411627	0.406	0.526	4.13115e-30	TSPAN3
2.01723e-34	-0.420819	0.225	0.373	7.38325e-30	SLC39A4
2.42907e-34	-0.472237	0.342	0.468	8.89065e-30	KALRN
4.19325e-34	0.350505	0.462	0.278	1.53477e-29	PMAIP1
4.66957e-34	-0.415545	0.305	0.435	1.70911e-29	RBFOX2
6.74564e-34	-0.348589	0.792	0.814	2.46897e-29	SNRPF
7.08185e-34	-0.38645	0.194	0.342	2.59203e-29	PRKAR1B
8.07498e-34	-0.325991	0.05	0.169	2.95552e-29	SLIT3
8.3743e-34	0.321395	0.5	0.313	3.06508e-29	ARRDC3
9.11337e-34	0.305277	0.43	0.25	3.33558e-29	FBXO30
1.13728e-33	-0.456469	0.207	0.353	4.16254e-29	FHL1
1.4963e-33	-0.410274	0.458	0.572	5.47662e-29	SSBP3
1.89275e-33	-0.360318	0.087	0.22	6.92767e-29	TSHR
2.09931e-33	-0.26926	0.021	0.124	7.6837e-29	DYDC2
3.07303e-33	0.345438	0.648	0.474	1.12476e-28	SUCLG1
3.25662e-33	0.255552	0.35	0.186	1.19196e-28	DUSP10
3.47337e-33	-0.330653	0.041	0.154	1.27129e-28	PROCR
8.9447e-33	-0.423051	0.117	0.252	3.27385e-28	FLRT2
1.15373e-32	-0.375603	0.692	0.736	4.22275e-28	TLE5
1.17397e-32	0.465912	0.522	0.334	4.29684e-28	DIO2
1.19363e-32	-0.374133	0.076	0.201	4.36879e-28	KITLG
1.44383e-32	0.290334	0.301	0.154	5.28455e-28	NR4A1
1.90357e-32	-0.318383	0.084	0.212	6.96726e-28	CDH22
1.91139e-32	-0.478294	0.176	0.321	6.99587e-28	ACKR3
1.95819e-32	-0.793157	0.172	0.319	7.16716e-28	CRIP1
2.11762e-32	0.403245	0.92	0.802	7.75072e-28	ENO1
2.53121e-32	-0.449707	0.486	0.583	9.2645e-28	NASP
3.50216e-32	-0.379256	0.079	0.205	1.28183e-27	PGF
4.076e-32	0.397061	0.787	0.649	1.49185e-27	YWHAQ
5.00084e-32	-0.390802	0.724	0.757	1.83036e-27	U2SURP
5.37098e-32	-0.410175	0.289	0.423	1.96583e-27	FSTL1
6.27628e-32	0.261841	0.972	0.927	2.29718e-27	EEF2
6.86363e-32	-0.446425	0.511	0.62	2.51216e-27	CRIP2
7.43711e-32	-0.259769	0.04	0.15	2.72205e-27	NRTN
7.84463e-32	-0.399321	0.084	0.208	2.87121e-27	WNT5A
9.15548e-32	-0.390275	0.186	0.325	3.351e-27	BOC
9.93465e-32	0.276926	0.905	0.789	3.63618e-27	OST4
1.0306e-31	-0.292947	0.049	0.164	3.77212e-27	HSD11B2
1.03886e-31	-0.38332	0.347	0.477	3.80233e-27	SYNC
1.2519e-31	-0.497084	0.301	0.426	4.58206e-27	TMEM19
1.43338e-31	0.279684	0.968	0.934	5.24633e-27	PPDPF
1.50607e-31	-0.387135	0.349	0.473	5.51237e-27	PARP1
2.207e-31	-0.304454	0.932	0.949	8.07784e-27	SON
2.2301e-31	0.32254	0.904	0.811	8.16237e-27	HLA.C
3.0512e-31	-0.357667	0.516	0.62	1.11677e-26	ADH5
3.20125e-31	0.365842	0.313	0.169	1.17169e-26	ABHD2
6.52845e-31	-0.371766	0.175	0.312	2.38948e-26	ITPK1
9.51985e-31	-0.299275	0.069	0.19	3.48436e-26	SPHK1
1.04039e-30	-0.278362	0.052	0.164	3.80794e-26	LMNTD2
2.08195e-30	0.26547	0.406	0.238	7.62015e-26	HMGA1
2.90816e-30	-0.383707	0.451	0.574	1.06442e-25	LDHB
3.38907e-30	-0.454598	0.388	0.505	1.24043e-25	PTPN14
3.68837e-30	-0.342602	0.203	0.348	1.34998e-25	SLC1A4
4.25193e-30	0.285916	0.507	0.321	1.55625e-25	TFAP2C
4.89996e-30	-0.335657	0.161	0.3	1.79343e-25	SLC1A6
4.93603e-30	-0.421194	0.186	0.323	1.80663e-25	PRR7
6.33893e-30	-0.309187	0.84	0.901	2.32011e-25	GJA1
7.81767e-30	-0.422649	0.117	0.241	2.86134e-25	LEF1
8.70398e-30	-0.417845	0.453	0.58	3.18574e-25	EDN1
1.15249e-29	-0.361888	0.255	0.388	4.21822e-25	TMEM237
1.21164e-29	-0.31793	0.892	0.925	4.43472e-25	CALM2
1.2933e-29	-0.299406	0.058	0.171	4.73362e-25	KRTAP17.1
1.35218e-29	-0.271569	0.044	0.151	4.94912e-25	PDE5A
1.4794e-29	-0.381009	0.612	0.673	5.41476e-25	TMEM98
1.72015e-29	0.319096	0.717	0.549	6.29592e-25	ATP1A1
1.78476e-29	-0.360879	0.237	0.38	6.53239e-25	IRX4
1.89584e-29	0.27771	0.765	0.606	6.93897e-25	NDUFB11
2.08418e-29	-0.330717	0.121	0.248	7.62831e-25	ATP2C2
2.29452e-29	-0.338886	0.093	0.212	8.39819e-25	FRAS1
2.72519e-29	0.336741	0.271	0.137	9.97447e-25	AC022075.1
2.81572e-29	0.284237	0.619	0.437	1.03058e-24	LRRFIP1
3.1126e-29	-0.425839	0.128	0.254	1.13924e-24	ADAMTS6
5.90754e-29	0.269681	0.739	0.533	2.16222e-24	TNFSF10
6.40767e-29	-0.393193	0.395	0.505	2.34527e-24	TFDP2
9.6064e-29	-0.363151	0.364	0.493	3.51604e-24	CDCA7L
1.60301e-28	-0.365427	0.249	0.384	5.86716e-24	MAP1LC3A
2.03959e-28	-0.345228	0.128	0.253	7.46512e-24	SHOX2
3.53144e-28	0.280144	0.859	0.732	1.29254e-23	SSR4
3.58875e-28	0.279205	0.818	0.684	1.31352e-23	VDAC2
3.62805e-28	-0.436694	0.397	0.493	1.3279e-23	TMEM106C
3.97519e-28	-0.409511	0.224	0.347	1.45496e-23	SNHG14
4.07506e-28	-0.316365	0.235	0.39	1.49151e-23	LAMB3
4.60576e-28	0.267664	0.79	0.644	1.68575e-23	ATP6V0E1
5.10094e-28	-0.35844	0.405	0.535	1.86699e-23	C5orf38
5.17582e-28	0.405018	0.761	0.616	1.8944e-23	ALDH2
6.47879e-28	-0.294458	0.87	0.889	2.3713e-23	CDC42
8.16786e-28	0.267721	0.917	0.818	2.98952e-23	LMNA
1.06265e-27	-0.344998	0.189	0.313	3.88939e-23	IL17RE
1.95522e-27	0.455558	0.433	0.277	7.1563e-23	DUSP2
2.11802e-27	-0.275055	0.069	0.183	7.75216e-23	COL4A1
2.44462e-27	0.305609	0.57	0.391	8.94755e-23	CAPNS2
2.60761e-27	-0.434924	0.231	0.347	9.5441e-23	GAK
3.42206e-27	-0.388801	0.115	0.233	1.25251e-22	SLC6A6
4.0991e-27	-0.39294	0.5	0.587	1.50031e-22	TUT4
4.1666e-27	-0.308515	0.133	0.256	1.52502e-22	STMN3
4.40085e-27	-0.361478	0.562	0.633	1.61075e-22	UBE2E3
4.83629e-27	-0.379227	0.65	0.68	1.77013e-22	PDIA6
5.02171e-27	-0.444818	0.336	0.452	1.838e-22	NFIA
6.76341e-27	-0.300291	0.063	0.17	2.47547e-22	SEMA5A
7.88802e-27	-0.354378	0.829	0.846	2.8871e-22	PPIB
9.04201e-27	-0.567127	0.073	0.183	3.30947e-22	MT1G
1.13013e-26	-0.327212	0.147	0.267	4.13637e-22	NCKAP5L
1.15002e-26	0.301799	0.406	0.25	4.2092e-22	PRSS22
1.32905e-26	-0.33513	0.128	0.252	4.86446e-22	PCDHB2
1.46685e-26	-0.349414	0.676	0.722	5.3688e-22	TCEA1
1.6901e-26	-0.367157	0.693	0.743	6.18593e-22	TTC3
2.08286e-26	-0.274861	0.063	0.167	7.62347e-22	TP73
2.31086e-26	-0.435785	0.224	0.35	8.45797e-22	SSPN
2.33581e-26	-0.381042	0.276	0.389	8.54929e-22	RASSF7
2.65065e-26	-0.36066	0.313	0.43	9.70164e-22	AP2B1
2.81418e-26	-0.389834	0.428	0.535	1.03002e-21	PDLIM2
3.07658e-26	0.276839	0.865	0.772	1.12606e-21	MGST3
3.98426e-26	-0.324749	0.087	0.196	1.45828e-21	RBFOX1
4.72875e-26	-0.349569	0.146	0.269	1.73077e-21	HACD3
6.85451e-26	-0.36718	0.296	0.413	2.50882e-21	MSI2
7.20703e-26	-0.321107	0.134	0.251	2.63785e-21	BCAR3
7.60348e-26	-0.34474	0.64	0.704	2.78295e-21	RAB18
1.00567e-25	-0.438244	0.263	0.374	3.68085e-21	MAGI1
1.09918e-25	-0.358361	0.403	0.5	4.02312e-21	ALDH7A1
1.12484e-25	-0.353708	0.194	0.322	4.11703e-21	WNT6
1.49724e-25	-0.389035	0.299	0.431	5.48006e-21	COL6A1
1.701e-25	-0.42405	0.149	0.273	6.22584e-21	SOX18
1.79085e-25	-0.51316	0.107	0.217	6.55469e-21	CTSL
1.82313e-25	-0.327987	0.681	0.717	6.67285e-21	CCT2
2.41983e-25	-0.317528	0.874	0.893	8.85682e-21	SET
2.69406e-25	0.334582	0.247	0.129	9.86053e-21	SLCO1A2
2.97546e-25	0.250003	0.542	0.367	1.08905e-20	FOSL2
6.38625e-25	-0.351531	0.387	0.498	2.33743e-20	RNF145
7.33328e-25	-0.283834	0.142	0.261	2.68406e-20	SLC44A2
8.9303e-25	-0.363415	0.685	0.725	3.26858e-20	NORAD
9.65287e-25	-0.405966	0.303	0.412	3.53305e-20	TNRC6C
1.00959e-24	-0.339801	0.782	0.825	3.6952e-20	SRSF7
1.01816e-24	0.278148	0.987	0.959	3.72657e-20	MIF
1.11617e-24	-0.372658	0.461	0.554	4.0853e-20	RCC2
1.48791e-24	-0.343842	0.24	0.354	5.44589e-20	RHBDD2
1.57971e-24	-0.309619	0.666	0.703	5.7819e-20	BANF1
1.60169e-24	-0.353876	0.559	0.619	5.86234e-20	TMBIM4
1.70434e-24	-0.438692	0.214	0.327	6.23804e-20	ITM2A
2.10684e-24	-0.390432	0.187	0.303	7.71124e-20	SH3KBP1
2.17191e-24	-0.357034	0.391	0.496	7.9494e-20	OAT
3.40265e-24	-0.334038	0.184	0.301	1.2454e-19	GLI2
3.53264e-24	0.276987	0.542	0.383	1.29298e-19	LRRCC1
3.59252e-24	-0.391274	0.622	0.657	1.3149e-19	PRPF4B
4.88211e-24	0.256555	0.997	0.985	1.7869e-19	ACTB
7.64542e-24	-0.311639	0.233	0.348	2.7983e-19	PYCR2
8.5916e-24	0.286154	0.895	0.814	3.14461e-19	SLC25A5
8.64044e-24	-0.3871	0.307	0.414	3.16249e-19	IVNS1ABP
1.42263e-23	-0.317252	0.172	0.286	5.20697e-19	CYBRD1
1.48789e-23	-0.361563	0.383	0.482	5.44583e-19	PRKX
1.51265e-23	0.333165	0.17	0.076	5.53646e-19	FSIP2
1.63264e-23	0.620902	0.101	0.032	5.97564e-19	FABP5
1.66549e-23	-0.289964	0.125	0.237	6.09587e-19	PHLDB1
2.87861e-23	-0.315055	0.128	0.239	1.0536e-18	BNC1
3.08016e-23	0.256064	0.805	0.676	1.12737e-18	HLA.E
3.44379e-23	-0.278801	0.831	0.832	1.26046e-18	NDUFC1
3.47846e-23	-0.350017	0.817	0.827	1.27315e-18	APP
4.18654e-23	-0.365351	0.372	0.47	1.53232e-18	CFAP97
5.32655e-23	-0.337282	0.204	0.316	1.94957e-18	ZNF518B
5.66997e-23	0.489002	0.475	0.33	2.07526e-18	SAT1
5.74834e-23	-0.297689	0.341	0.475	2.10395e-18	TENM2
5.91387e-23	-0.271129	0.069	0.168	2.16454e-18	F12
1.46758e-22	-0.297179	0.716	0.737	5.37148e-18	SSB
1.52737e-22	-0.325735	0.712	0.758	5.59031e-18	BCL11B
1.54279e-22	-0.281764	0.122	0.229	5.64677e-18	DCUN1D2
1.55473e-22	-0.26086	0.943	0.944	5.69047e-18	SNHG6
1.60195e-22	-0.253352	0.064	0.159	5.8633e-18	CHRD
1.65354e-22	-0.361593	0.358	0.455	6.05211e-18	CBX5
1.67666e-22	-0.266358	0.107	0.213	6.13676e-18	PHACTR2
1.91799e-22	-0.271551	0.121	0.231	7.02003e-18	AEBP1
2.31171e-22	-0.304571	0.19	0.307	8.4611e-18	TSPAN18
2.55202e-22	-0.350554	0.628	0.696	9.34066e-18	TCEAL9
2.90868e-22	-0.291118	0.76	0.787	1.06461e-17	HNRNPM
3.07435e-22	-0.329006	0.183	0.294	1.12524e-17	CEP290
3.38801e-22	-0.375428	0.334	0.43	1.24005e-17	BAP1
3.63115e-22	-0.407145	0.083	0.178	1.32904e-17	HLA.DPA1
3.90158e-22	-0.347504	0.19	0.309	1.42802e-17	SOX11
4.39139e-22	-0.339409	0.158	0.268	1.60729e-17	LTBP1
4.44806e-22	-0.422497	0.603	0.668	1.62804e-17	PIK3R1
5.29657e-22	-0.343837	0.614	0.661	1.9386e-17	LMAN1
8.31816e-22	-0.264317	0.106	0.208	3.04453e-17	SH3GL3
8.86787e-22	-0.328838	0.146	0.254	3.24573e-17	CCDC152
9.92415e-22	0.314548	0.619	0.462	3.63234e-17	HMGB3
1.09517e-21	-0.421553	0.54	0.619	4.00843e-17	GALNT11
1.18471e-21	-0.349878	0.102	0.202	4.33617e-17	SLC38A5
1.60354e-21	-0.371876	0.414	0.491	5.86911e-17	CTBP1
1.60895e-21	-0.274109	0.068	0.16	5.88891e-17	AL139393.3
1.62912e-21	-0.33769	0.241	0.346	5.96274e-17	NCOA2
1.71632e-21	0.356336	0.92	0.919	6.28189e-17	CD24
1.90375e-21	-0.384506	0.188	0.304	6.96793e-17	TIMP3
2.03367e-21	0.261935	0.706	0.571	7.44343e-17	PLEKHA1
2.91811e-21	-0.301284	0.173	0.277	1.06806e-16	SOX13
3.56634e-21	0.635514	0.312	0.198	1.30531e-16	NDUFA4L2
3.91685e-21	-0.26299	0.787	0.82	1.43361e-16	SRP9
4.85347e-21	-0.29924	0.514	0.574	1.77642e-16	TMEM230
5.00307e-21	-0.30163	0.57	0.626	1.83117e-16	PRDX3
5.48945e-21	-0.33018	0.523	0.583	2.00919e-16	SRSF10
6.18885e-21	0.29992	0.715	0.562	2.26518e-16	SH3BGRL3
8.58312e-21	-0.321363	0.431	0.522	3.14151e-16	TUSC3
8.65578e-21	-0.318469	0.246	0.347	3.1681e-16	DTWD1
1.02529e-20	-0.364494	0.141	0.245	3.75268e-16	BHLHE41
1.16177e-20	-0.263877	0.077	0.169	4.25218e-16	FAM107B
1.22366e-20	-0.309497	0.431	0.511	4.47871e-16	RBBP7
1.55108e-20	0.292627	0.558	0.415	5.67709e-16	ECHDC1
1.56419e-20	-0.254245	0.088	0.182	5.72509e-16	ST3GAL5
3.3006e-20	-0.327797	0.378	0.458	1.20805e-15	ZNF22
3.32501e-20	-0.282001	0.147	0.25	1.21699e-15	RBBP8
4.01887e-20	0.400385	0.339	0.224	1.47095e-15	CPQ
4.26474e-20	-0.313155	0.262	0.363	1.56094e-15	MXRA7
4.91334e-20	-0.324228	0.433	0.506	1.79833e-15	PRDX4
5.25961e-20	-0.333455	0.159	0.26	1.92507e-15	ITGA4
6.45946e-20	-0.319481	0.242	0.34	2.36423e-15	NME4
6.77502e-20	0.408711	0.214	0.114	2.47973e-15	VIM
7.38035e-20	-0.257117	0.835	0.874	2.70128e-15	HNRNPK
7.5141e-20	-0.267825	0.147	0.251	2.75024e-15	MSH6
8.86464e-20	-0.316068	0.563	0.618	3.24455e-15	DDX1
9.05197e-20	-0.320981	0.558	0.62	3.31311e-15	CHD3
1.01205e-19	-0.293871	0.676	0.721	3.7042e-15	EID1
1.02682e-19	-0.267731	0.129	0.228	3.75825e-15	CHKA
1.04359e-19	-0.283414	0.183	0.284	3.81964e-15	ACER3
1.08406e-19	-0.280109	0.667	0.694	3.96778e-15	OSTC
1.15994e-19	-0.306955	0.076	0.165	4.24548e-15	CFD
1.17526e-19	-0.356935	0.162	0.263	4.30155e-15	ATP2B1
1.28419e-19	-0.273587	0.73	0.766	4.70027e-15	PSME1
1.56335e-19	-0.290068	0.72	0.748	5.72202e-15	KHDRBS1
1.57814e-19	-0.294661	0.533	0.597	5.77615e-15	PHF14
1.67512e-19	-0.314927	0.211	0.312	6.13112e-15	FAM20C
1.72801e-19	0.532496	0.229	0.123	6.32467e-15	AMTN
2.01962e-19	-0.317987	0.371	0.462	7.39201e-15	GPR161
2.16037e-19	-0.292258	0.684	0.703	7.90718e-15	DDX18
2.74622e-19	-0.329289	0.358	0.448	1.00514e-14	SFT2D2
2.87563e-19	-0.258623	0.326	0.456	1.05251e-14	RARRES2
3.41302e-19	-0.391479	0.129	0.232	1.2492e-14	HSD11B1
3.44942e-19	-0.319456	0.483	0.548	1.26252e-14	ZNF428
3.62023e-19	-0.294763	0.285	0.391	1.32504e-14	SMARCD3
4.06351e-19	-0.264939	0.802	0.812	1.48729e-14	SNRPE
5.02767e-19	-0.295807	0.534	0.605	1.84018e-14	CAND1
5.16801e-19	-0.345531	0.453	0.528	1.89154e-14	CALU
5.19366e-19	-0.3194	0.506	0.565	1.90093e-14	RPL7L1
5.6471e-19	-0.303518	0.821	0.834	2.0669e-14	DAAM1
6.99423e-19	0.257695	0.301	0.186	2.55996e-14	SLC2A1
7.0421e-19	-0.322516	0.486	0.543	2.57748e-14	RAP1B
7.54512e-19	-0.286746	0.816	0.81	2.76159e-14	NDUFA11
1.06962e-18	-0.319487	0.295	0.387	3.9149e-14	TXNRD1
1.19008e-18	-0.346492	0.241	0.334	4.35581e-14	HLF
1.20864e-18	-0.344112	0.43	0.509	4.42373e-14	NSRP1
1.45951e-18	-0.308568	0.575	0.627	5.34197e-14	TP63
1.93897e-18	-0.319146	0.121	0.22	7.09681e-14	CRABP1
2.09236e-18	-0.27034	0.796	0.788	7.65826e-14	LSM7
2.1059e-18	-0.290672	0.221	0.321	7.70779e-14	KDM6A
2.8744e-18	-0.301737	0.272	0.369	1.05206e-13	THAP12
3.15098e-18	-0.261046	0.191	0.288	1.15329e-13	TMEM263
4.29647e-18	-0.322318	0.243	0.336	1.57255e-13	KIF13A
4.59992e-18	-0.313028	0.416	0.5	1.68362e-13	PLAG1
4.64856e-18	-0.290381	0.131	0.224	1.70142e-13	WDPCP
4.68393e-18	-0.276423	0.675	0.698	1.71436e-13	MDH1
4.822e-18	0.271066	0.48	0.351	1.7649e-13	HEXIM1
5.74169e-18	-0.27395	0.241	0.336	2.10152e-13	TRIP6
7.21411e-18	-0.344023	0.248	0.341	2.64044e-13	MSANTD4
7.62144e-18	-0.28738	0.6	0.638	2.78952e-13	NAP1L4
1.18151e-17	-0.301038	0.325	0.427	4.32444e-13	S100A13
2.05452e-17	-0.275621	0.617	0.646	7.51976e-13	RBBP4
2.08782e-17	-0.295406	0.207	0.298	7.64162e-13	PUS7L
2.53805e-17	-0.33694	0.362	0.439	9.28952e-13	CBR4
2.71903e-17	-0.30563	0.55	0.604	9.95192e-13	CDC42EP4
2.7211e-17	0.26835	0.729	0.614	9.95951e-13	OCIAD2
2.73027e-17	0.296225	0.436	0.312	9.99305e-13	PDLIM4
3.0399e-17	-0.262293	0.702	0.719	1.11263e-12	OCIAD1
3.50696e-17	-0.323565	0.67	0.71	1.28358e-12	HIST1H4C
3.63432e-17	-0.328753	0.651	0.681	1.3302e-12	DDAH2
3.65124e-17	-0.344883	0.131	0.219	1.33639e-12	RHOU
4.13469e-17	-0.298087	0.488	0.551	1.51334e-12	PDCD2
4.31948e-17	-0.321168	0.321	0.404	1.58097e-12	POR
4.45236e-17	-0.287176	0.679	0.696	1.62961e-12	GNAI2
6.46382e-17	-0.269804	0.169	0.261	2.36582e-12	ANTXR1
6.76887e-17	-0.29481	0.403	0.472	2.47748e-12	SNX2
1.26739e-16	-0.300166	0.516	0.557	4.63876e-12	G3BP1
1.36581e-16	-0.316298	0.393	0.468	4.999e-12	CDK6
1.49756e-16	-0.30064	0.53	0.575	5.48123e-12	APLP2
1.57571e-16	-0.283	0.239	0.328	5.76726e-12	GALNT3
1.91803e-16	-0.311554	0.276	0.36	7.02019e-12	LNPEP
2.08603e-16	-0.316475	0.44	0.497	7.63508e-12	NCBP2
2.49108e-16	-0.261928	0.652	0.675	9.11759e-12	SELENOF
2.62731e-16	-0.343797	0.414	0.481	9.61622e-12	NUMA1
3.35598e-16	0.859308	0.163	0.087	1.22832e-11	CCL2
3.57464e-16	-0.270056	0.159	0.246	1.30835e-11	REV3L
4.56927e-16	-0.279617	0.248	0.334	1.6724e-11	LAMA5
4.6448e-16	-0.305267	0.527	0.571	1.70004e-11	RNMT
5.48888e-16	-0.289618	0.352	0.422	2.00899e-11	AASDHPPT
7.72817e-16	-0.280195	0.551	0.625	2.82859e-11	RAC3
1.06874e-15	-0.303552	0.551	0.592	3.91171e-11	RSRC1
1.12614e-15	0.260509	0.708	0.567	4.12178e-11	ETFB
1.18439e-15	-0.283853	0.195	0.279	4.33499e-11	COL5A2
1.25594e-15	-0.297243	0.392	0.453	4.59688e-11	SLC39A7
1.27727e-15	-0.255968	0.622	0.662	4.67494e-11	DNAJC8
1.3005e-15	-0.268374	0.522	0.576	4.75997e-11	ZRANB2
1.32637e-15	-0.291875	0.364	0.436	4.85466e-11	XPO1
1.45681e-15	-0.27094	0.176	0.262	5.33208e-11	RNF43
1.49456e-15	-0.2834	0.511	0.566	5.47024e-11	GSTO1
1.97566e-15	0.260435	0.733	0.62	7.23111e-11	JPT1
2.37273e-15	-0.271588	0.584	0.612	8.68442e-11	TMEM14B
2.51575e-15	-0.409518	0.208	0.31	9.20791e-11	COL17A1
2.58075e-15	-0.325116	0.322	0.406	9.44581e-11	SLC7A5
2.69474e-15	-0.280218	0.238	0.323	9.86303e-11	PRRG4
3.69015e-15	-0.258825	0.142	0.225	1.35063e-10	DYNC2H1
4.08063e-15	-0.29843	0.434	0.491	1.49355e-10	SUPT16H
4.13054e-15	-0.26664	0.522	0.561	1.51182e-10	TRAM1
4.32208e-15	-0.296612	0.35	0.428	1.58192e-10	NT5C3A
5.14764e-15	-0.252436	0.087	0.163	1.88409e-10	LINC02185
5.54838e-15	-0.282025	0.239	0.321	2.03076e-10	TEAD1
6.02379e-15	-0.262729	0.533	0.591	2.20477e-10	ARL15
6.43488e-15	-0.283675	0.536	0.583	2.35523e-10	PCM1
7.07164e-15	-0.265023	0.31	0.378	2.58829e-10	SF3A3
8.43177e-15	-0.259637	0.718	0.75	3.08611e-10	N4BP2L2
1.0381e-14	-0.288563	0.569	0.604	3.79957e-10	XRN2
1.14652e-14	-0.262708	0.247	0.328	4.19636e-10	TMEM18
1.404e-14	-0.278926	0.125	0.207	5.13877e-10	CCDC144NL.AS1
1.91041e-14	-0.253998	0.144	0.224	6.99229e-10	FER
2.08884e-14	-0.300933	0.204	0.288	7.64535e-10	SIPA1L1
2.34421e-14	-0.25567	0.558	0.592	8.58006e-10	CCNB1IP1
2.93248e-14	-0.365865	0.426	0.476	1.07332e-09	CRIM1
3.31184e-14	-0.279471	0.463	0.52	1.21217e-09	PDLIM1
3.42233e-14	-0.266131	0.347	0.413	1.25261e-09	ZNRD1
3.59855e-14	-0.297226	0.39	0.453	1.3171e-09	SUN1
3.642e-14	-0.275009	0.554	0.59	1.33301e-09	CCDC47
4.25048e-14	-0.265141	0.548	0.584	1.55572e-09	SRP19
4.85179e-14	-0.263366	0.155	0.231	1.7758e-09	RGS12
5.8264e-14	-0.256286	0.06	0.126	2.13252e-09	ADAD2
9.32275e-14	-0.336553	0.236	0.32	3.41222e-09	ZNF528.AS1
9.3565e-14	-0.319685	0.306	0.374	3.42457e-09	SMC1A
9.99791e-14	-0.270588	0.72	0.72	3.65933e-09	HNRNPAB
1.16657e-13	-0.259305	0.164	0.242	4.26975e-09	WRN
1.41123e-13	-0.262632	0.252	0.329	5.16524e-09	LINC00665
1.4885e-13	-0.270377	0.322	0.389	5.44807e-09	NSD1
1.61955e-13	-0.255736	0.182	0.259	5.92772e-09	ERCC6L2
2.10955e-13	-0.268857	0.224	0.302	7.72117e-09	LINC00640
2.46261e-13	-0.271739	0.378	0.446	9.01339e-09	RAB4A
2.47802e-13	-0.292138	0.65	0.652	9.06981e-09	BSG
2.61202e-13	-0.263782	0.452	0.505	9.56024e-09	ADK
2.75954e-13	-0.263468	0.654	0.654	1.01002e-08	TMED10
3.0161e-13	-0.255723	0.381	0.443	1.10392e-08	COMMD2
3.62747e-13	-0.275274	0.243	0.319	1.32769e-08	DYRK2
3.95475e-13	-0.268859	0.438	0.492	1.44748e-08	RFC1
4.42068e-13	-0.258206	0.311	0.377	1.61801e-08	TFDP1
7.94527e-13	-0.265645	0.35	0.41	2.90805e-08	DNPH1
9.37237e-13	-0.269716	0.484	0.537	3.43038e-08	RNF152
9.84568e-13	-0.264331	0.299	0.37	3.60362e-08	RDX
1.801e-12	-0.266085	0.514	0.542	6.59184e-08	TFAM
2.58907e-12	0.605951	0.104	0.05	9.47625e-08	CA3
3.32086e-12	0.766638	0.54	0.48	1.21547e-07	IGFBP5
4.466e-12	-0.266081	0.406	0.473	1.6346e-07	GSTM3
5.0481e-12	-0.265931	0.517	0.559	1.84765e-07	ADI1
5.5666e-12	-0.263907	0.346	0.409	2.03743e-07	SPCS3
1.11647e-11	-0.258369	0.422	0.466	4.0864e-07	PTRHD1
1.16944e-11	-0.258134	0.169	0.239	4.28026e-07	IRS1
1.2643e-11	-0.275253	0.243	0.311	4.62746e-07	PSIP1
1.38724e-11	-0.303198	0.203	0.27	5.07742e-07	CUX1
1.57153e-11	-0.279727	0.427	0.474	5.75196e-07	BEX2
1.88085e-11	-0.295387	0.199	0.272	6.8841e-07	GBP1
1.88462e-11	-0.250515	0.298	0.36	6.89789e-07	HSD17B12
1.92758e-11	-0.253089	0.317	0.373	7.05514e-07	C5orf15
1.96153e-11	-0.256876	0.947	0.93	7.1794e-07	RPS10
2.20313e-11	-0.292847	0.545	0.558	8.06369e-07	ZNF292
2.35552e-11	-0.261828	0.23	0.3	8.62145e-07	ARHGAP10
2.63116e-11	-0.290143	0.414	0.454	9.6303e-07	ESF1
2.872e-11	-0.254149	0.521	0.537	1.05118e-06	LSM5
3.35388e-11	-0.264757	0.4	0.449	1.22755e-06	JPX
4.58649e-11	-0.250412	0.57	0.579	1.6787e-06	GLO1
5.48182e-11	-0.253114	0.131	0.201	2.0064e-06	RBP2
6.32437e-11	0.274474	0.476	0.561	2.31478e-06	MT2A
9.37833e-11	-0.25131	0.326	0.384	3.43256e-06	HERC2
1.22967e-10	-0.335977	0.383	0.432	4.5007e-06	DNAJC1
1.64641e-10	-0.264862	0.593	0.623	6.02601e-06	ACTN1
2.77735e-10	-0.281895	0.34	0.391	1.01654e-05	AAK1
3.27413e-10	-0.254089	0.425	0.463	1.19836e-05	SSR1
3.71119e-10	-0.252378	0.508	0.545	1.35833e-05	BEX4
3.96304e-10	-0.270471	0.236	0.306	1.45051e-05	P4HA1
4.87557e-10	-0.256774	0.332	0.389	1.78451e-05	NREP
5.54356e-10	-0.250899	0.317	0.37	2.029e-05	AHI1
5.90669e-10	-0.258551	0.679	0.67	2.16191e-05	SCP2
6.86572e-10	-0.429771	0.173	0.242	2.51292e-05	KRT7
8.69898e-10	0.42555	0.759	0.732	3.18391e-05	DNAJA1
1.99641e-09	-0.26211	0.293	0.342	7.30708e-05	C3orf14
2.41455e-09	-0.256774	0.676	0.677	8.8375e-05	ATRX
2.92698e-09	0.64802	0.41	0.323	0.00010713	CHI3L1
3.53521e-09	-0.53872	0.179	0.233	0.000129392	COL1A1
5.11201e-09	-0.263471	0.503	0.518	0.000187105	ZC3H13
6.20992e-09	-0.263587	0.422	0.45	0.000227289	YAP1
6.61279e-09	-0.269509	0.272	0.322	0.000242035	PAXBP1
1.04334e-08	-0.257893	0.251	0.307	0.000381874	DPP4
1.26097e-08	-0.329904	0.278	0.354	0.000461528	PAGE2
1.32311e-08	0.263452	0.987	0.991	0.000484272	FTL
1.90764e-08	-0.254286	0.38	0.415	0.000698214	CETN2
2.66502e-08	-0.289959	0.135	0.193	0.000975423	PDGFB
3.22873e-08	-0.274238	0.262	0.309	0.00118175	FAT1
3.30215e-08	-0.342167	0.098	0.146	0.00120862	LRRTM4
6.76777e-08	-0.331527	0.42	0.457	0.00247707	AL627171.2
1.0157e-07	-0.27839	0.321	0.355	0.00371755	PDZD8
1.97155e-07	-0.26369	0.181	0.229	0.00721605	CPT1A
6.82682e-07	-0.294652	0.204	0.265	0.0249868	WFDC2
6.9967e-07	0.277568	0.368	0.307	0.0256086	RPS4Y1
