# Supplementary material for: Integrated multi-omics reveals cellular and molecular interactions governing the invasive niche of basal cell carcinoma
Source: Nat Commun. 2022 Aug 20;13:4897. doi: 10.1038/s41467-022-32670-w (PMC9391376; doi:10.1038/s41467-022-32670-w)
Supplement: Supplementary file 8 — Supplementary Data 5 [file 41467_2022_32670_MOESM8_ESM.xlsx]

## Sheet: DEG_high-low_clusters_Fibro
p_val	avg_log2FC	pct.1	pct.2	p_val_adj	Genes
1.18676e-54	2.27871	0.968	0.331	4.34368e-50	CTHRC1
2.23436e-50	1.87723	1	0.892	8.178e-46	SPARC
7.12044e-49	3.7598	0.842	0.195	2.60615e-44	MMP11
4.37299e-48	1.8115	0.979	0.697	1.60056e-43	COL5A2
3.42335e-47	1.73746	1	1	1.25298e-42	COL1A1
4.13448e-46	1.73102	0.974	0.574	1.51326e-41	COL5A1
1.9154e-45	1.50865	1	1	7.01055e-41	COL1A2
3.41376e-45	1.46668	1	0.968	1.24947e-40	COL6A1
2.49997e-43	1.99884	0.995	0.574	9.15015e-39	POSTN
1.78846e-42	-4.74641	0.237	0.797	6.54595e-38	CFD
1.25574e-41	1.83319	0.695	0.064	4.59615e-37	LAMP5
6.30912e-41	1.90821	0.979	0.761	2.3092e-36	FN1
1.11352e-40	1.77154	0.626	0.032	4.07559e-36	COL10A1
4.04012e-39	1.25868	0.995	0.96	1.47873e-34	LGALS1
4.82586e-39	1.57611	0.763	0.124	1.76631e-34	COL7A1
9.20435e-39	1.47626	1	0.98	3.36888e-34	COL3A1
2.78364e-38	1.57755	0.937	0.446	1.01884e-33	PMEPA1
1.74439e-37	1.51305	0.637	0.06	6.38466e-33	CCN4
3.63023e-34	3.11389	0.668	0.135	1.3287e-29	TAGLN
3.73489e-34	1.25125	0.779	0.195	1.36701e-29	C1QTNF6
1.76767e-33	1.49043	0.632	0.092	6.46983e-29	ADAM12
1.32713e-32	1.31477	0.7	0.139	4.85743e-28	SDC1
2.81121e-32	1.40998	0.953	0.53	1.02893e-27	BGN
7.20967e-32	-1.72666	0.363	0.829	2.63881e-27	SELENOP
1.99392e-31	1.44896	0.805	0.259	7.29794e-27	NREP
2.78092e-31	1.44197	0.989	0.876	1.01785e-26	CALD1
3.04331e-31	1.31452	0.774	0.207	1.11388e-26	EDIL3
3.7007e-31	1.50555	0.9	0.442	1.35449e-26	COL12A1
3.93698e-30	1.2479	0.916	0.478	1.44097e-25	MFAP2
1.35216e-28	1.15025	0.663	0.143	4.94904e-24	SULF2
1.69203e-28	1.44347	0.826	0.291	6.193e-24	COL11A1
4.45691e-28	1.05564	0.995	0.888	1.63127e-23	COL6A3
8.62329e-28	-2.55964	0.695	0.849	3.15621e-23	GSN
1.39534e-27	1.24146	0.611	0.108	5.10708e-23	CSRP2
3.80554e-27	1.24165	0.889	0.39	1.39287e-22	NBL1
3.94118e-27	1.51275	0.711	0.199	1.44251e-22	INHBA
4.55839e-27	-1.3813	0.663	0.869	1.66842e-22	SNHG8
4.63075e-27	-2.15011	0.337	0.741	1.6949e-22	SOD3
6.7856e-27	1.09273	0.579	0.092	2.4836e-22	SPHK1
9.01481e-27	0.984579	0.832	0.283	3.29951e-22	PTK7
1.49055e-25	1.28108	0.916	0.578	5.45556e-21	TPM4
7.31924e-25	1.02187	0.574	0.104	2.67892e-20	C12orf75
1.11741e-24	-1.57354	0.626	0.841	4.08984e-20	PLAC9
1.20095e-24	1.01788	0.879	0.367	4.39561e-20	LOXL1
4.66819e-24	0.929259	1	0.98	1.70861e-19	COL6A2
5.95078e-24	1.1556	0.6	0.124	2.17804e-19	GREM1
8.20108e-24	1.45809	0.568	0.127	3.00168e-19	TNFRSF12A
1.13943e-23	1.0908	0.737	0.243	4.17042e-19	RAB31
1.26446e-23	-1.61324	0.142	0.578	4.62805e-19	NFIA
1.90014e-23	0.904065	0.979	0.673	6.95471e-19	AEBP1
7.2261e-23	1.1554	0.916	0.602	2.64483e-18	SPATS2L
7.52118e-23	1.26805	0.6	0.143	2.75283e-18	WNT5A
1.66154e-22	1.08181	0.884	0.438	6.0814e-18	MRPS6
1.73803e-22	0.875525	0.658	0.183	6.36135e-18	METRN
1.74509e-22	0.854082	0.937	0.641	6.38719e-18	SEC61G
2.53104e-22	1.07919	0.705	0.227	9.26385e-18	ACTN1
3.97845e-22	1.17516	0.663	0.211	1.45615e-17	CYTOR
7.13694e-22	0.898481	0.526	0.092	2.61219e-17	TNFAIP6
1.46924e-21	-1.67322	0.021	0.414	5.37757e-17	ENPP2
2.29516e-21	1.60541	0.811	0.454	8.40052e-17	TPM1
2.99879e-21	0.764253	0.958	0.845	1.09759e-16	PPIB
3.35576e-21	0.848957	0.989	0.932	1.22824e-16	LUM
3.68605e-21	1.12585	0.611	0.175	1.34913e-16	RGS3
1.10405e-20	1.29285	0.826	0.426	4.04093e-16	SPON2
1.38036e-20	1.34924	0.826	0.446	5.05225e-16	MYL9
1.49344e-20	1.16937	0.474	0.084	5.46616e-16	PLAU
1.88279e-20	0.899731	0.774	0.307	6.89122e-16	FAP
3.58793e-20	0.964974	0.9	0.566	1.31322e-15	CLEC11A
3.79495e-20	0.886243	0.9	0.486	1.38899e-15	COPZ2
5.38264e-20	1.30919	0.821	0.406	1.9701e-15	TPM2
8.5882e-20	1.12779	0.584	0.159	3.14337e-15	COL5A3
1.04207e-19	0.831164	0.958	0.801	3.81406e-15	MIF
1.79266e-19	0.950434	0.847	0.494	6.56133e-15	SERPINH1
2.9556e-19	0.660014	0.979	0.92	1.08178e-14	ATP5F1E
3.12251e-19	0.811099	0.505	0.1	1.14287e-14	GUCY1A1
3.66683e-19	-2.67814	0.432	0.733	1.3421e-14	CXCL14
4.57323e-19	0.617552	0.995	0.964	1.67385e-14	SERF2
4.8181e-19	0.777101	0.642	0.187	1.76347e-14	P4HA2
5.12695e-19	2.11778	0.389	0.052	1.87651e-14	COMP
6.2178e-19	1.21177	0.9	0.566	2.27578e-14	ASPN
6.34192e-19	1.83571	0.495	0.112	2.32121e-14	IGFBP3
6.82706e-19	1.17693	0.874	0.522	2.49877e-14	PRSS23
7.56169e-19	0.692258	0.447	0.072	2.76766e-14	UNC5B
9.72238e-19	0.78965	0.511	0.12	3.55849e-14	FOXP1
1.20681e-18	0.81881	0.853	0.426	4.41704e-14	PKM
2.02557e-18	0.784218	0.589	0.155	7.41378e-14	LRRC15
2.08244e-18	0.790302	0.905	0.494	7.62193e-14	ITGB5
2.27771e-18	-2.14645	0.126	0.498	8.33663e-14	OGN
2.47979e-18	1.13286	0.984	0.94	9.0763e-14	ACTB
6.82912e-18	0.668943	0.405	0.06	2.49953e-13	PLPP4
9.21928e-18	0.958443	0.511	0.131	3.37435e-13	PDLIM7
9.61476e-18	0.834599	0.563	0.163	3.5191e-13	ENAH
9.69695e-18	0.734196	0.547	0.135	3.54918e-13	SGCD
1.02327e-17	0.892579	0.674	0.259	3.74526e-13	TMEM45A
1.24732e-17	1.09109	0.821	0.446	4.56532e-13	PALLD
1.62498e-17	0.938263	0.563	0.163	5.94759e-13	LOXL2
2.09161e-17	0.894034	0.374	0.048	7.6555e-13	COL8A1
2.49648e-17	0.789058	0.442	0.084	9.13736e-13	CADM1
2.69795e-17	0.713005	0.421	0.076	9.87478e-13	COL27A1
3.61234e-17	0.864173	0.674	0.259	1.32215e-12	CERCAM
3.77454e-17	0.683953	0.421	0.076	1.38152e-12	BPGM
1.44319e-16	0.844749	0.926	0.685	5.28222e-12	PFN1
2.34502e-16	0.810222	0.911	0.622	8.58302e-12	CALU
2.35356e-16	0.931095	0.884	0.637	8.61427e-12	MYL12A
2.79169e-16	0.837515	0.668	0.283	1.02179e-11	S100A16
3.46179e-16	0.800836	0.963	0.908	1.26705e-11	MYL6
5.23151e-16	0.73552	0.579	0.187	1.91478e-11	CREB3L1
7.42724e-16	0.696285	0.579	0.179	2.71844e-11	PLAUR
8.50317e-16	0.786806	0.4	0.08	3.11224e-11	MIR4435.2HG
1.12071e-15	-1.12465	0.105	0.442	4.10191e-11	ABCA6
1.20533e-15	0.747935	0.347	0.052	4.41165e-11	MICAL2
1.28069e-15	1.02891	0.789	0.406	4.68747e-11	SLC5A3
1.29714e-15	0.910881	0.774	0.418	4.74766e-11	MMP14
1.39846e-15	0.823771	0.905	0.578	5.11851e-11	THBS2
1.48185e-15	1.14127	0.421	0.092	5.42373e-11	SULF1
1.48806e-15	0.70982	0.511	0.139	5.44645e-11	PXDN
2.28918e-15	-1.07218	0.268	0.59	8.37863e-11	FXYD1
2.90548e-15	0.871113	0.663	0.271	1.06343e-10	MYH9
3.45754e-15	0.562654	0.295	0.028	1.2655e-10	PDGFC
4.76045e-15	1.00478	0.811	0.462	1.74237e-10	ISLR
6.99539e-15	0.762053	0.953	0.801	2.56038e-10	CFL1
1.23356e-14	0.771532	0.663	0.275	4.51494e-10	B4GALT1
1.69478e-14	0.784235	0.6	0.223	6.20305e-10	GPC1
2.24237e-14	0.797578	0.626	0.243	8.20729e-10	ADAMTS2
2.29216e-14	0.888264	0.647	0.279	8.38955e-10	KLF6
2.54651e-14	0.675277	0.453	0.116	9.3205e-10	ITGA11
2.78372e-14	0.721795	0.637	0.239	1.01887e-09	PLXDC2
2.87701e-14	0.753239	0.505	0.151	1.05301e-09	CHPF
3.82713e-14	-1.53597	0.037	0.319	1.40077e-09	GPC3
3.95054e-14	0.789155	0.784	0.442	1.44594e-09	ANTXR1
4.74083e-14	0.762997	0.579	0.207	1.73519e-09	OLFM2
5.07604e-14	0.66574	0.989	0.932	1.85788e-09	GAPDH
5.32162e-14	-1.05139	0.011	0.279	1.94777e-09	ABCA10
5.46647e-14	0.592806	0.984	0.892	2.00078e-09	SELENOM
6.13417e-14	0.782877	0.811	0.458	2.24517e-09	CRABP2
6.78577e-14	1.04921	0.774	0.434	2.48366e-09	MDK
6.80845e-14	0.596245	0.947	0.733	2.49196e-09	OST4
6.85779e-14	0.676045	0.805	0.446	2.51002e-09	CTSB
7.12527e-14	-1.93925	0.453	0.637	2.60792e-09	CFH
7.47218e-14	0.832694	0.979	0.837	2.73489e-09	HTRA1
1.13929e-13	0.573386	0.4	0.088	4.1699e-09	PRDM1
1.19501e-13	0.543867	0.968	0.873	4.37387e-09	NME2
1.26122e-13	0.678947	0.926	0.749	4.61618e-09	NDUFA4
2.18234e-13	0.757226	0.305	0.044	7.98757e-09	DERL3
2.21772e-13	0.426266	0.242	0.016	8.11706e-09	HOXB2
2.46914e-13	-1.47848	0.068	0.359	9.0373e-09	ABCA8
2.66523e-13	0.564929	0.3	0.04	9.755e-09	ZNF469
2.73162e-13	1.17063	0.463	0.147	9.99801e-09	FABP5
2.84891e-13	-3.05798	0.268	0.534	1.04273e-08	APOD
3.22812e-13	-1.67624	0	0.243	1.18153e-08	PI16
3.78826e-13	0.671946	0.374	0.088	1.38654e-08	LINC02544
4.9444e-13	1.23	0.689	0.347	1.8097e-08	CCN2
5.36006e-13	0.588029	0.289	0.04	1.96184e-08	HOPX
5.72728e-13	0.537079	0.489	0.147	2.09624e-08	KIAA1217
5.99368e-13	-1.24163	0.305	0.566	2.19375e-08	PLPP3
7.68671e-13	0.873417	0.426	0.112	2.81341e-08	TNC
7.73069e-13	0.737753	0.926	0.773	2.82951e-08	S100A11
8.73643e-13	0.460567	0.211	0.008	3.19762e-08	TES
9.22545e-13	-1.00576	0.863	0.888	3.37661e-08	SERPING1
1.01662e-12	-0.886938	0.053	0.327	3.72095e-08	GFRA1
1.07779e-12	0.585858	0.426	0.12	3.94482e-08	PYCR1
1.07985e-12	0.706336	0.884	0.594	3.95235e-08	TAGLN2
1.19791e-12	0.46528	1	0.992	4.38445e-08	B2M
1.31738e-12	0.756829	0.547	0.211	4.82175e-08	TUBA1C
1.40391e-12	0.683837	0.874	0.61	5.13844e-08	ARF4
1.50312e-12	-1.00242	0.332	0.582	5.50158e-08	SLIT3
1.84418e-12	0.605972	0.763	0.367	6.74987e-08	GPX8
1.85318e-12	0.461979	0.332	0.064	6.78283e-08	PLOD2
2.03248e-12	0.636269	0.721	0.363	7.43907e-08	SELENOS
2.0898e-12	0.349635	0.258	0.028	7.64886e-08	P4HA3
2.14824e-12	-0.537985	0.995	0.984	7.86276e-08	RPS13
2.20388e-12	0.606558	0.626	0.251	8.06643e-08	CNN2
2.38662e-12	-0.841787	0.895	0.912	8.73527e-08	CD81
2.47703e-12	0.608438	0.526	0.179	9.06619e-08	TSPAN9
2.49579e-12	0.517183	0.289	0.044	9.13486e-08	GALNT5
2.73384e-12	0.594628	0.679	0.295	1.00061e-07	RUNX1
3.415e-12	0.577545	0.342	0.072	1.24992e-07	ARL4C
3.85217e-12	-1.04309	0.011	0.247	1.40993e-07	ENHO
4.05821e-12	0.481558	0.279	0.04	1.48534e-07	GLIS3
4.22706e-12	0.449088	0.289	0.044	1.54715e-07	PLXNC1
4.93513e-12	0.463757	0.405	0.104	1.80631e-07	NTM
5.0309e-12	-1.1215	0.053	0.315	1.84136e-07	ANGPTL1
5.16011e-12	0.364362	0.2	0.008	1.88865e-07	SYNDIG1
5.16466e-12	0.661004	0.816	0.51	1.89032e-07	ENO1
5.22339e-12	-1.24109	0.032	0.283	1.91181e-07	TNXB
5.59381e-12	1.19495	0.689	0.367	2.04739e-07	ELN
6.20685e-12	-0.575116	0.974	0.968	2.27177e-07	NACA
6.49352e-12	0.59203	0.916	0.673	2.37669e-07	SEC61B
6.73906e-12	0.416927	0.368	0.084	2.46656e-07	DAPK3
6.91754e-12	0.591371	0.511	0.179	2.53189e-07	TGFB1
7.43972e-12	0.519075	0.174	0	2.72301e-07	GJB2
9.44918e-12	-1.72719	0.579	0.737	3.4585e-07	FBLN1
9.73868e-12	0.51675	0.526	0.195	3.56445e-07	P3H1
1.01555e-11	0.646785	0.637	0.303	3.71702e-07	CAP1
1.02639e-11	0.614376	0.342	0.08	3.7567e-07	MYLK
1.03226e-11	0.644212	0.674	0.311	3.77816e-07	YIF1A
1.10649e-11	0.506995	0.274	0.044	4.04986e-07	TRIM59
1.11788e-11	0.49399	0.5	0.167	4.09155e-07	LMO7
1.21421e-11	0.595312	0.432	0.135	4.44413e-07	TUBB3
1.21967e-11	0.333165	0.195	0.008	4.46411e-07	SLC24A2
1.44678e-11	0.531749	0.337	0.076	5.29534e-07	LMCD1
1.49499e-11	0.464343	0.363	0.088	5.47182e-07	RASAL2
1.50098e-11	0.598449	0.858	0.538	5.49374e-07	RCN3
1.55773e-11	-1.56907	0.337	0.538	5.70146e-07	LTBP4
1.5754e-11	0.72701	0.795	0.486	5.76613e-07	MYDGF
1.58437e-11	0.603427	0.842	0.554	5.79896e-07	PPIC
1.59035e-11	0.680613	0.489	0.167	5.82084e-07	FILIP1L
1.74321e-11	-1.40664	0	0.211	6.38032e-07	SLITRK6
2.17105e-11	0.448975	0.368	0.096	7.94625e-07	DAAM1
2.19879e-11	0.702604	0.616	0.263	8.04779e-07	HMCN1
2.29436e-11	-1.27407	0.321	0.562	8.39759e-07	COL15A1
2.37424e-11	0.669525	0.868	0.622	8.68995e-07	FBN1
2.4934e-11	0.5059	0.663	0.299	9.12609e-07	C17orf49
2.66417e-11	0.650191	0.537	0.211	9.75113e-07	SHOX2
2.67379e-11	-1.23536	0.1	0.355	9.78635e-07	FGL2
2.83488e-11	0.569128	0.595	0.255	1.03759e-06	PPFIBP1
3.03268e-11	0.447785	0.258	0.036	1.10999e-06	AMIGO2
3.32364e-11	0.628996	0.937	0.769	1.21648e-06	DSTN
3.36273e-11	0.859864	0.526	0.211	1.23079e-06	ISG15
3.38634e-11	-1.18065	0.089	0.351	1.23943e-06	SFRP1
4.27572e-11	0.664735	0.732	0.41	1.56496e-06	PPP1R14B
4.48764e-11	0.492235	0.411	0.12	1.64252e-06	CDC42EP1
4.55552e-11	0.534513	0.332	0.076	1.66737e-06	PGM2L1
4.80896e-11	0.61673	0.447	0.143	1.76013e-06	BHLHE40
5.32156e-11	0.439988	0.353	0.092	1.94775e-06	PTS
5.41097e-11	0.490818	0.463	0.151	1.98047e-06	FXYD5
5.42389e-11	0.367361	0.195	0.012	1.9852e-06	ST6GAL2
6.17867e-11	0.643428	0.516	0.195	2.26145e-06	SNAI2
6.22556e-11	-0.451834	1	0.996	2.27862e-06	RPL34
6.54249e-11	0.725408	0.221	0.024	2.39462e-06	GRP
7.35524e-11	-0.902524	0.353	0.606	2.69209e-06	TXNIP
7.57188e-11	-2.6956	0.079	0.319	2.77138e-06	C3
7.61377e-11	0.4872	0.526	0.195	2.78672e-06	ZEB1
8.53024e-11	-1.63244	0.937	0.904	3.12215e-06	CCDC80
9.61047e-11	0.445135	0.316	0.072	3.51753e-06	NT5DC2
9.87764e-11	-0.398748	0.979	0.992	3.61532e-06	RPL30
1.08101e-10	0.774212	0.389	0.12	3.95661e-06	TGFBI
1.26624e-10	0.411441	0.284	0.056	4.63457e-06	TANC2
1.4755e-10	0.534146	0.347	0.088	5.40047e-06	PHLDA2
1.67192e-10	0.774395	0.353	0.1	6.11941e-06	RGCC
1.78106e-10	0.434017	0.258	0.044	6.51886e-06	SLC38A5
1.84668e-10	-1.0606	0.137	0.382	6.75902e-06	DCLK1
2.36298e-10	-1.31666	0.047	0.275	8.64875e-06	CYP1B1
2.53736e-10	-0.462119	0.995	0.992	9.287e-06	RPS8
2.71512e-10	0.354949	0.395	0.116	9.9376e-06	PDXK
2.77362e-10	0.578949	0.568	0.243	1.01517e-05	TGFB1I1
2.88287e-10	0.380712	0.458	0.159	1.05516e-05	BASP1
2.97312e-10	0.551729	0.932	0.777	1.08819e-05	ITGB1
3.26775e-10	0.533407	0.463	0.171	1.19603e-05	GASK1B
3.31284e-10	0.541006	0.484	0.191	1.21253e-05	GALNT1
3.53817e-10	0.5037	0.258	0.048	1.295e-05	SERPINE1
3.75709e-10	0.496337	0.411	0.135	1.37513e-05	RALB
3.89992e-10	-0.830217	0.937	0.92	1.42741e-05	S100A10
3.90064e-10	0.591835	0.926	0.661	1.42767e-05	VCAN
4.01595e-10	-0.805182	0.811	0.896	1.46988e-05	MTRNR2L8
4.15722e-10	0.412174	0.258	0.048	1.52158e-05	COTL1
4.21114e-10	0.487944	0.332	0.088	1.54132e-05	ABL2
4.24584e-10	-1.50001	0.353	0.574	1.55402e-05	ADIRF
4.2778e-10	0.533306	0.968	0.876	1.56572e-05	HLA.B
4.66598e-10	0.721592	0.811	0.518	1.7078e-05	FLNA
4.92893e-10	0.847729	0.668	0.355	1.80404e-05	IFI6
5.39859e-10	0.519199	0.779	0.418	1.97594e-05	HCFC1R1
5.54961e-10	0.404916	0.242	0.04	2.03121e-05	SSH1
5.60157e-10	0.652248	0.816	0.59	2.05023e-05	KDELR2
5.97223e-10	-0.837072	0.026	0.235	2.1859e-05	ITIH5
6.22349e-10	0.387999	0.505	0.187	2.27786e-05	MANF
6.49012e-10	0.429393	0.332	0.084	2.37545e-05	GLIPR1
7.46984e-10	0.519027	0.458	0.163	2.73404e-05	TGFB3
7.6422e-10	0.563355	0.442	0.155	2.79712e-05	SYTL2
7.65169e-10	0.382186	0.142	0	2.80059e-05	SOX11
7.85103e-10	0.508808	0.621	0.295	2.87356e-05	RHOBTB3
8.55994e-10	-0.466407	0.995	0.988	3.13302e-05	RPL12
9.14384e-10	0.412168	0.721	0.367	3.34674e-05	FRMD6
9.18284e-10	0.555927	0.595	0.299	3.36101e-05	A1BG
1.10933e-09	-0.870962	0.247	0.49	4.06026e-05	COLEC12
1.1887e-09	0.581982	0.742	0.446	4.35075e-05	ATOX1
1.20252e-09	0.442465	0.947	0.857	4.40133e-05	ANXA5
1.24186e-09	0.430886	0.968	0.821	4.54533e-05	ELOB
1.26739e-09	0.543204	0.768	0.458	4.63877e-05	CAPZB
1.2774e-09	-1.37053	0.132	0.363	4.67541e-05	IGF1
1.33181e-09	0.385398	0.979	0.88	4.87457e-05	HLA.C
1.36831e-09	0.337959	0.247	0.044	5.00815e-05	KIFC3
1.52444e-09	0.422412	1	0.976	5.57961e-05	FTL
1.59197e-09	0.602442	0.463	0.179	5.82676e-05	CSRP1
1.62545e-09	0.579521	0.526	0.215	5.94932e-05	HES4
1.68609e-09	0.485652	0.911	0.677	6.17125e-05	NDUFB2
1.72721e-09	0.634615	0.558	0.251	6.32177e-05	VCL
1.89677e-09	-0.917692	0.053	0.263	6.94238e-05	FGF7
1.98676e-09	0.399032	0.537	0.215	7.27174e-05	MYO1D
2.08319e-09	-1.08573	0.142	0.39	7.62467e-05	DKK2
2.31112e-09	0.415749	0.447	0.163	8.45892e-05	CD276
2.43859e-09	0.554082	0.816	0.518	8.92549e-05	CNN3
2.4508e-09	-0.872967	0.142	0.367	8.97019e-05	TGFBR3
2.49508e-09	0.510323	0.511	0.211	9.13223e-05	BMP1
2.77193e-09	0.518756	0.511	0.215	0.000101455	YWHAH
3.23379e-09	0.482514	0.305	0.084	0.00011836	NEXN
3.25408e-09	0.439328	0.658	0.311	0.000119102	DYNLT1
3.31632e-09	0.398606	0.184	0.02	0.000121381	WNT2
3.4102e-09	-0.904858	0	0.167	0.000124817	TNMD
3.58578e-09	0.497684	0.584	0.283	0.000131243	COX5A
3.79509e-09	0.481292	0.442	0.167	0.000138904	SMARCB1
4.15189e-09	0.346249	0.374	0.116	0.000151963	GOLT1B
4.19038e-09	0.561493	0.784	0.47	0.000153372	ARPC1B
4.98294e-09	0.475029	0.574	0.275	0.000182381	MLEC
4.98585e-09	-0.933655	0.311	0.502	0.000182487	NFIX
5.09508e-09	0.522747	0.611	0.287	0.000186485	P4HA1
5.12566e-09	0.370369	0.368	0.12	0.000187604	ABRACL
5.17484e-09	0.47143	0.579	0.267	0.000189404	CMTM3
5.23119e-09	0.563769	0.763	0.45	0.000191467	CAVIN3
5.58838e-09	0.493896	0.858	0.673	0.00020454	P4HB
5.62665e-09	0.307441	0.253	0.052	0.000205941	FBLIM1
6.2617e-09	0.590212	0.321	0.1	0.000229184	SLC6A6
6.34484e-09	0.438717	0.284	0.072	0.000232227	STARD4.AS1
6.5421e-09	0.344976	0.211	0.032	0.000239447	PELO
6.64627e-09	-0.798482	0.958	0.98	0.00024326	MT.ND1
6.85164e-09	-0.622583	0.026	0.211	0.000250777	ASIP
6.94375e-09	0.418949	0.758	0.426	0.000254148	TYMP
7.21316e-09	0.343765	0.432	0.151	0.000264009	RAB32
7.27504e-09	0.318706	0.258	0.056	0.000266274	CMIP
7.4652e-09	0.306343	0.258	0.056	0.000273234	PAPSS2
7.56546e-09	0.362184	0.337	0.1	0.000276903	NET1
7.5828e-09	0.434659	0.532	0.227	0.000277538	NME1
8.2285e-09	0.436265	0.616	0.303	0.000301171	TMEM208
8.4099e-09	0.535839	0.747	0.474	0.000307811	SSR3
8.69452e-09	0.559146	0.637	0.339	0.000318228	C4orf48
9.2281e-09	0.378085	0.137	0.004	0.000337758	DSG2
9.51733e-09	0.339161	0.368	0.12	0.000348344	SRA1
9.59849e-09	0.425836	0.542	0.247	0.000351314	IKBIP
9.83151e-09	0.324639	0.258	0.056	0.000359843	NOX4
9.91331e-09	0.390762	0.447	0.171	0.000362837	TWF2
9.99872e-09	0.47014	0.584	0.279	0.000365963	KDELR3
1.00656e-08	-1.05761	0.311	0.538	0.000368411	SPRY1
1.04041e-08	0.32378	0.389	0.127	0.000380802	RFLNB
1.09674e-08	0.363968	0.168	0.016	0.000401417	FOXQ1
1.15106e-08	-0.78989	0.979	0.964	0.000421299	MT.ND2
1.18441e-08	0.511947	0.784	0.522	0.000433507	PRDX4
1.31908e-08	0.374826	0.279	0.068	0.000482796	TNFRSF19
1.33595e-08	-0.709673	0.126	0.347	0.000488971	NOVA1
1.42561e-08	0.453272	0.405	0.151	0.000521789	MRPL3
1.42921e-08	0.782679	0.305	0.092	0.000523105	KCNE4
1.58861e-08	0.326686	0.121	0	0.000581448	NRG1
1.62142e-08	0.442083	0.379	0.131	0.000593455	PLOD1
1.76345e-08	0.471623	0.911	0.725	0.000645439	RRBP1
1.77882e-08	0.52518	0.837	0.574	0.000651065	ARPC2
1.83239e-08	0.403016	0.453	0.183	0.000670672	ATXN1
1.88496e-08	1.10496	0.205	0.036	0.000689915	TDO2
1.89672e-08	-0.619748	0.984	0.964	0.000694218	MT.ND3
1.95001e-08	0.412424	0.384	0.135	0.000713723	ARHGAP1
1.96585e-08	0.38709	0.489	0.203	0.00071952	GOLM1
1.96837e-08	0.547567	0.611	0.307	0.000720442	HSPH1
1.9817e-08	0.342376	0.4	0.143	0.000725322	WIPI1
2.03667e-08	0.395949	0.284	0.076	0.000745442	GUCY1B1
2.1104e-08	0.445052	0.737	0.426	0.000772426	AP2S1
2.12513e-08	0.304644	0.995	0.996	0.00077782	RPLP1
2.53466e-08	-0.672211	0.816	0.837	0.000927712	CIRBP
2.56076e-08	0.266649	0.221	0.044	0.000937265	PITPNC1
2.74064e-08	0.376817	0.437	0.163	0.0010031	STK17B
2.76205e-08	0.435614	0.705	0.378	0.00101094	TAX1BP3
2.83403e-08	0.455557	0.837	0.574	0.00103728	JTB
2.86506e-08	0.388941	0.611	0.291	0.00104864	FARP1
3.18643e-08	0.375161	0.168	0.02	0.00116627	ANO1
3.32495e-08	-0.3618	1	0.984	0.00121697	RPS27A
3.36793e-08	0.283617	0.474	0.187	0.00123269	SEC24D
3.42614e-08	-0.417813	0.979	0.984	0.001254	RPL11
3.46327e-08	0.426939	0.747	0.458	0.00126759	RAP1B
3.51132e-08	0.270008	0.447	0.171	0.00128518	ITGA1
3.55608e-08	0.270307	0.126	0.004	0.00130156	MATN3
3.74599e-08	0.438585	0.9	0.765	0.00137107	MGST3
3.90181e-08	-1.04585	0.221	0.43	0.0014281	EMID1
4.20952e-08	0.327432	0.263	0.068	0.00154073	EML1
4.37768e-08	-0.776667	0.105	0.315	0.00160228	NTRK2
4.45834e-08	0.400459	0.937	0.825	0.0016318	RABAC1
4.61761e-08	0.420055	0.758	0.426	0.00169009	SH3GLB1
4.81166e-08	0.25317	0.137	0.008	0.00176112	GUCY1A2
5.07485e-08	-0.669785	0.011	0.167	0.00185745	CD34
5.08208e-08	0.466432	0.774	0.458	0.00186009	FAM114A1
5.10637e-08	-0.633222	0.668	0.717	0.00186898	NOP53
5.12648e-08	0.353413	0.458	0.179	0.00187634	EHD2
5.52589e-08	-1.34946	0.226	0.43	0.00202253	PLEKHH2
5.61374e-08	0.421797	0.537	0.251	0.00205469	FIBP
5.65183e-08	0.465127	1	0.968	0.00206863	TMSB10
5.78833e-08	0.397887	0.205	0.04	0.00211859	COBLL1
6.04656e-08	-0.834556	0.616	0.677	0.0022131	GAS5
6.33557e-08	1.50634	0.279	0.088	0.00231888	ACTA2
6.344e-08	-1.20713	0.547	0.649	0.00232197	PTN
6.46876e-08	0.430253	0.253	0.064	0.00236763	PLAT
6.61339e-08	0.573653	0.689	0.41	0.00242057	FKBP10
6.6753e-08	0.451473	0.816	0.55	0.00244323	LMAN1
6.67667e-08	0.321273	0.458	0.191	0.00244373	ADAMTS12
7.12534e-08	-1.28882	0.521	0.705	0.00260795	PTGDS
7.23789e-08	-0.77198	0.958	0.956	0.00264914	MTRNR2L12
7.27694e-08	-0.675294	0.995	0.988	0.00266343	MT.CYB
7.67294e-08	0.398988	0.795	0.55	0.00280837	RCN1
7.77003e-08	0.345013	0.368	0.131	0.00284391	IDH2
7.78245e-08	-0.580504	0.826	0.825	0.00284845	SNHG6
7.97297e-08	0.436073	0.574	0.287	0.00291819	CKAP4
8.1505e-08	-0.621087	0.005	0.151	0.00298316	ALDH1A1
8.42971e-08	0.255006	0.316	0.096	0.00308536	MED8
8.68326e-08	0.369885	0.453	0.191	0.00317816	NID2
9.1273e-08	0.425396	0.742	0.426	0.00334068	MICOS13
9.13391e-08	0.589084	0.426	0.183	0.0033431	LRRFIP1
9.39401e-08	-0.772088	0.821	0.797	0.0034383	LRP1
9.41586e-08	0.463638	0.732	0.43	0.0034463	DRAP1
9.47593e-08	0.511474	0.611	0.343	0.00346829	ITGAV
9.56456e-08	-0.918726	0.363	0.51	0.00350072	SPTBN1
9.86906e-08	-0.420067	0.974	1	0.00361217	RPS23
9.98658e-08	0.276632	0.258	0.068	0.00365519	CDK6
1.01568e-07	0.416047	0.395	0.155	0.00371747	C1orf198
1.02382e-07	0.256968	0.189	0.032	0.0037473	RBP1
1.05885e-07	0.475276	0.7	0.394	0.00387548	CHCHD10
1.07516e-07	0.352332	0.5	0.223	0.00393518	SEC13
1.10015e-07	0.354278	0.363	0.131	0.00402667	SLC39A14
1.12069e-07	0.296707	0.495	0.207	0.00410184	SGIP1
1.12395e-07	0.369326	0.532	0.243	0.00411378	DAP
1.15422e-07	0.339369	0.574	0.267	0.00422457	PSMD7
1.1656e-07	0.319291	0.337	0.116	0.00426622	DYRK2
1.17795e-07	0.291432	0.453	0.183	0.00431141	PPP4C
1.19647e-07	0.429134	0.479	0.211	0.00437922	TUBB2A
1.20752e-07	-0.928145	0.274	0.438	0.00441965	IL11RA
1.2493e-07	-0.820958	0.558	0.681	0.00457256	PDGFRA
1.27612e-07	0.391756	0.847	0.546	0.00467073	PDLIM2
1.31088e-07	0.291343	0.221	0.048	0.00479793	CREM
1.31433e-07	0.335916	0.484	0.203	0.0048106	STRAP
1.3389e-07	0.32007	0.468	0.195	0.00490052	CHCHD5
1.36559e-07	0.403701	0.668	0.382	0.0049982	GNB1
1.43779e-07	0.414412	0.542	0.251	0.00526247	CSGALNACT2
1.45656e-07	0.271276	0.316	0.1	0.00533117	ATP13A3
1.53003e-07	0.36585	0.247	0.068	0.00560008	CDK2AP2
1.56843e-07	0.36706	0.637	0.323	0.00574062	CLIC4
1.58664e-07	0.495988	0.7	0.414	0.00580725	C1orf122
1.67367e-07	0.290868	0.258	0.072	0.00612579	RAB23
1.70937e-07	0.587893	0.689	0.47	0.00625648	RHOC
1.72512e-07	0.435437	0.611	0.315	0.00631412	OMD
2.01308e-07	0.415837	0.853	0.614	0.00736808	ARPC3
2.06979e-07	0.394365	0.511	0.243	0.00757563	ILK
2.10916e-07	-0.776332	0.211	0.39	0.00771974	SH3KBP1
2.12363e-07	0.378207	0.4	0.163	0.00777268	LRRC59
2.13534e-07	-1.79374	0.053	0.223	0.00781555	CLU
2.14447e-07	0.446355	0.611	0.327	0.00784897	ACTR3
2.16876e-07	-1.89399	0	0.131	0.00793788	PLA2G2A
2.16876e-07	-0.600128	0	0.131	0.00793788	SCARA5
2.16876e-07	-0.634555	0	0.131	0.00793788	STMN2
2.16876e-07	-0.452189	0	0.131	0.00793788	ARHGAP6
2.16876e-07	-0.544021	0	0.131	0.00793788	CHRDL1
2.34101e-07	0.480529	0.753	0.466	0.00856831	PSMD8
2.39504e-07	0.258169	0.189	0.036	0.00876608	ENTPD7
2.39939e-07	-0.411996	0.989	0.988	0.00878201	RPL26
2.41038e-07	0.430286	0.711	0.41	0.00882222	DKK3
2.62308e-07	0.388652	0.884	0.625	0.00960072	GUK1
2.67921e-07	0.374531	0.295	0.096	0.00980616	ETV6
2.7238e-07	-0.388578	0.984	1	0.00996939	RPL21
2.73976e-07	0.274241	0.305	0.096	0.0100278	SMIM3
2.7889e-07	0.451979	0.684	0.382	0.0102077	POMP
2.82088e-07	-0.665892	0.579	0.645	0.0103247	FCGRT
2.88844e-07	0.400406	0.889	0.661	0.010572	UQCR11
2.93457e-07	-1.04745	0.937	0.916	0.0107408	CST3
2.99379e-07	0.26302	0.179	0.032	0.0109576	JCAD
3.0704e-07	-0.689058	0.589	0.669	0.011238	EIF3E
3.10541e-07	0.439038	0.453	0.207	0.0113661	GXYLT2
3.13374e-07	-0.351379	0.989	0.98	0.0114698	RPS15A
3.18468e-07	0.469033	0.384	0.159	0.0116563	PERP
3.25302e-07	0.375745	0.511	0.239	0.0119064	BUD31
3.44056e-07	0.296141	0.184	0.036	0.0125928	ST7
3.5818e-07	-0.340238	0.995	0.984	0.0131097	RPL35A
3.59193e-07	0.312578	0.337	0.12	0.0131468	P3H4
3.61008e-07	0.482263	0.947	0.833	0.0132133	TIMP2
3.66283e-07	0.314884	0.168	0.028	0.0134063	NCS1
3.91618e-07	-0.411019	0.968	0.984	0.0143336	RPL5
3.96378e-07	0.35803	0.563	0.291	0.0145078	RALA
4.00243e-07	0.396475	0.168	0.028	0.0146493	SCG5
4.05019e-07	0.304093	0.374	0.139	0.0148241	CSGALNACT1
4.24333e-07	-0.811182	0.095	0.275	0.015531	TBX18
4.81788e-07	0.398843	0.616	0.331	0.0176339	NDUFA6
4.82561e-07	0.376466	0.621	0.331	0.0176622	UBL3
4.98523e-07	0.338806	0.326	0.116	0.0182464	PODNL1
5.06199e-07	-0.49966	0.005	0.135	0.0185274	EDNRB
5.29362e-07	-0.69282	0.095	0.275	0.0193752	PTH1R
5.33918e-07	0.300564	0.353	0.127	0.0195419	LATS2
5.60291e-07	0.287895	0.353	0.131	0.0205072	SHC1
5.81314e-07	0.400091	0.447	0.195	0.0212767	C11orf96
5.86127e-07	0.404319	0.889	0.721	0.0214528	PSMA7
5.90129e-07	-0.541773	0.068	0.243	0.0215993	LRRN4CL
5.9184e-07	0.410104	0.416	0.179	0.021662	RIN2
5.93301e-07	0.282962	0.421	0.175	0.0217154	PRRC1
5.96182e-07	0.299323	0.342	0.127	0.0218208	SLC52A2
6.02239e-07	-4.49015	0.021	0.163	0.0220426	COCH
6.03429e-07	-0.7902	0.337	0.506	0.0220861	RUNX1T1
6.05795e-07	0.58898	0.805	0.578	0.0221727	TUBA1A
6.08052e-07	0.474159	0.837	0.598	0.0222553	RAB2A
6.33864e-07	0.262258	0.316	0.108	0.0232	MAPKAPK2
6.68214e-07	0.411386	0.953	0.773	0.0244573	GNAS
6.84043e-07	-0.786334	0.489	0.606	0.0250367	WSB1
6.85952e-07	0.420562	0.716	0.462	0.0251065	TMED9
7.02982e-07	0.388954	0.805	0.542	0.0257298	COX7B
7.03479e-07	0.268521	0.258	0.076	0.0257481	RXYLT1
7.10052e-07	0.306725	0.468	0.207	0.0259886	RRAS
7.25548e-07	0.288716	0.258	0.076	0.0265558	CROCC
7.50178e-07	0.316813	0.453	0.199	0.0274573	ETHE1
7.55758e-07	0.336681	0.389	0.155	0.0276615	SLC9A3R2
7.67288e-07	0.403636	0.416	0.175	0.0280835	PLEKHA5
7.91115e-07	-0.502073	0.037	0.191	0.0289556	PLP1
7.91265e-07	0.408243	0.579	0.319	0.0289611	TWSG1
8.01366e-07	0.320936	0.379	0.155	0.0293308	NANS
8.40437e-07	-0.666784	0	0.12	0.0307608	LEPR
8.5151e-07	0.694755	0.216	0.06	0.0311661	C1QTNF3
8.73353e-07	0.359438	0.411	0.179	0.0319656	SLC39A13
8.80243e-07	0.307392	0.4	0.171	0.0322178	PPP1CA
9.22493e-07	0.380346	0.437	0.195	0.0337642	FKBP14
9.45358e-07	-0.66921	0.463	0.578	0.0346011	SNHG32
9.55537e-07	0.377529	0.584	0.323	0.0349736	GOLGA4
9.65351e-07	-0.461593	0.021	0.163	0.0353328	EMCN
9.79537e-07	0.286269	0.342	0.131	0.035852	DBNL
9.85583e-07	0.376285	0.358	0.147	0.0360733	RUNX2
9.85812e-07	0.433935	0.379	0.155	0.0360817	BST2
1.0042e-06	0.288361	0.305	0.108	0.0367547	SMAD7
1.04792e-06	0.355008	0.279	0.096	0.0383548	AK1
1.05343e-06	-0.673817	0.021	0.159	0.0385567	ABCA9
1.05645e-06	-0.439191	0.968	0.94	0.0386672	RPL7
1.11393e-06	0.370649	0.889	0.725	0.040771	SEPTIN7
1.23955e-06	0.308194	0.205	0.052	0.0453688	TSPAN13
1.29179e-06	0.376004	0.479	0.235	0.0472809	CYCS
1.29264e-06	0.427773	0.437	0.195	0.0473118	NCOR2
1.33079e-06	-0.682038	0.837	0.813	0.0487084	AHNAK
1.36264e-06	-0.425642	0.984	0.984	0.0498742	RPS4X
