# Supplementary material for: Integrated multi-omics reveals cellular and molecular interactions governing the invasive niche of basal cell carcinoma
Source: Nat Commun. 2022 Aug 20;13:4897. doi: 10.1038/s41467-022-32670-w (PMC9391376; doi:10.1038/s41467-022-32670-w)
Supplement: Supplementary file 9 — Supplementary Data 6 [file 41467_2022_32670_MOESM9_ESM.xlsx]

## Sheet: Moran's Table
status	p_value	morans_test_statistic	morans_I	gene_short_name	q_value
OK	0.0525158	1.62093	-8.90071e-05	MIR1302.2HG	0.145539
FAIL				FAM138A	1
FAIL				OR4F5	1
OK	0.351249	0.381951	0.00135044	AL627309.1	0.642574
OK	0.520675	-0.0518486	-0.000314672	AL627309.3	0.739819
FAIL				AL627309.2	1
OK	0.478502	0.0539134	6.40324e-05	AL627309.5	0.739819
OK	0.68724	-0.488042	-0.000171145	AL627309.4	0.76996
FAIL				AP006222.2	1
OK	0.653904	-0.395883	-0.00166506	AL732372.1	0.754675
FAIL				OR4F29	1
FAIL				AC114498.1	1
FAIL				OR4F16	1
OK	0.513757	-0.0344897	-0.000251086	AL669831.2	0.739819
OK	0.371967	0.326649	0.00117113	LINC01409	0.669814
OK	0.552695	-0.132473	-0.000591939	FAM87B	0.739819
OK	0.148668	1.04216	0.00407396	LINC01128	0.336645
OK	0.211998	0.79951	0.00307022	LINC00115	0.441934
OK	0.0274855	1.91911	0.00762786	FAM41C	0.0849077
OK	0.230098	0.738523	0.00277739	AL645608.6	0.470164
OK	0.0708431	1.46954	0.0057903	AL645608.2	0.18619
OK	0.707977	-0.547483	-0.00226341	AL645608.4	0.78027
OK	0.180081	0.915058	0.00352712	LINC02593	0.390516
OK	2.97694e-90	20.1106	0.081416	SAMD11	1.20513e-88
OK	0.034338	1.82055	0.00723469	NOC2L	0.102189
OK	0.424955	0.189233	0.00061365	KLHL17	0.736536
OK	0.0745777	1.44252	0.00566826	PLEKHN1	0.194423
OK	0.776921	-0.761834	-0.003198	PERM1	0.824236
OK	0.433098	0.168493	0.000526374	AL645608.7	0.739819
OK	4.7569e-155	26.5007	0.107372	HES4	3.02867e-153
OK	0.0121561	2.25216	0.00897308	ISG15	0.0416037
OK	0.503531	-0.00885182	-0.000174388	AL645608.1	0.739819
OK	1.66502e-07	5.10374	0.0205465	AGRN	1.21595e-06
FAIL				AL645608.5	1
FAIL				AL645608.8	1
OK	0.352791	0.377795	0.00135186	RNF223	0.64443
OK	0.0786412	1.41427	0.00558168	C1orf159	0.202856
OK	0.450646	0.12403	-0.000147307	AL390719.3	0.739819
FAIL				LINC01342	1
OK	0.88844	-1.21827	-0.00507786	AL390719.2	0.906351
OK	0.570911	-0.178695	-0.000812954	TTLL10.AS1	0.739819
OK	0.691077	-0.498905	-0.00216443	TTLL10	0.771556
OK	8.20024e-13	7.0621	0.0282631	TNFRSF18	8.52492e-12
OK	0.682113	-0.473616	-0.00198666	TNFRSF4	0.767465
OK	0.000288387	3.44231	0.0138148	SDF4	0.00140961
OK	0.00859505	2.38262	0.0095077	B3GALT6	0.0305776
OK	4.39597e-66	17.1305	0.0690665	C1QTNF12	1.38965e-64
OK	0.515431	-0.0386906	-0.000261877	AL162741.1	0.739819
OK	0.00316085	2.73061	0.0109269	UBE2J2	0.0124755
OK	0.560736	-0.152836	-0.000693365	LINC01786	0.739819
OK	0.217793	0.779668	0.00297939	SCNN1D	0.450912
OK	0.0143253	2.18826	0.00871583	ACAP3	0.0479805
OK	0.0151027	2.16739	0.00863792	PUSL1	0.0502061
OK	0.672367	-0.446459	-0.0019635	INTS11	0.763396
FAIL				AL139287.1	1
OK	0.0167133	2.12692	0.00847253	CPTP	0.0548742
OK	0.656563	-0.4031	-0.00171114	TAS1R3	0.755647
OK	0.778832	-0.768254	-0.0032674	DVL1	0.825637
OK	0.0663028	1.50391	0.00593675	MXRA8	0.176195
OK	2.5989e-34	12.1581	0.0491828	AURKAIP1	5.29205e-33
OK	6.00872e-05	3.84577	0.0154528	CCNL2	0.000327982
OK	0.488746	0.0282121	-3.78075e-05	MRPL20.AS1	0.739819
OK	2.45732e-13	7.22764	0.0291761	MRPL20	2.62608e-12
OK	0.487877	0.0303927	-3.07101e-05	AL391244.2	0.739819
OK	0.720594	-0.584608	-0.00251512	ANKRD65	0.787424
FAIL				AL391244.1	1
OK	0.568584	-0.17277	-0.000158866	TMEM88B	0.739819
OK	0.422091	0.196548	0.00061424	LINC01770	0.73293
OK	4.56004e-44	13.8739	0.0561186	VWA1	1.08875e-42
OK	0.973283	-1.9314	-0.0079293	ATAD3C	0.975818
OK	0.053898	1.60818	0.00636302	ATAD3B	0.148534
OK	0.172002	0.946282	0.00368441	ATAD3A	0.376866
OK	0.337727	0.418673	0.00154286	TMEM240	0.624368
OK	9.49372e-15	7.65731	0.0309191	SSU72	1.0842e-13
OK	0.0698172	1.47715	0.00583357	AL645728.1	0.183863
OK	0.714461	-0.566464	-0.00236397	FNDC10	0.783721
OK	0.275287	0.596901	-0.00012889	AL691432.4	0.53697
OK	0.411674	0.223242	0.000751861	AL691432.2	0.718938
OK	2.62553e-09	5.83901	0.0235394	MIB2	2.21294e-08
OK	0.0342587	1.82159	0.00722071	MMP23B	0.102009
OK	0.0448464	1.69702	0.00673215	CDK11B	0.127931
OK	0.6743	-0.451819	-0.00189971	FO704657.1	0.764197
OK	0.0026307	2.79058	0.0111611	SLC35E2B	0.0105927
OK	3.42582e-07	4.96552	0.019991	CDK11A	2.43115e-06
OK	0.024368	1.97089	0.00783893	SLC35E2A	0.0765945
OK	0.0768212	1.42678	0.00563409	NADK	0.199009
OK	9.38499e-27	10.6431	0.0430354	GNB1	1.62236e-25
OK	0.724258	-0.595538	-0.00247329	AL109917.1	0.789933
OK	0.52459	-0.061677	-0.000338626	CALML6	0.739819
OK	0.0795119	1.40836	0.00509164	TMEM52	0.204553
OK	0.609522	-0.278072	-0.00119404	CFAP74	0.740792
FAIL				AL391845.2	1
OK	0.545343	-0.113904	-0.000526927	GABRD	0.739819
OK	0.572209	-0.182001	-0.000812315	AL391845.1	0.739819
OK	0.0364015	1.79406	0.00712136	PRKCZ	0.107294
OK	0.870071	-1.12673	-0.00463816	AL590822.2	0.891771
OK	0.913775	-1.36438	-0.00560578	PRKCZ.AS1	0.925375
OK	0.000550806	3.2632	0.0130886	FAAP20	0.00254723
OK	0.0233222	1.98952	-7.46521e-05	AL590822.1	0.0736915
OK	0.126317	1.14397	0.00448849	SKI	0.296637
OK	0.393267	0.270814	0.000933193	AL590822.3	0.695979
OK	0.0206847	2.03981	0.00810853	MORN1	0.0662999
OK	0.228771	0.7429	-0.000123204	AL589739.1	0.468193
OK	0.252217	0.667531	0.00252013	AL513477.2	0.503602
OK	3.69427e-10	6.15754	0.0248339	RER1	3.29605e-09
OK	0.852673	-1.04797	-0.00440253	PEX10	0.878754
OK	0.855665	-1.06104	-0.00443175	PLCH2	0.880829
OK	0.754578	-0.688969	-0.000178971	AL139246.1	0.809302
FAIL				AL139246.4	1
OK	0.270029	0.612724	0.00232709	PANK4	0.529268
OK	0.591806	-0.232193	-0.00109141	HES5	0.739819
OK	0.647817	-0.379434	-0.00167938	AL139246.5	0.751818
OK	0.526645	-0.0668381	-0.000317361	TNFRSF14.AS1	0.739819
OK	0.0310605	1.86543	0.0073796	TNFRSF14	0.0939141
OK	0.515609	-0.0391356	-0.000258125	AL139246.3	0.739819
OK	0.473529	0.0664014	0.000116883	PRXL2B	0.739819
OK	0.737137	-0.634544	-0.00265112	MMEL1	0.798171
FAIL				AL831784.1	1
OK	0.00742077	2.43622	0.00950793	TTC34	0.02684
FAIL				AC242022.2	1
FAIL				AC242022.1	1
FAIL				AL592464.2	1
FAIL				AL592464.3	1
FAIL				AL592464.1	1
FAIL				AL589702.1	1
FAIL				ACTRT2	1
FAIL				PRDM16.DT	1
OK	0.567306	-0.169519	-0.00015874	PRDM16	0.739819
FAIL				AL008733.1	1
FAIL				AL590438.1	1
FAIL				AL354743.2	1
FAIL				AL354743.1	1
OK	9.61221e-83	19.234	0.0778688	ARHGEF16	3.62604e-81
OK	0.531752	-0.0796756	-0.000413576	AL512413.1	0.739819
OK	0	46.3082	0.187755	MEGF6	0
OK	0.718888	-0.579541	-0.00241493	AL513320.1	0.786521
OK	3.26619e-14	7.49694	0.0302554	TPRG1L	3.65616e-13
OK	0.0324498	1.84595	0.007334	WRAP73	0.0974572
OK	5.15066e-18	8.57053	0.034612	TP73	6.73584e-17
FAIL				AL136528.1	1
FAIL				AL136528.2	1
OK	0.524962	-0.0626112	-0.000327381	CCDC27	0.739819
OK	0.76867	-0.734475	-0.00308191	SMIM1	0.818626
OK	0.233348	0.727865	0.00280045	LRRC47	0.474872
FAIL				AL365330.1	1
OK	0.0227946	1.99918	0.00795564	CEP104	0.0722011
OK	0.00301865	2.74575	0.010948	DFFB	0.0119823
OK	0.00446465	2.61475	0.0104543	C1orf174	0.0170316
OK	0.647083	-0.377456	-0.00166796	LINC01134	0.751422
OK	0.713688	-0.564191	-0.00235628	LINC01346	0.783477
OK	0.703385	-0.534162	-0.00224085	LINC01345	0.777548
OK	0.84923	-1.03314	-0.000192375	LINC02780	0.875906
OK	0.335526	0.424703	0.00154287	AL805961.1	0.62166
OK	0.360744	0.35647	-0.000138254	LINC01777	0.654961
FAIL				AL355602.1	1
FAIL				Z98747.1	1
FAIL				LINC01646	1
OK	0.0218777	2.01643	0.00794179	AJAP1	0.0696059
OK	0.965951	-1.82436	-0.000223191	Z98886.1	0.969526
FAIL				BX005132.1	1
FAIL				LINC02781	1
FAIL				LINC02782	1
FAIL				AL139823.1	1
OK	0.525567	-0.0641317	-0.000331892	Z98259.3	0.739819
FAIL				Z98259.2	1
OK	0.542387	-0.106448	-0.000503844	Z98259.1	0.739819
OK	0.52287	-0.0573575	-0.000315399	AL365255.1	0.739819
OK	0.626362	-0.322232	-0.00145457	NPHP4	0.744376
OK	0.0265742	1.93371	0.00765518	KCNAB2	0.0824399
OK	0.531233	-0.0783703	-0.000386821	CHD5	0.739819
OK	5.23007e-73	18.0344	0.0727856	RPL22	1.77986e-71
OK	0.1302	1.12545	-0.000108305	AL031847.1	0.303908
OK	0.00308492	2.73862	0.0107226	RNF207	0.0122114
OK	0.0486396	1.65819	0.00657134	ICMT	0.136625
OK	0.575998	-0.191666	-0.000846285	LINC00337	0.739819
FAIL				HES3	1
OK	0.00257417	2.7976	0.0110534	GPR153	0.0103898
OK	9.52597e-69	17.4838	0.0707217	ACOT7	3.09058e-67
OK	0.621032	-0.308194	-0.00139731	AL031848.2	0.742873
OK	0	76.3674	0.309552	HES2	0
OK	2.20269e-11	6.58976	0.0262523	ESPN	2.10217e-10
FAIL				AL031848.1	1
OK	0.821839	-0.922395	-0.00388814	TNFRSF25	0.855329
OK	0.133028	1.11219	0.00435167	PLEKHG5	0.309205
OK	0.000322052	3.41233	0.0136862	NOL9	0.00156094
OK	0.508845	-0.0221721	-0.000214933	TAS1R1	0.739819
OK	0.537619	-0.0944372	-0.000534739	ZBTB48	0.739819
OK	4.00913e-20	9.11294	0.0368059	KLHL21	5.61962e-19
OK	3.20315e-07	4.97855	0.0200385	PHF13	2.27909e-06
OK	0.573674	-0.185735	-0.000905095	THAP3	0.739819
OK	0.0970392	1.29861	0.00511228	DNAJC11	0.240365
OK	0.567218	-0.169296	-0.000752861	LINC01672	0.739819
OK	0.251739	0.669027	0.00246788	AL591163.1	0.502829
OK	0.529629	-0.0743382	-0.000449899	CAMTA1.DT	0.739819
OK	0.000759112	3.17118	0.0127157	CAMTA1	0.00342415
FAIL				AL512330.1	1
OK	0.527565	-0.0691499	-0.000350578	CAMTA1.IT1	0.739819
FAIL				Z97987.1	1
FAIL				AL365194.1	1
FAIL				AL359881.3	1
OK	0.511288	-0.028299	-0.00015324	AL359881.2	0.739819
OK	0.77667	-0.760994	-0.000181776	AL359881.1	0.824045
OK	0.00391719	2.65913	0.010637	VAMP3	0.0151348
FAIL				Z98884.2	1
OK	0.0030079	2.74692	0.010991	PER3	0.0119483
FAIL				Z98884.1	1
OK	0.551258	-0.128841	-0.000604474	UTS2	0.739819
OK	0.54713	-0.118414	-0.000548909	TNFRSF9	0.739819
OK	1.49951e-24	10.1597	0.0410729	PARK7	2.42234e-23
OK	0.205574	0.821874	0.0031321	AL034417.4	0.431763
OK	0.00214294	2.85632	0.0112776	AL034417.3	0.00881989
OK	4.32383e-13	7.15048	0.0288434	ERRFI1	4.56147e-12
OK	0.62389	-0.315713	-0.00135605	AL034417.2	0.743487
OK	0.589817	-0.227075	-0.000160981	LINC01714	0.739819
FAIL				AL358876.2	1
OK	0.633671	-0.341593	-0.00144261	SLC45A1	0.746322
OK	9.86395e-12	6.70802	0.027067	RERE	9.59612e-11
OK	0.624514	-0.317359	-0.00135318	RERE.AS1	0.744038
OK	0.347342	0.392507	-0.000136851	AL357552.2	0.637283
OK	1.81279e-306	37.402	0.151595	ENO1	2.21479e-304
OK	0.883529	-1.19282	-0.00496638	ENO1.AS1	0.902394
OK	0.00739912	2.43728	0.00927315	CA6	0.0267796
FAIL				SLC2A7	1
OK	0.608587	-0.275639	-0.00120174	SLC2A5	0.740543
OK	0.409847	0.22794	0.00076559	GPR157	0.71667
OK	0.746271	-0.662801	-0.00275769	MIR34AHG	0.804304
OK	1.95075e-05	4.11324	0.0161606	LNCTAM34A	0.000113908
OK	0.0180088	2.09673	0.00835014	H6PD	0.0586098
OK	1.76014e-25	10.3665	0.0418642	SPSB1	2.91455e-24
OK	0.536936	-0.0927182	-0.000476771	BX323043.1	0.739819
OK	0.664651	-0.42519	-0.00179374	LINC02606	0.759301
FAIL				AL928921.1	1
OK	0.0304633	1.87403	0.00745043	SLC25A33	0.0924224
OK	0.0764364	1.42946	0.00563239	TMEM201	0.198277
OK	0.357814	0.364309	0.00131233	PIK3CD	0.650991
FAIL				PIK3CD.AS1	1
OK	0.00552829	2.54091	0.0101359	PIK3CD.AS2	0.0206193
OK	0.000785518	3.16123	0.0126729	CLSTN1	0.00353268
OK	2.202e-23	9.89436	0.0399957	CTNNBIP1	3.43048e-22
OK	0.611723	-0.283814	-0.00124108	AL357140.1	0.741241
FAIL				AL357140.4	1
OK	0.038152	1.77255	0.00703999	LZIC	0.111641
OK	0.594425	-0.238943	-0.0010352	AL357140.2	0.739819
OK	0.425612	0.187557	0.000606402	NMNAT1	0.737392
FAIL				AL603962.1	1
OK	0.114969	1.20052	0.00468889	RBP7	0.275225
OK	0.0183705	2.08863	0.00831951	UBE4B	0.0596294
OK	1.75156e-21	9.44651	0.038177	KIF1B	2.58334e-20
OK	0.541947	-0.10534	-0.000569167	AL139424.3	0.739819
OK	0.726514	-0.602304	-0.00255619	AL139424.2	0.791248
OK	3.73161e-13	7.17067	0.0289398	PGD	3.95117e-12
OK	0.347424	0.392285	-0.000136859	AL139424.1	0.637347
OK	0.14525	1.05702	0.00413316	CENPS	0.331116
OK	0.00171069	2.9271	0.0116318	CORT	0.00717806
OK	0.577757	-0.196158	-0.000947862	DFFA	0.739819
OK	0.598408	-0.249228	-0.00109684	AL354956.1	0.739819
OK	0.0462143	1.68272	0.00666994	PEX14	0.131171
OK	0.099329	1.28538	0.00494298	AL139423.2	0.245052
OK	1.22133e-27	10.8314	0.0437986	CASZ1	2.15805e-26
OK	0.693631	-0.506169	-0.00219104	AL139423.1	0.772813
FAIL				C1orf127	1
OK	9.93588e-07	4.75472	0.0191411	TARDBP	6.73896e-06
OK	0.586505	-0.218563	-0.000968294	MASP2	0.739819
OK	0.00298782	2.74911	0.0109738	AL109811.2	0.0118773
OK	3.18504e-10	6.18099	0.0249282	SRM	2.84826e-09
OK	0.0913521	1.33248	0.00525214	EXOSC10	0.229081
OK	0.655534	-0.400304	-0.00169375	AL109811.1	0.755333
OK	0.604294	-0.264476	-0.00113511	EXOSC10.AS1	0.739819
OK	0.00253273	2.80284	0.0112093	MTOR	0.0102408
FAIL				MTOR.AS1	1
OK	0.537843	-0.095	-0.000452973	ANGPTL7	0.739819
OK	0.324823	0.454255	0.00168902	UBIAD1	0.606318
OK	0.00217733	2.85126	0.0107495	AL031291.1	0.00894647
OK	0.613822	-0.289294	-0.00120414	DISP3	0.74177
FAIL				AL590989.1	1
OK	0.621761	-0.310108	-0.00131737	LINC01647	0.74311
OK	0.702632	-0.531986	-0.00222962	AL031731.1	0.777318
OK	7.40086e-19	8.79116	0.0354805	FBXO2	9.94715e-18
OK	0.835241	-0.975086	-0.00410614	FBXO44	0.865194
OK	0.0574638	1.57643	0.00622621	FBXO6	0.156626
OK	8.98631e-19	8.76933	0.0354301	MAD2L2	1.20304e-17
OK	0.280242	0.582122	0.00219974	DRAXIN	0.543861
OK	1.07749e-05	4.2482	0.0170838	AGTRAP	6.52337e-05
OK	0.529819	-0.0748147	-0.000365671	C1orf167	0.739819
FAIL				AL953897.1	1
OK	0.00198712	2.8802	0.0115222	MTHFR	0.00823604
OK	0.549085	-0.123349	-0.00065162	CLCN6	0.739819
OK	0.5275	-0.0689874	-0.000344665	NPPA	0.739819
OK	5.76728e-157	26.6665	0.107237	NPPB	3.71558e-155
OK	0.0673749	1.49563	0.00591206	AL021155.5	0.178563
OK	0.000582385	3.24737	0.0130211	KIAA2013	0.00268047
OK	0.00012347	3.66541	0.0147061	PLOD1	0.000642408
OK	0.252491	0.666671	0.00254601	AL096840.2	0.503863
OK	0.000546707	3.26532	0.0130927	MFN2	0.00252957
OK	0.00586752	2.52001	0.0100692	MIIP	0.0217619
OK	0.368207	0.336607	-0.000139028	TNFRSF8	0.664993
FAIL				AL357835.1	1
OK	0.315388	0.480636	0.00174564	TNFRSF1B	0.593469
OK	6.78209e-07	4.8313	0.0194448	VPS13D	4.66998e-06
FAIL				LINC02766	1
OK	1.87274e-05	4.12264	0.0165718	DHRS3	0.000109589
OK	0.00633285	2.49303	0.00979703	AC254633.1	0.0233282
OK	0.768085	-0.732554	-0.000180668	AADACL4	0.818295
OK	0.754742	-0.689487	-0.000178991	AADACL3	0.809349
OK	0.796284	-0.82842	-0.000184402	C1orf158	0.837473
FAIL				PRAMEF12	1
FAIL				PRAMEF1	1
FAIL				LINC01784	1
FAIL				PRAMEF11	1
FAIL				HNRNPCL1	1
FAIL				PRAMEF2	1
FAIL				PRAMEF4	1
FAIL				PRAMEF10	1
FAIL				PRAMEF7	1
FAIL				PRAMEF6	1
FAIL				PRAMEF27	1
OK	0.0114515	2.27505	-6.35314e-05	HNRNPCL3	0.0394615
FAIL				PRAMEF25	1
FAIL				HNRNPCL2	1
FAIL				AC245056.1	1
FAIL				PRAMEF26	1
FAIL				HNRNPCL4	1
FAIL				PRAMEF9	1
FAIL				PRAMEF13	1
FAIL				PRAMEF18	1
FAIL				PRAMEF5	1
FAIL				PRAMEF8	1
FAIL				PRAMEF33	1
FAIL				PRAMEF15	1
FAIL				AC243961.1	1
FAIL				PRAMEF14	1
FAIL				PRAMEF19	1
FAIL				PRAMEF17	1
FAIL				PRAMEF20	1
OK	0.552277	-0.131417	-0.000611787	LRRC38	0.739819
FAIL				AL354712.1	1
OK	5.08422e-23	9.81028	0.0396005	PDPN	7.86647e-22
FAIL				AL359771.1	1
OK	0.000645429	3.218	0.0129042	PRDM2	0.00294515
OK	0.214654	0.790378	0.00305395	KAZN	0.445793
FAIL				AL357873.1	1
OK	0.515999	-0.040115	-0.000267266	KAZN.AS1	0.739819
OK	0.00285737	2.76372	0.0106887	AL031293.1	0.0114156
OK	1.07866e-19	9.00497	0.0363631	TMEM51.AS1	1.49421e-18
OK	0.119549	1.17725	0.00462239	TMEM51	0.283834
OK	0.529648	-0.0743855	-0.000364907	C1orf195	0.739819
OK	0.515253	-0.038244	-0.000304439	FHAD1	0.739819
OK	0.601085	-0.256157	-0.00111435	AL031283.2	0.739819
FAIL				AL031283.3	1
OK	0.682738	-0.475368	-0.00206073	AL031283.1	0.767803
OK	2.10391e-07	5.05931	0.0203755	EFHD2	1.52526e-06
OK	0.599776	-0.252766	-0.00108922	CTRC	0.739819
OK	0.531912	-0.0800758	-0.000402442	CELA2A	0.739819
OK	0.753014	-0.684005	-0.000178777	CELA2B	0.808487
OK	0.120695	1.17152	0.0045917	CASP9	0.286204
OK	0.817466	-0.905752	-0.00382504	DNAJC16	0.852185
FAIL				AL121992.3	1
OK	0.145567	1.05564	0.00391407	AGMAT	0.331663
OK	0.123357	1.15837	0.00451069	AL121992.1	0.290941
OK	9.31832e-14	7.35823	0.0296991	DDI2	1.01747e-12
FAIL				RSC1A1	1
OK	0.0046625	2.5999	-5.08793e-05	AL121992.2	0.0177067
OK	0.540431	-0.101521	-0.000563736	PLEKHM2	0.739819
FAIL				AL450998.3	1
OK	0.7581	-0.700204	-0.00290741	SLC25A34	0.811822
FAIL				SLC25A34.AS1	1
OK	0.43754	0.15721	-0.000146015	TMEM82	0.739819
OK	3.03759e-05	4.00987	0.0161176	FBLIM1	0.000172614
OK	0.0837152	1.38051	0.00544007	UQCRHL	0.213251
OK	0.00303847	2.7436	0.0109796	AL450998.2	0.0120425
OK	1.74752e-19	8.95187	0.0361697	SPEN	2.40477e-18
OK	0.0043963	2.62001	0.0104704	ZBTB17	0.0168182
OK	0.624235	-0.316622	-0.00136881	SRARP	0.7438
FAIL				AL355994.3	1
OK	0.540166	-0.100851	-0.000478375	HSPB7	0.739819
FAIL				CLCNKA	1
FAIL				CLCNKB	1
OK	0.192025	0.87046	0.00335605	FAM131C	0.409778
OK	1.55194e-08	5.53547	0.0222769	EPHA2	1.23188e-07
OK	0.616068	-0.295171	-0.0012772	AL451042.2	0.742122
OK	0.576401	-0.192695	-0.000859269	AL451042.1	0.739819
OK	0.0322362	1.8489	-8.01286e-05	ARHGEF19.AS1	0.0968909
OK	1.7457e-13	7.27394	0.0293611	ARHGEF19	1.87966e-12
OK	0.362923	0.350657	0.0012411	AL109627.1	0.658212
OK	0.00836648	2.39252	0.00942708	CPLANE2	0.0298427
OK	4.16489e-11	6.49452	0.0261871	FBXO42	3.92373e-10
OK	0.603793	-0.263178	-0.00121992	SZRD1	0.739819
OK	0.827362	-0.943793	-0.00390462	SPATA21	0.859094
OK	0.0206775	2.03995	0.00812384	NECAP2	0.0662849
OK	0.311277	0.492233	0.00180818	LINC01772	0.588101
OK	0.0937075	1.31827	0.0051675	AL137802.2	0.233777
FAIL				AL137802.1	1
OK	0.61455	-0.291197	-0.00124511	LINC01783	0.741874
OK	0.46137	0.0969823	0.000241134	NBPF1	0.739819
FAIL				AL137798.1	1
FAIL				AL137798.2	1
FAIL				AL021920.1	1
OK	0.531015	-0.0778214	-0.000374306	AL021920.3	0.739819
OK	0.857023	-1.06704	-0.0044758	CROCC	0.881595
FAIL				BX284668.1	1
OK	0.591461	-0.231304	-0.00101666	BX284668.2	0.739819
OK	0.0263984	1.93658	0.00769624	BX284668.5	0.0819695
OK	0.0113847	2.27728	0.00907954	BX284668.6	0.0392911
OK	4.46941e-189	29.3051	0.118761	MFAP2	3.45367e-187
OK	0.944047	-1.58969	-0.000214051	AL049569.2	0.950319
FAIL				AL049569.1	1
OK	1.84307e-05	4.12632	0.016579	ATP13A2	0.000107946
OK	5.08729e-09	5.72779	0.0230894	SDHB	4.19272e-08
OK	0.364768	0.345744	0.00121377	PADI2	0.660674
OK	0.0247996	1.9634	0.007343	LINC02783	0.0777079
FAIL				AL590644.1	1
OK	0.522454	-0.0563143	-0.000281293	PADI1	0.739819
OK	0.0439649	1.70642	0.00674562	PADI3	0.125853
OK	0.519317	-0.0484403	-0.000265987	PADI4	0.739819
OK	0.528793	-0.0722371	-0.000389373	PADI6	0.739819
OK	0.521415	-0.0537044	-0.000301773	RCC2.AS1	0.739819
OK	7.13253e-36	12.4484	0.0503607	RCC2	1.48698e-34
OK	8.86422e-13	7.05128	0.0283643	ARHGEF10L	9.19053e-12
OK	0.0283588	1.90548	-7.7925e-05	LINC02810	0.08707
OK	0.767794	-0.731602	-0.000180631	ACTL8	0.818138
OK	0.512246	-0.0307003	-0.000231439	AL357509.1	0.739819
FAIL				LINC01654	1
OK	6.07384e-09	5.69764	0.0217835	IGSF21	4.98158e-08
FAIL				IGSF21.AS1	1
FAIL				AL591896.1	1
OK	0.526276	-0.0659116	-0.000338435	KLHDC7A	0.739819
OK	0.822509	-0.924971	-0.000188162	PAX7	0.85583
FAIL				TAS1R2	1
OK	0.0115993	2.27015	0.00903477	ALDH4A1	0.0398744
OK	1.90373e-307	37.4622	0.151847	IFFO2	2.33642e-305
OK	0.692251	-0.502242	-0.00210601	AL137127.1	0.772069
OK	0.163205	0.981373	0.00382779	UBR4	0.362094
OK	0.526876	-0.0674191	-0.000423583	EMC1.AS1	0.739819
OK	0.289046	0.556174	0.00210349	EMC1	0.55658
OK	0.0101441	2.32098	0.0092641	MRTO4	0.0354102
OK	0.29799	0.53019	0.00196282	AKR7A3	0.568741
OK	4.85334e-11	6.47145	0.0261064	AKR7A2	4.55177e-10
OK	0.0351086	1.81051	0.00717128	SLC66A1	0.104128
OK	8.83069e-45	13.9911	0.0566209	CAPZB	2.14044e-43
OK	2.30585e-13	7.23628	0.0292111	MICOS10	2.46713e-12
OK	0.264302	0.630139	-0.000127596	AL031727.2	0.521243
OK	4.0409e-158	26.7658	0.108367	NBL1	2.64737e-156
FAIL				HTR6	1
OK	0.220484	0.770559	0.00295735	TMCO4	0.455277
FAIL				RNF186	1
FAIL				AL391883.1	1
OK	0.317104	0.475813	0.0017768	OTUD3	0.595954
FAIL				PLA2G2E	1
OK	0.521514	-0.0539528	-0.0003264	PLA2G2A	0.739819
OK	0.900888	-1.28663	-0.000202248	PLA2G5	0.915529
OK	0.532079	-0.0804961	-0.000413642	PLA2G2D	0.739819
OK	0	75.9176	0.307184	PLA2G2F	0
OK	0.563843	-0.16072	-0.000731309	Z98257.1	0.739819
FAIL				PLA2G2C	1
FAIL				UBXN10.AS1	1
FAIL				UBXN10	1
FAIL				LINC01757	1
FAIL				Z98257.2	1
OK	0.79969	-0.840515	-0.000184873	VWA5B1	0.839721
FAIL				AL020998.1	1
OK	0.602184	-0.259004	-0.00112594	LINC01141	0.739819
FAIL				AL139254.1	1
FAIL				AL139254.2	1
FAIL				AL139254.3	1
OK	0	78.9544	0.319943	CAMK2N1	0
OK	0.00757129	2.42895	0.00969474	MUL1	0.0273371
OK	4.15559e-10	6.13887	0.0245028	FAM43B	3.69305e-09
OK	2.20025e-74	18.2087	0.0725932	CDA	7.59254e-73
OK	3.95907e-33	11.9335	0.0482568	PINK1	7.87835e-32
OK	0.395709	0.26447	0.000910511	PINK1.AS	0.699105
OK	0.000307298	3.42509	0.0137461	DDOST	0.00149424
OK	0.524875	-0.062392	-0.000324759	KIF17	0.739819
OK	0.0270194	1.92653	0.00735985	SH2D5	0.0835916
OK	0.00490119	2.58272	-5.15484e-05	AL663074.1	0.018494
OK	9.78857e-12	6.70914	0.0270711	HP1BP3	9.52621e-11
OK	2.99454e-15	7.80418	0.0315109	EIF4G3	3.50241e-14
OK	0.0113588	2.27815	0.00890563	AL031005.2	0.0392164
OK	4.92757e-05	3.89413	0.0156466	ECE1	0.000272087
OK	0.63279	-0.339251	-0.00144112	AL031005.1	0.746224
OK	0.0963043	1.3029	0.00485278	AL031728.1	0.239025
FAIL				AL592309.2	1
OK	0.801248	-0.846089	-0.00356949	NBPF3	0.840624
OK	0.697218	-0.516417	-0.00216777	ALPL	0.774455
FAIL				LINC02596	1
OK	8.31532e-09	5.64383	0.0224255	RAP1GAP	6.74855e-08
OK	0.00408329	2.6451	0.0105802	USP48	0.0157161
OK	0.6152	-0.292897	-0.00125706	LDLRAD2	0.741988
OK	5.9864e-16	8.00473	0.0323208	HSPG2	7.1872e-15
FAIL				CELA3B	1
FAIL				CELA3A	1
OK	0.0933179	1.3206	0.00498287	LINC01635	0.232891
OK	0.618921	-0.302647	-0.00137818	LINC00339	0.742491
OK	1.57869e-85	19.5636	0.079217	CDC42	6.16985e-84
OK	0.655476	-0.400148	-0.00173756	CDC42.AS1	0.755322
OK	0.606193	-0.269409	-0.0012249	CDC42.IT1	0.739953
OK	6.85131e-05	3.81348	0.0153026	WNT4	0.000370692
OK	0.154835	1.01592	0.00390744	AL445253.1	0.347736
OK	0.139037	1.08466	0.0042438	ZBTB40	0.319937
OK	0.527572	-0.069168	-0.000154831	ZBTB40.IT1	0.739819
FAIL				EPHA8	1
OK	0.578012	-0.196809	-0.000877408	C1QA	0.739819
OK	0.541223	-0.103515	-0.000492723	C1QC	0.739819
OK	0.545184	-0.113503	-0.000549349	C1QB	0.739819
OK	0.0367227	1.79005	0.00706249	EPHB2	0.108053
FAIL				AL512444.1	1
FAIL				LACTBL1	1
OK	0.554922	-0.138106	-0.000597341	TEX46	0.739819
OK	9.72496e-21	9.26532	0.0374431	KDM1A	1.39709e-19
OK	0.906799	-1.3213	-0.000203598	AL031428.1	0.919821
OK	1.2295e-05	4.21853	0.0169653	LUZP1	7.3942e-05
OK	0.56764	-0.17037	-0.000765814	HTR1D	0.739819
OK	0.200752	0.838937	0.00324426	LINC01355	0.423769
OK	0.559265	-0.149107	-0.000690453	AL109936.6	0.739819
OK	1.19667e-20	9.24315	0.0373519	HNRNPR	1.71098e-19
OK	0.578181	-0.197241	-0.000951752	ZNF436	0.739819
OK	0.518239	-0.0457331	-0.000337387	ZNF436.AS1	0.739819
OK	0.536726	-0.0921901	-0.000451655	AL109936.2	0.739819
OK	0.0733647	1.45118	0.00572237	TCEA3	0.191758
OK	0.000463644	3.31171	0.0132793	ASAP3	0.00217342
OK	0.0520142	1.62563	0.00635318	E2F2	0.14437
OK	0.525905	-0.0649804	-0.000336202	AL021154.1	0.739819
OK	0	38.8713	0.157576	ID3	0
OK	0.52017	-0.0505807	-0.00029691	AL450043.1	0.739819
FAIL				MDS2	1
OK	6.43096e-128	24.0321	0.0969661	RPL11	3.51667e-126
OK	0.978398	-2.02172	-0.00834246	ELOA.AS1	0.980313
OK	0.0437033	1.70924	0.00678128	ELOA	0.125208
OK	0.00443194	2.61726	0.0104679	PITHD1	0.0169354
OK	0.00923372	2.35611	0.00940728	LYPLA2	0.0325678
OK	0.00508393	2.57007	0.0102709	GALE	0.0191118
OK	0.485495	0.0363658	-4.67882e-06	HMGCL	0.739819
OK	0.573985	-0.186529	-0.000908502	FUCA1	0.739819
OK	0.632167	-0.337598	-0.00143777	CNR2	0.746081
FAIL				AL590609.3	1
OK	0.000340163	3.39739	0.0136335	PNRC2	0.0016408
OK	5.95512e-10	6.08145	0.0245251	SRSF10	5.24589e-09
FAIL				AL591178.1	1
OK	0.813438	-0.890637	-0.00367182	MYOM3	0.849258
FAIL				AL591178.2	1
OK	0.00661254	2.47765	0.00987377	IL22RA1	0.0242368
OK	0.420352	0.200993	0.000661317	IFNLR1	0.730555
OK	0.60833	-0.27497	-0.00117593	LINC02800	0.740455
OK	0.524096	-0.0604369	-0.000325024	AL138902.1	0.739819
OK	1.1992e-42	13.6374	0.0551404	GRHL3	2.78236e-41
OK	0.224548	0.756924	0.00291574	STPG1	0.461465
OK	0.128868	1.13176	0.00443705	NIPAL3	0.3015
OK	0.661427	-0.416361	-0.00175912	RCAN3AS	0.757917
OK	4.14399e-18	8.59553	0.0347239	RCAN3	5.43508e-17
OK	4.09077e-05	3.93902	0.0158085	NCMAP.DT	0.000228441
OK	0.50542	-0.0135871	-0.000152667	NCMAP	0.739819
OK	6.68015e-11	6.42301	0.0259084	SRRM1	6.22203e-10
OK	0.542191	-0.105956	-0.000492342	AL445648.1	0.739819
OK	7.70858e-19	8.78659	0.0355017	CLIC4	1.03402e-17
OK	0.224802	0.756076	0.00284559	RUNX3	0.461812
FAIL				AL445471.1	1
FAIL				AL445471.2	1
FAIL				LINC02793	1
FAIL				AL050344.1	1
OK	0.00207377	2.86672	0.0109638	AL031432.1	0.00855857
OK	0.0653821	1.51109	0.00597941	SYF2	0.174269
OK	0.606072	-0.269096	-0.00123907	AL031432.4	0.739953
OK	0.605437	-0.267446	-0.00114677	AL031432.5	0.739953
OK	1.25862e-175	28.2298	0.114398	RSRP1	9.00724e-174
OK	0.417491	0.208317	0.000684307	AL031432.3	0.72671
OK	0.630721	-0.333762	-0.00142342	RHD	0.745664
OK	5.65699e-06	4.39041	0.0176633	TMEM50A	3.55008e-05
OK	0.56263	-0.15764	-0.000785627	RHCE	0.739819
OK	0.00768974	2.42332	0.00967726	MACO1	0.0277094
OK	0.444267	0.140159	0.00041556	LDLRAP1	0.739819
OK	0.674349	-0.451954	-0.00190734	AL606491.1	0.764197
OK	0.564206	-0.161642	-0.000798291	MAN1C1	0.739819
OK	0.183946	0.90043	0.00343966	AL031280.1	0.396532
OK	0.00232428	2.83043	0.0113256	SELENON	0.00949563
OK	0.641742	-0.36312	-0.00160592	AL020996.1	0.74916
OK	0.896291	-1.2607	-0.00526516	MTFR1L	0.912199
FAIL				AL020996.3	1
OK	0.624973	-0.318569	-0.00142136	AUNIP	0.744038
OK	0.00407591	2.64572	0.0103193	AL033528.2	0.0156921
OK	0.049948	1.64536	0.0065097	PAQR7	0.139623
OK	6.99697e-111	22.3434	0.0905002	STMN1	3.3353e-109
OK	0.270275	0.611982	0.00232127	PAFAH2	0.529519
OK	0.720179	-0.583374	-0.0024448	EXTL1	0.787257
OK	0.00999878	2.32639	0.00873792	SLC30A2	0.0349706
FAIL				AL391650.2	1
OK	0.528204	-0.070757	-0.000355174	TRIM63	0.739819
OK	0.0797658	1.40665	0.00555098	PDIK1L	0.205089
OK	0.546744	-0.11744	-0.000624704	FAM110D	0.739819
OK	0.554136	-0.136118	-0.000157439	C1orf232	0.739819
OK	0.762074	-0.71299	-0.00296301	AL391650.1	0.814475
OK	0.000128969	3.65425	0.0146737	ZNF593	0.000668585
OK	0.253041	0.664952	0.0025156	CNKSR1	0.504352
OK	0.553377	-0.134197	-0.000595265	CATSPER4	0.739819
OK	0.75391	-0.686846	-0.00293055	CEP85	0.808942
OK	2.26826e-82	19.1894	0.0777141	SH3BGRL3	8.53288e-81
OK	0.430291	0.175633	0.000559904	UBXN11	0.739819
OK	0.00995175	2.32816	0.00919717	CD52	0.0348376
OK	9.62438e-09	5.61862	0.0225619	CRYBG2	7.75757e-08
OK	0.522368	-0.0560971	-0.00031292	ZNF683	0.739819
OK	0.532	-0.0802995	-0.000417914	LIN28A	0.739819
OK	0.0623974	1.53496	0.00607266	DHDDS	0.167714
OK	0.539275	-0.0986074	-0.000475223	AL513365.2	0.739819
OK	7.3112e-140	25.1486	0.10187	HMGN2	4.28297e-138
OK	0.128264	1.13463	0.00444629	RPS6KA1	0.30045
OK	0.59107	-0.230298	-0.00108058	AL512408.1	0.739819
OK	4.20004e-12	6.83155	0.0275668	ARID1A	4.18969e-11
OK	0.3924	0.27307	0.000953391	PIGV	0.695092
OK	0.104296	1.25745	0.00494087	ZDHHC18	0.255009
OK	0	56.0558	0.227304	SFN	0
OK	0.264427	0.629756	0.00240071	GPN2	0.521377
OK	0.0839763	1.37881	-9.84371e-05	AL034380.1	0.213787
OK	0.223107	0.761741	0.00293024	GPATCH3	0.459096
OK	2.90138e-10	6.1957	0.0249888	NUDC	2.6006e-09
FAIL				NR0B2	1
OK	0.70518	-0.539358	-0.00233913	KDF1	0.778517
OK	0.00177269	2.91601	0.0116696	TRNP1	0.00741756
OK	2.48022e-27	10.7664	0.0434299	TENT5B	4.35693e-26
OK	0.0280993	1.90949	0.00758723	SLC9A1	0.0864787
FAIL				AL590640.1	1
OK	2.278e-08	5.46782	0.0220177	WDTC1	1.78676e-07
OK	0.0114681	2.2745	0.00907598	TMEM222	0.0395026
OK	1.71538e-21	9.4487	0.0381808	SYTL1	2.53135e-20
OK	0.00543636	2.54676	0.0101569	MAP3K6	0.0203072
OK	0.256261	0.654917	0.00229227	FCN3	0.508825
OK	0.139946	1.08056	0.00408605	CD164L2	0.321702
OK	0.557051	-0.143497	-0.000660047	GPR3	0.739819
OK	1.67366e-12	6.96231	0.0280986	WASF2	1.71043e-11
FAIL				FO393419.2	1
FAIL				BX293535.1	1
OK	2.40378e-05	4.06479	0.0163343	AHDC1	0.000138748
OK	0.562169	-0.15647	-0.000716771	FGR	0.739819
OK	0.545591	-0.114529	-0.000536591	LINC02574	0.739819
OK	9.49827e-05	3.732	0.0149751	IFI6	0.000504053
OK	0.518529	-0.0464619	-0.000269602	AL445490.1	0.739819
OK	0.200425	0.840105	0.00325103	AL020997.5	0.423308
OK	0.00175815	2.91858	0.011688	FAM76A	0.00736127
OK	3.65519e-08	5.38337	0.0216893	STX12	2.83094e-07
OK	0.645724	-0.373802	-0.00158267	AL020997.2	0.750869
OK	0.576993	-0.194207	-0.000850049	AL020997.3	0.739819
OK	0.547881	-0.120309	-0.000541931	AL020997.4	0.739819
OK	0.289053	0.556153	0.00210364	PPP1R8	0.55658
OK	0.622874	-0.313038	-0.00128225	THEMIS2	0.74311
OK	2.76701e-05	4.03185	0.0162039	RPA2	0.000158233
OK	1.13162e-06	4.72837	0.0189989	SMPDL3B	7.62939e-06
OK	0.543767	-0.10993	-0.000495591	AL512288.1	0.739819
OK	0.811302	-0.882705	-0.00371985	XKR8	0.847706
OK	0.00243758	2.81517	0.011264	EYA3	0.00990644
OK	0.000336404	3.40043	0.0135627	PTAFR	0.00162441
OK	3.83425e-05	3.95453	0.0158944	DNAJC8	0.000215091
OK	4.356e-10	6.13138	0.0247264	ATP5IF1	3.86483e-09
OK	0.547534	-0.119433	-0.000627794	AL353622.1	0.739819
OK	0.342161	0.406573	0.00147867	AL353622.2	0.630322
OK	0.00127899	3.0164	0.0120351	SESN2	0.00552036
OK	0.0371239	1.78508	0.00707569	MED18	0.10905
OK	4.49838e-09	5.74863	0.0231742	PHACTR4	3.72321e-08
OK	0.249485	0.676112	0.00258847	RCC1	0.499562
OK	0.00122882	3.02851	0.0121289	SNHG3	0.00532416
OK	0.717321	-0.574902	-0.00248414	TRNAU1AP	0.785526
OK	2.61911e-17	8.38122	0.0338425	SNHG12	3.33356e-16
OK	0.20873	0.810836	0.00313717	TAF12	0.436826
OK	0.367789	0.337714	0.0011832	RAB42	0.664505
OK	0.430585	0.174885	0.000538202	LINC01715	0.739819
OK	0.645106	-0.372141	-0.00165517	AL360012.1	0.750619
OK	0.312452	0.488912	0.00183033	GMEB1	0.589641
OK	1.40278e-06	4.68456	0.0188568	YTHDF2	9.39448e-06
OK	0.527259	-0.0683826	-0.000376082	OPRD1	0.739819
OK	0.530542	-0.0766328	-0.00039507	AL009181.1	0.739819
OK	0.212202	0.798804	0.0030885	EPB41	0.442206
OK	0.227689	0.746478	0.00279885	TMEM200B	0.466542
FAIL				AL357500.1	1
OK	4.95277e-05	3.89289	0.0156438	SRSF4	0.000273203
OK	0.0069359	2.46057	0.00982692	MECR	0.0252853
FAIL				AL590729.1	1
OK	0.372151	0.326162	0.00116941	PTPRU	0.669918
FAIL				LINC01756	1
OK	0.229515	0.740445	-0.000123299	AC092265.1	0.46929
OK	0.536195	-0.0908522	-0.000451892	AL645944.2	0.739819
FAIL				LINC01648	1
FAIL				AL137076.1	1
FAIL				AL161638.2	1
FAIL				AL161638.1	1
OK	0.194456	0.861592	0.00323537	MATN1	0.413568
OK	0.316006	0.478897	0.00177741	MATN1.AS1	0.594393
OK	0.528338	-0.0710917	-0.000378081	AL137857.1	0.739819
OK	3.39057e-07	4.96753	0.0197687	LAPTM5	2.4074e-06
OK	0.54017	-0.100863	-0.000468726	AL137027.1	0.739819
OK	0.660889	-0.414891	-0.00180039	LINC01778	0.757651
FAIL				AL445235.1	1
OK	0.0865496	1.36231	0.00536462	SDC3	0.219205
OK	1.81436e-17	8.42431	0.0340318	PUM1	2.32127e-16
OK	0.545117	-0.113333	-0.000542726	NKAIN1	0.739819
OK	0.143313	1.06555	0.00417113	SNRNP40	0.327693
OK	0.089423	1.34432	0.00530234	ZCCHC17	0.225139
FAIL				AL451070.1	1
OK	0.590184	-0.228018	-0.00106626	FABP3	0.739819
OK	0.000131738	3.64879	0.0146493	SERINC2	0.000681637
OK	0.678603	-0.463797	-0.00194538	LINC01226	0.765902
OK	0.629474	-0.330459	-0.0014181	AC114488.1	0.745121
OK	1.20469e-154	26.4657	0.107115	TINAGL1	7.6343e-153
FAIL				HCRTR1	1
OK	3.10385e-05	4.00477	0.016097	PEF1	0.000176158
OK	0.568946	-0.17369	-0.000781658	AC114488.2	0.739819
OK	0.615114	-0.292674	-0.00133091	AC114488.3	0.741988
OK	1.72076e-10	6.27746	0.0253085	COL16A1	1.56513e-09
OK	0.0375279	1.78012	0.00689957	ADGRB2	0.110088
FAIL				AL354919.2	1
OK	9.02525e-71	17.7474	0.0681951	SPOCD1	3.01468e-69
OK	0.649388	-0.383669	-0.00161895	AL354919.1	0.752795
OK	0.567272	-0.169434	-0.000777269	AL136115.2	0.739819
OK	8.03077e-09	5.64982	0.0227736	PTP4A2	6.52152e-08
OK	0.54177	-0.104895	-0.000491613	AL136115.1	0.739819
FAIL				AL136115.3	1
OK	6.6432e-19	8.80329	0.0355681	KHDRBS1	8.951e-18
OK	0.652956	-0.393314	-0.00172545	AL445248.1	0.7542
OK	0.268702	0.616743	0.00234874	TMEM39B	0.527592
OK	0.00247723	2.80998	0.0112477	KPNA6	0.0100455
OK	0.53899	-0.0978891	-0.000501836	AL049795.2	0.739819
OK	0.00733958	2.4402	0.00974763	TXLNA	0.0266067
OK	0.0990911	1.28675	0.00506374	CCDC28B	0.244598
OK	0.903433	-1.30137	-0.00535526	AL049795.1	0.917368
OK	0.916264	-1.38038	-0.00573363	IQCC	0.92722
OK	0.579616	-0.200912	-0.000891965	DCDC2B	0.739819
OK	0.209866	0.806885	0.00311368	TMEM234	0.438672
OK	7.61245e-11	6.4031	0.0258303	EIF3I	7.05407e-10
OK	0.648249	-0.380597	-0.00161371	FAM167B	0.752126
OK	0.699331	-0.522477	-0.00224678	LCK	0.775563
OK	0.0468613	1.67608	0.00664872	HDAC1	0.132508
OK	5.92734e-163	27.1779	0.110088	MARCKSL1	3.98926e-161
OK	0.105648	1.25001	-0.000103454	AL109945.1	0.257734
OK	0.326805	0.448752	0.00164733	TSSK3	0.609164
OK	0.0954688	1.30781	0.00513728	FAM229A	0.237255
OK	0.000429925	3.33277	0.0133679	BSDC1	0.00203151
OK	0.700784	-0.526657	-0.00224962	ZBTB8B	0.776252
OK	0.345857	0.39653	0.00145549	ZBTB8A	0.635418
OK	0.228424	0.744048	0.00286672	ZBTB8OS	0.467729
OK	2.8606e-09	5.82471	0.0234831	RBBP4	2.40359e-08
OK	3.00208e-15	7.80386	0.0315137	SYNC	3.50972e-14
OK	0.00830693	2.39514	0.00913527	AC114489.1	0.0296693
OK	0.00107858	3.0677	0.0122951	KIAA1522	0.00472448
OK	0.00035983	3.38198	0.0135656	YARS	0.00172653
OK	0.281925	0.577134	0.00218823	S100PBP	0.546501
OK	0.582817	-0.209105	-0.000889866	FNDC5	0.739819
OK	0.165372	0.972617	0.00367993	HPCA	0.365587
OK	9.26879e-120	23.2386	0.0941429	TMEM54	4.73442e-118
OK	0.59579	-0.242465	-0.00106213	AL031602.2	0.739819
OK	1.45106e-09	5.93704	0.0239142	RNF19B	1.24666e-08
OK	0.528565	-0.0716627	-0.000382248	AL020995.1	0.739819
OK	3.10622e-05	4.00459	0.0160967	AK2	0.000176255
OK	0.856807	-1.06608	-0.00447195	AZIN2	0.881595
OK	0.0548849	1.59923	0.00632598	TRIM62	0.15084
OK	0.617274	-0.29833	-0.00128693	AL662907.3	0.742279
OK	0.00459	2.60528	0.010417	ZNF362	0.0174582
OK	0.0765767	1.42848	-9.65026e-05	AL513327.3	0.198508
FAIL				A3GALT2	1
OK	0.0837184	1.38049	0.00531923	AL513327.1	0.213251
OK	9.64372e-09	5.61827	0.0226437	PHC2	7.77084e-08
OK	0.51054	-0.0264236	-0.000221162	AL513327.2	0.739819
OK	0.782444	-0.780476	-0.00322699	ZSCAN20	0.827733
OK	0.55241	-0.131753	-0.000670786	CSMD2	0.739819
FAIL				HMGB4	1
OK	0.854486	-1.05587	-0.00019326	CSMD2.AS1	0.880054
OK	0.0425352	1.722	0.00648223	C1orf94	0.122393
FAIL				AC099565.1	1
OK	0.0318377	1.85445	0.0073684	SMIM12	0.0958978
OK	3.37435e-06	4.50146	0.0181035	GJB5	2.1729e-05
OK	4.73639e-05	3.90371	0.0156398	GJB4	0.000262174
OK	0.515021	-0.0376601	-0.000252838	AL121988.1	0.739819
OK	2.88101e-47	14.3926	0.0582218	GJB3	7.22864e-46
OK	0.00452697	2.61001	0.0102156	GJA4	0.0172475
FAIL				AL122010.1	1
OK	0.848102	-1.02833	-0.00423635	DLGAP3	0.875074
OK	3.48866e-21	9.37409	0.0378652	TMEM35B	5.09273e-20
OK	0.572522	-0.182799	-0.00089338	ZMYM6	0.739819
OK	0.357491	0.365172	0.00132836	ZMYM1	0.650663
OK	0.00744631	2.43498	0.00963665	AL590434.1	0.0269252
OK	1.53509e-54	15.5078	0.0627709	SFPQ	4.21419e-53
OK	4.43973e-07	4.91497	0.0197894	ZMYM4	3.11401e-06
OK	0.527079	-0.0679294	-0.000343789	ZMYM4.AS1	0.739819
OK	0.252068	0.667996	0.00255671	KIAA0319L	0.503375
OK	0.174232	0.937572	0.00363553	NCDN	0.380552
OK	0.752498	-0.682372	-0.00282797	AC004865.2	0.808188
OK	0.557165	-0.143785	-0.000663222	TFAP2E	0.739819
OK	9.28647e-09	5.62479	0.0226721	PSMB2	7.50335e-08
OK	0.352805	0.377758	0.00137384	C1orf216	0.64443
OK	1.89135e-11	6.61235	0.0265575	CLSPN	1.81269e-10
OK	0.581204	-0.204974	-0.000160121	AL354864.1	0.739819
OK	0.0654019	1.51094	0.00597414	AGO4	0.174304
OK	0.000118251	3.67645	0.0147587	AGO1	0.000618578
OK	0.755144	-0.690769	-0.00288015	AL139286.3	0.809685
OK	0.532464	-0.0814662	-0.000418869	AL139286.2	0.739819
OK	0.000225364	3.50845	0.014081	AGO3	0.0011226
OK	0.535925	-0.0901736	-0.000447857	AL138787.2	0.739819
OK	0.774453	-0.753594	-0.00312465	TEKT2	0.822365
OK	0.0408865	1.74049	0.00690763	ADPRHL2	0.118466
OK	0.0941448	1.31566	0.00509636	COL8A2	0.234696
OK	0.108111	1.23664	0.00486577	TRAPPC3	0.262397
OK	2.25383e-08	5.46971	0.0220399	MAP7D1	1.76832e-07
OK	1.5011e-07	5.12331	0.0206372	THRAP3	1.10049e-06
OK	6.92235e-05	3.81093	0.0152896	SH3D21	0.000374237
OK	0.105777	1.2493	0.00490925	EVA1B	0.257934
OK	0.381805	0.300743	0.00104623	AL591845.1	0.682378
OK	0.026129	1.941	0.00771748	STK40	0.0812586
OK	1.27844e-06	4.70354	0.0189293	LSM10	8.58034e-06
OK	0.402265	0.247489	0.000850757	OSCP1	0.70741
OK	1.05674e-10	6.35286	0.025625	MRPS15	9.72582e-10
OK	0.57655	-0.193074	-0.000862783	CSF3R	0.739819
OK	0.858487	-1.07355	-0.000193949	AL596257.1	0.882784
FAIL				AC117945.2	1
OK	0.554408	-0.136807	-0.000157466	AC117945.1	0.739819
OK	0.0754007	1.43671	0.00541146	GRIK3	0.196153
OK	0.543087	-0.108214	-0.000525998	AL031430.1	0.739819
OK	0.518393	-0.0461198	-0.000243853	AL353604.1	0.739819
OK	0.324151	0.456122	0.00169594	LINC01137	0.605548
OK	5.36177e-109	22.1488	0.089707	ZC3H12A	2.50737e-107
OK	5.59572e-09	5.71161	0.0230244	MEAF6	4.59778e-08
OK	0.27651	0.593241	0.00225414	SNIP1	0.538635
OK	0.528457	-0.0713921	-0.000378091	DNALI1	0.739819
OK	5.68491e-07	4.86632	0.0195906	GNL2	3.95161e-06
OK	0.00116568	3.04441	0.0118372	AL513220.1	0.00506274
OK	0.00125449	3.02226	0.0110176	RSPO1	0.00542325
OK	0.00678931	2.46822	0.00986078	C1orf109	0.0247975
OK	0.285976	0.565178	0.00208396	CDCA8	0.55246
OK	0.00572601	2.52859	0.010091	EPHA10	0.0212807
OK	0.268338	0.617847	0.00234012	MANEAL	0.527134
FAIL				AL929472.3	1
OK	0.10481	1.25461	0.00493707	YRDC	0.256105
OK	1.23585e-05	4.21737	0.0169607	C1orf122	7.42579e-05
OK	0.459531	0.101617	0.00025983	MTF1	0.739819
OK	0.571848	-0.18108	-0.000799974	AL929472.2	0.739819
OK	0.432349	0.170397	0.000537945	INPP5B	0.739819
OK	1.84788e-05	4.12572	0.0165884	SF3A3	0.000108204
OK	1.58034e-05	4.16157	0.0167281	FHL3	9.35682e-05
OK	0.0525753	1.62038	0.00642236	UTP11	0.145688
OK	1.43926e-21	9.46705	0.0382604	POU3F1	2.12968e-20
OK	0.839283	-0.991514	-0.00408592	MIR3659HG	0.868319
OK	0.54393	-0.110341	-0.000156435	LINC02786	0.739819
FAIL				AL390839.1	1
FAIL				AL390839.2	1
FAIL				LINC01343	1
OK	0.507677	-0.0192458	-0.000207109	LINC01685	0.739819
OK	0.537147	-0.0932496	-0.000419335	AL354702.2	0.739819
OK	3.84785e-17	8.33583	0.0336675	RRAGC	4.86324e-16
OK	0.000198652	3.54187	0.0141159	AL139260.1	0.000998897
OK	0.168057	0.961871	0.00374928	MYCBP	0.370192
OK	0.695977	-0.512864	-0.00214436	GJA9	0.773742
OK	0.132295	1.11561	0.00431386	RHBDL2	0.307739
OK	2.60328e-10	6.21275	0.0250562	AKIRIN1	2.34581e-09
OK	4.98545e-74	18.1639	0.0735258	NDUFS5	1.71382e-72
OK	1.6296e-37	12.7465	0.0515702	MACF1	3.50791e-36
OK	0.511774	-0.0295177	-0.000236742	AL356055.1	0.739819
OK	0.608991	-0.276691	-0.00119372	AL442071.2	0.740703
OK	0.306058	0.507055	-0.000132389	AL442071.1	0.580504
OK	0.564383	-0.162091	-0.000743235	BMP8A	0.739819
OK	0.0033675	2.70967	0.0108424	PABPC4	0.0131951
OK	0.527273	-0.0684175	-0.000376377	PABPC4.AS1	0.739819
OK	7.15296e-07	4.82069	0.0193098	HEYL	4.91537e-06
FAIL				AL035404.2	1
FAIL				NT5C1A	1
OK	0.712371	-0.560325	-0.00234805	HPCAL4	0.782633
OK	0.0358694	1.80077	0.00715381	PPIE	0.106002
OK	0.57732	-0.195043	-0.000861578	BMP8B	0.739819
OK	0.6234	-0.314422	-0.00133993	OXCT2	0.743236
FAIL				BMP8B.AS1	1
FAIL				AL033527.3	1
OK	0.596689	-0.244786	-0.00105138	AL033527.4	0.739819
OK	0.641694	-0.362991	-0.000166275	LINC02811	0.749155
OK	0.0476075	1.66851	0.00661389	TRIT1	0.134185
OK	0.000788568	3.1601	0.0126567	MYCL	0.00354346
FAIL				AL033527.2	1
OK	0.0274124	1.92026	0.00761905	MFSD2A	0.0847108
OK	1.69827e-12	6.96026	0.0280911	CAP1	1.73492e-11
OK	3.54945e-06	4.4907	0.0180694	PPT1	2.27647e-05
OK	0.0111345	2.28575	0.00912142	RLF	0.0385351
OK	0.324541	0.455038	-0.000134415	TMCO2	0.605984
OK	0.113485	1.2082	0.0047451	AL050341.2	0.272394
OK	0.000473204	3.30599	0.0132614	ZMPSTE24	0.00221326
OK	1.27139e-41	13.4641	0.0544768	COL9A2	2.91004e-40
OK	0.059598	1.55816	0.00616467	SMAP2	0.161309
OK	0.577845	-0.196382	-0.000881061	AL031985.4	0.739819
OK	0.0981835	1.29197	0.00508425	ZFP69B	0.242756
OK	0.641498	-0.362467	-0.00161503	AL031985.3	0.749151
OK	0.425071	0.188938	0.000611155	ZFP69	0.73669
OK	0.165184	0.973373	0.00371503	AL603839.3	0.365237
OK	0.675407	-0.454893	-0.00199314	EXO5	0.764499
FAIL				AL603839.1	1
OK	0.542058	-0.105619	-0.000500726	AL603839.2	0.739819
OK	0.00135634	2.99855	0.0119891	ZNF684	0.00582458
FAIL				AL356379.2	1
OK	0.216043	0.785627	0.00301579	RIMS3	0.448129
OK	0.00204171	2.87164	0.0112676	AL031289.2	0.00844038
FAIL				AL031289.1	1
OK	0.905904	-1.31594	-0.00546757	NFYC.AS1	0.919136
OK	0.255298	0.657909	0.00251705	NFYC	0.507509
OK	0.0511658	1.63365	0.00642947	KCNQ4	0.142401
OK	1.43629e-10	6.3055	0.0254309	CITED4	1.313e-09
OK	0.516359	-0.0410185	-0.000264962	AC119677.1	0.739819
OK	0.632277	-0.337889	-0.00143797	AL391730.2	0.746081
OK	0.0032739	2.71901	0.0108762	CTPS1	0.0128693
OK	0.691917	-0.501292	-0.0021046	SLFNL1.AS1	0.771992
OK	2.96369e-05	4.01568	0.0147518	SLFNL1	0.000168626
OK	0.668045	-0.434521	-0.00191416	SCMH1	0.761255
OK	0.698792	-0.52093	-0.000172426	AC093151.8	0.775283
OK	0.521493	-0.0539022	-0.000306836	AC093151.3	0.739819
OK	2.77086e-05	4.03152	0.0162022	FOXO6	0.000158419
OK	0.544778	-0.112478	-0.000541526	AC093151.2	0.739819
OK	0	52.4647	0.212737	EDN2	0
OK	4.04852e-08	5.36495	0.0216115	HIVEP3	3.12132e-07
FAIL				AL445933.2	1
FAIL				AC119676.1	1
OK	0.560497	-0.152231	-0.000708439	AL158216.1	0.739819
OK	0.589247	-0.225609	-0.000981795	GUCA2B	0.739819
FAIL				GUCA2A	1
OK	1.14236e-06	4.72646	0.0190241	FOXJ3	7.69791e-06
FAIL				AC096540.1	1
OK	0.456356	0.109619	0.000284292	RIMKLA	0.739819
OK	0.005701	2.53013	0.00956646	ZMYND12	0.0211994
OK	0.0006318	3.22412	0.0129307	PPCS	0.00289025
OK	0.320089	0.467451	0.00174218	CCDC30	0.600025
OK	0.632229	-0.337764	-0.00152253	PPIH	0.746081
OK	0.372281	0.325817	0.00114934	AC098484.4	0.670032
OK	0.897119	-1.2653	-0.00520291	AC098484.2	0.91287
OK	1.38225e-222	31.8267	0.128841	YBX1	1.22921e-220
OK	4.91701e-17	8.30677	0.0335357	CLDN19	6.17712e-16
OK	0.222483	0.763833	0.00294555	P3H1	0.45816
OK	0.0955932	1.30708	0.00514883	C1orf50	0.237499
OK	0.516422	-0.0411764	-0.000266504	AC098484.1	0.739819
OK	0.767792	-0.731594	-0.00304474	TMEM269	0.818138
OK	0.0127322	2.23428	0.00891399	SVBP	0.0432804
OK	0.101329	1.27401	0.00501184	ERMAP	0.249239
OK	0.663253	-0.421359	-0.00184268	AL512353.1	0.758535
OK	0.339569	0.41364	0.00151872	ZNF691	0.626553
OK	9.97979e-77	18.5018	0.0749138	SLC2A1	3.51992e-75
OK	0.78777	-0.798706	-0.00336366	SLC2A1.AS1	0.831518
OK	0.192262	0.869592	-0.00011827	AC099795.1	0.410105
OK	0.228203	0.744777	0.00286471	FAM183A	0.467383
OK	5.91695e-13	7.1073	0.0286877	EBNA1BP2	6.19874e-12
OK	0.0444633	1.70109	0.00672294	CFAP57	0.127074
OK	0.231786	0.732977	0.00279304	TMEM125	0.472651
OK	0.0318165	1.85474	0.00734668	C1orf210	0.0958629
OK	0.62476	-0.318007	-0.0013522	TIE1	0.744038
OK	0.525873	-0.0648987	-0.000338189	MPL	0.739819
OK	0.66074	-0.414483	-0.00175352	AL139289.3	0.757609
OK	0.909494	-1.33764	-0.00553861	AL139289.2	0.9219
OK	0.000359957	3.38188	0.0135177	CDC20	0.00172676
OK	0.0885012	1.35004	0.00532433	ELOVL1	0.223274
OK	0.0364364	1.79363	0.00712449	MED8	0.107374
OK	0.0310557	1.8655	-7.94821e-05	AL139289.1	0.0939141
OK	0.0223212	2.00801	0.00798646	SZT2	0.0708274
OK	0.978184	-2.0176	-0.000230717	SZT2.AS1	0.980135
OK	0.259785	0.644008	0.00245991	HYI	0.514618
OK	0.594149	-0.23823	-0.00104079	HYI.AS1	0.739819
OK	7.1274e-43	13.6753	0.0553369	PTPRF	1.66652e-41
OK	2.82638e-09	5.82672	0.0234816	KDM4A	2.37631e-08
OK	0.434513	0.164895	0.000515737	KDM4A.AS1	0.739819
OK	0.583591	-0.211089	-0.00100701	ST3GAL3	0.739819
OK	0.564811	-0.163178	-0.000734657	AL451062.1	0.739819
OK	0.000377278	3.36895	0.0130677	ARTN	0.0018022
OK	0.451802	0.12111	0.000327527	AL357079.1	0.739819
OK	0.0697969	1.47731	0.00582946	IPO13	0.183863
OK	0.538783	-0.0973676	-0.000480569	AL357079.2	0.739819
OK	0.00132142	3.00649	0.0120349	DPH2	0.00569081
OK	9.20015e-11	6.37413	0.0257124	ATP6V0B	8.48761e-10
OK	0.170199	0.95338	0.00371361	B4GALT2	0.373881
OK	0.563441	-0.159698	-0.00079781	CCDC24	0.739819
OK	1.0353e-259	34.4057	0.139435	SLC6A9	1.10119e-257
OK	0.0607709	1.54833	0.0060776	AL139220.2	0.16396
OK	0.00781083	2.41764	-5.79781e-05	KLF17	0.0280972
FAIL				KLF18	1
OK	0.143446	1.06497	0.00416803	DMAP1	0.327912
OK	0.00189996	2.89431	0.0115914	ERI3	0.00790136
FAIL				ERI3.IT1	1
OK	0.0595735	1.55836	0.00616877	RNF220	0.161259
OK	0.658077	-0.40722	-0.00180025	TMEM53	0.756678
OK	0.680916	-0.470261	-0.00204392	ARMH1	0.766762
OK	0.340621	0.410768	0.00146243	KIF2C	0.628139
OK	0.510995	-0.0275632	-0.000229301	AL592166.1	0.739819
OK	4.28625e-119	23.1728	0.0935475	RPS8	2.17708e-117
OK	0.199341	0.843977	0.00325174	BEST4	0.42161
OK	3.62686e-10	6.16045	0.0248241	PLK3	3.23696e-09
OK	0.558742	-0.147781	-0.000664488	TCTEX1D4	0.739819
OK	0.787545	-0.797933	-0.00333829	BTBD19	0.83141
OK	0	78.9413	0.320174	PTCH2	0
OK	0.0675038	1.49464	0.00591091	EIF2B3	0.178834
OK	0.592565	-0.234148	-0.00110128	HECTD3	0.739819
OK	0.000102683	3.71232	0.0149107	UROD	0.000542368
OK	0.716878	-0.573592	-0.00244634	ZSWIM5	0.785262
OK	0.453572	0.116642	0.000302896	LINC01144	0.739819
OK	0.121196	1.16903	0.00453024	HPDL	0.287141
OK	0.0276784	1.91606	0.00761462	MUTYH	0.0853675
OK	0.637427	-0.351589	-0.0015763	TOE1	0.747856
OK	0.0865715	1.36217	0.00537041	TESK2	0.219215
OK	0.296676	0.533985	0.00200705	CCDC163	0.566752
OK	0.765003	-0.722488	-0.00306388	MMACHC	0.816297
OK	2.92076e-49	14.7067	0.0595047	PRDX1	7.49479e-48
OK	1.3624e-22	9.71032	0.0392504	AKR1A1	2.07714e-21
OK	4.27847e-33	11.927	0.0482451	NASP	8.50769e-32
OK	0.710986	-0.556267	-0.00237	CCDC17	0.781964
OK	4.01077e-08	5.36664	0.0216233	GPBP1L1	3.09397e-07
OK	0.00169261	2.9304	0.0117276	TMEM69	0.00710882
OK	0.174455	0.936704	0.00364666	IPP	0.380887
OK	0.952956	-1.67422	-0.0068858	AL604028.1	0.958007
OK	0.668715	-0.436369	-0.00191639	MAST2	0.761534
OK	8.4478e-07	4.7874	0.0192705	PIK3R3	5.77589e-06
OK	0.542029	-0.105546	-0.000497508	AL358075.1	0.739819
OK	0.691011	-0.498719	-0.00208476	AL358075.2	0.771556
OK	0.627235	-0.324539	-0.00138249	TSPAN1	0.744376
FAIL				P3R3URF	1
OK	0.187267	0.888013	0.00344908	POMGNT1	0.402093
OK	0.59252	-0.234033	-0.00109212	LURAP1	0.739819
OK	0.67032	-0.440798	-0.00185048	RAD54L	0.762406
OK	0.196364	0.854681	0.0033152	LRRC41	0.416711
OK	2.13679e-15	7.84663	0.0316799	UQCRH	2.51328e-14
OK	0.75391	-0.686845	-0.00293602	NSUN4	0.808942
OK	8.22623e-50	14.7922	0.0598544	FAAH	2.13512e-48
FAIL				LINC01398	1
OK	0.946058	-1.60777	-0.000214755	DMBX1	0.951989
OK	0.921849	-1.41762	-0.000207349	TMEM275	0.931951
OK	0.538033	-0.0954798	-0.000465818	MKNK1.AS1	0.739819
OK	0.0657299	1.50837	-9.33912e-05	KNCN	0.174904
OK	0.63145	-0.335695	-0.00151346	MKNK1	0.745844
OK	0.282394	0.575745	0.00217381	MOB3C	0.547293
OK	0.00105778	3.07351	0.0123138	ATPAF1	0.00464168
OK	0.508256	-0.0206952	-0.000210067	TEX38	0.739819
OK	0.551704	-0.129968	-0.000571988	EFCAB14.AS1	0.739819
OK	0.110209	1.22542	0.0048196	EFCAB14	0.266297
OK	0.000309977	3.42273	0.0135551	CYP4B1	0.00150645
FAIL				CYP4A11	1
OK	0.713234	-0.562856	-0.00234766	CYP4X1	0.783128
FAIL				CYP4Z1	1
OK	0.630538	-0.333279	-0.00143127	CYP4A22.AS1	0.745546
FAIL				CYP4A22	1
OK	0.463883	0.090657	0.000208311	LINC00853	0.739819
OK	0	57.7318	0.23398	PDZK1IP1	0
OK	0.905901	-1.31593	-0.000203389	TAL1	0.919136
OK	0.319623	0.468754	-0.000133881	AL135960.1	0.599327
OK	0.712794	-0.561565	-0.00241564	STIL	0.782844
OK	2.92983e-18	8.63525	0.0348874	CMPK1	3.86507e-17
OK	0.650347	-0.386257	-0.00163764	LINC01389	0.753443
OK	0.00951919	2.34478	0.0089093	FOXE3	0.0334442
OK	0.230034	0.738734	0.00280832	FOXD2.AS1	0.470104
OK	0.0475652	1.66893	0.00658078	FOXD2	0.134079
OK	0.550114	-0.12595	-0.000591352	LINC01738	0.739819
OK	0.000529949	3.27412	0.0130925	TRABD2B	0.00245832
FAIL				AL691459.1	1
FAIL				AC096541.1	1
OK	0.52408	-0.0603969	-0.000321784	LINC02794	0.739819
FAIL				AL356289.1	1
OK	0.514834	-0.037193	-0.000251876	AL109659.1	0.739819
OK	6.32042e-39	12.9975	0.0523505	SLC5A9	1.38584e-37
OK	0.865028	-1.10319	-0.000195103	AL109659.2	0.887642
OK	0.00270298	2.78179	0.0111277	SPATA6	0.0108542
OK	0.136266	1.09725	0.00425187	AGBL4	0.315193
FAIL				AL391844.1	1
OK	0.00286611	2.76272	0.0110539	BEND5	0.0114455
FAIL				AL645507.1	1
FAIL				AC099788.1	1
FAIL				AL590432.1	1
FAIL				AGBL4.IT1	1
FAIL				ELAVL4	1
FAIL				AL592182.2	1
FAIL				AL592182.1	1
FAIL				LINC02808	1
FAIL				AL592182.3	1
OK	0.519585	-0.0491122	-0.000292327	DMRTA2	0.739819
FAIL				AL049637.2	1
OK	0.0577743	1.57374	0.00623137	FAF1	0.157346
FAIL				AL049637.1	1
OK	0.381225	0.302266	0.00107203	CDKN2C	0.681651
FAIL				C1orf185	1
OK	0.590041	-0.22765	-0.000991548	LINC01562	0.739819
OK	1.12301e-09	5.97893	0.0241072	RNF11	9.72212e-09
OK	0.513119	-0.0328916	-0.000246539	AL162430.2	0.739819
OK	0.09674	1.30035	0.0050586	TTC39A	0.239843
OK	0.613876	-0.289435	-0.00125846	TTC39A.AS1	0.74177
OK	0.164854	0.974701	0.00380172	EPS15	0.364799
FAIL				AC104170.2	1
FAIL				AC104170.1	1
OK	0.0105518	2.30613	0.00920441	OSBPL9	0.0366965
OK	2.01411e-06	4.60992	0.0185532	NRDC	1.32626e-05
OK	0.585074	-0.214892	-0.00100637	AL050343.2	0.739819
OK	0.623682	-0.315164	-0.00134943	AL050343.3	0.743427
OK	0.717513	-0.57547	-0.00245084	RAB3B	0.785673
OK	0.00922026	2.35665	0.00941042	TXNDC12	0.0325245
OK	0.0502404	1.64253	0.00650511	KTI12	0.140322
OK	0.809416	-0.875747	-0.000186245	AL445685.1	0.846395
OK	0.547137	-0.118432	-0.000566335	TXNDC12.AS1	0.739819
OK	2.41612e-05	4.0636	0.0163371	BTF3L4	0.000139342
OK	0.0803222	1.40291	0.00553691	ZFYVE9	0.206305
OK	0.0143335	2.18804	0.00870998	CC2D1B	0.0479901
OK	0.529375	-0.0736977	-0.000361472	AL513218.1	0.739819
OK	0.557877	-0.145589	-0.000739614	AL513218.2	0.739819
OK	0.763026	-0.716069	-0.00302173	ORC1	0.815131
OK	0.000865937	3.13273	0.012558	PRPF38A	0.00386106
OK	1.26597e-22	9.7178	0.0392805	TUT4	1.93121e-21
OK	0.0352706	1.80842	0.00651554	AL591167.1	0.104529
OK	0.23801	0.712718	0.00273425	GPX7	0.481672
OK	0.623888	-0.315708	-0.00135169	SHISAL2A	0.743487
OK	0.535008	-0.0878645	-0.000508229	COA7	0.739819
OK	0.00125604	3.02188	0.0121052	ZYG11B	0.00542911
OK	0.694802	-0.509509	-0.00214332	ZYG11A	0.77345
FAIL				AC099677.4	1
OK	7.59581e-07	4.8087	0.0193566	ECHDC2	5.2065e-06
OK	3.29112e-09	5.80125	0.0233877	SCP2	2.74916e-08
OK	1.78197e-06	4.63532	0.0185872	PODN	1.17884e-05
FAIL				AL445183.1	1
OK	0.00507318	2.5708	0.00964577	SLC1A7	0.0190767
OK	0.0141749	2.19241	0.00859224	AL445183.2	0.0475296
OK	0.0121857	2.25122	0.00896699	CPT2	0.0416893
OK	0.481425	0.0465781	3.25613e-05	AL606760.2	0.739819
OK	0.0446052	1.69958	0.0067433	CZIB	0.12735
OK	0.185234	0.895597	0.00345891	AL606760.3	0.398612
OK	1.0349e-07	5.19296	0.0209198	MAGOH	7.68608e-07
OK	0.923708	-1.43046	-0.00593444	AL606760.1	0.933517
OK	4.33668e-79	18.7927	0.0760982	LRP8	1.57462e-77
OK	0.537498	-0.0941327	-0.000460817	AL355483.3	0.739819
FAIL				AL355483.1	1
FAIL				AL355483.2	1
OK	0.321528	0.46343	0.00163754	LINC01771	0.601882
OK	0.587676	-0.221571	-0.000160767	AC119428.2	0.739819
FAIL				AC119428.1	1
FAIL				LINC02812	1
FAIL				DMRTB1	1
OK	0.579219	-0.199895	-0.000894132	GLIS1	0.739819
OK	0.156821	1.00761	0.00393139	NDC1	0.351263
OK	0.320268	0.466949	0.00174132	YIPF1	0.600279
FAIL				DIO1	1
OK	0.00401009	2.65122	0.0106057	HSPB11	0.0154519
OK	0.000713084	3.1893	0.0127868	LRRC42	0.00323211
OK	0.340472	0.411174	-0.000136124	LDLRAD1	0.627907
OK	2.19766e-38	12.9018	0.0521942	TMEM59	4.78387e-37
OK	0.577129	-0.194555	-0.0009392	TCEANC2	0.739819
FAIL				CDCP2	1
OK	0.04283	1.71875	-8.51975e-05	AL357673.2	0.123085
OK	0.462558	0.0939906	0.000228228	CYB5RL	0.739819
OK	8.93076e-06	4.29007	0.0172531	MRPL37	5.46669e-05
OK	2.42131e-36	12.5344	0.0507097	SSBP3	5.10282e-35
OK	0.608132	-0.274453	-0.00118976	SSBP3.AS1	0.74033
FAIL				AL161644.1	1
FAIL				AL035415.1	1
OK	0.521133	-0.0529961	-0.00030093	AC099796.2	0.739819
OK	0.295333	0.537871	0.00199442	LINC02784	0.565301
OK	6.98097e-06	4.34446	0.0174621	ACOT11	4.33283e-05
OK	0.51674	-0.0419734	-0.000270003	FAM151A	0.739819
FAIL				AL590093.1	1
OK	0.0239341	1.97854	0.00781464	MROH7	0.0754228
OK	0.180671	0.91281	0.0035502	TTC4	0.391401
OK	0.499842	0.000395133	-0.000150547	PARS2	0.739819
OK	0.191099	0.873855	0.00334202	TTC22	0.408413
OK	0.844593	-1.01352	-0.000191611	AC096536.1	0.872383
OK	0.620324	-0.306332	-0.00130897	LEXM	0.74273
OK	8.20026e-27	10.6557	0.0430832	DHCR24	1.42119e-25
OK	0.523533	-0.0590227	-0.000291142	AC096536.3	0.739819
OK	0.650086	-0.385553	-0.0016513	AC096536.2	0.753291
OK	6.06739e-05	3.84339	0.0152228	DHCR24.DT	0.000330919
OK	0.602698	-0.260336	-0.00112351	AL590440.2	0.739819
OK	0.120725	1.17137	0.00448319	TMEM61	0.286252
FAIL				AL590440.1	1
OK	0.525989	-0.0651908	-0.000319755	BSND	0.739819
OK	1.35881e-05	4.19592	0.0167815	PCSK9	8.1268e-05
OK	0.00822397	2.39882	0.00957481	USP24	0.0294389
OK	0.602632	-0.260167	-0.00111835	MIR4422HG	0.739819
OK	0.0896191	1.3431	0.00527536	AL603840.1	0.225528
OK	0.597037	-0.245686	-0.00107176	LINC01755	0.739819
OK	0.524028	-0.0602669	-0.000349624	LINC01753	0.739819
FAIL				AL353681.1	1
OK	0.0463812	1.681	0.00662332	AC119674.1	0.131521
OK	0.525644	-0.0643244	-0.000336758	LINC01767	0.739819
OK	5.0095e-82	19.1482	0.0775398	PLPP3	1.87411e-80
OK	4.98931e-06	4.41764	0.017755	PRKAA2	3.15149e-05
OK	0.572203	-0.181986	-0.000814145	FYB2	0.739819
FAIL				AL360295.1	1
FAIL				C8A	1
FAIL				C8B	1
FAIL				AL161740.1	1
OK	0.594407	-0.238897	-0.00103327	DAB1	0.739819
FAIL				AL390243.1	1
FAIL				DAB1.AS1	1
FAIL				AL445193.2	1
OK	0.0550123	1.59808	0.0063257	OMA1	0.151099
OK	0.592738	-0.234594	-0.00101481	AL035411.3	0.739819
OK	0	98.6429	0.400086	TACSTD2	0
OK	0.0310647	1.86537	0.00741576	MYSM1	0.0939141
OK	0.560139	-0.151323	-0.00067683	AL136985.3	0.739819
OK	0	66.7642	0.270741	JUN	0
OK	0.000498676	3.29127	0.0131914	LINC01135	0.00232438
OK	2.45401e-07	5.02987	0.0177909	AL136985.2	1.76646e-06
FAIL				AL136985.1	1
OK	1.32573e-05	4.2015	0.0165453	LINC02777	7.94123e-05
OK	0.543482	-0.109211	-0.000532852	LINC01358	0.739819
FAIL				AL592431.2	1
FAIL				AL592431.1	1
OK	0.664031	-0.423489	-0.00178796	AC093425.1	0.758848
OK	0.566338	-0.167059	-0.00073685	AC093424.1	0.739819
OK	1.60846e-44	13.9484	0.0564294	FGGY	3.89174e-43
OK	0.532717	-0.0821023	-0.000385178	AL035416.1	0.739819
OK	0.0307882	1.86933	0.0074309	HOOK1	0.0932817
OK	0.284262	0.570226	0.00207801	CYP2J2	0.550363
OK	0.560599	-0.152489	-0.000700882	C1orf87	0.739819
FAIL				LINC02778	1
OK	1.73069e-05	4.14077	0.0166374	LINC01748	0.000101826
OK	0.511367	-0.0284975	-0.0002288	AC099792.1	0.739819
OK	3.70148e-44	13.8888	0.0562042	NFIA	8.87668e-43
OK	0.544181	-0.110972	-0.000513981	NFIA.AS2	0.739819
OK	0.523257	-0.0583298	-0.000316343	NFIA.AS1	0.739819
FAIL				AC099791.3	1
OK	0.0602068	1.55304	0.00598983	AC099791.4	0.1626
OK	0.0240667	1.97619	0.00786663	TM2D1	0.075771
OK	0.421529	0.197984	0.000648281	AC099791.2	0.732075
OK	0.00134302	3.00155	0.0120255	PATJ	0.0057747
OK	0.479894	0.0504185	4.68851e-05	L1TD1	0.739819
OK	0.0586974	1.5658	0.00573863	KANK4	0.159329
OK	0.000669323	3.20756	0.0128622	USP1	0.00304752
OK	0.00571884	2.52903	0.010107	DOCK7	0.021257
OK	0.572768	-0.183425	-0.00081241	ANGPTL3	0.739819
OK	0.0154067	2.15947	0.00840704	AC103923.1	0.0511415
OK	0.509415	-0.0236024	-0.00024779	ATG4C	0.739819
FAIL				AC099794.1	1
OK	0.526514	-0.0665104	-0.000370102	LINC01739	0.739819
FAIL				AL162400.3	1
FAIL				AL162400.1	1
FAIL				AL162400.2	1
FAIL				AC096543.1	1
FAIL				LINC00466	1
FAIL				AC096543.2	1
OK	0.464165	0.0899458	0.000209249	FOXD3.AS1	0.739819
OK	2.41988e-06	4.57162	0.0182791	FOXD3	1.57662e-05
OK	0.108337	1.23542	0.00485867	ALG6	0.262664
OK	0.00296893	2.75119	0.0110102	ITGB3BP	0.0118126
FAIL				BX004807.1	1
OK	0.000218221	3.51701	0.0141107	EFCAB7	0.00109062
OK	0.17814	0.922477	0.00357563	DLEU2L	0.387217
OK	6.61111e-50	14.8069	0.0599291	PGM1	1.71921e-48
OK	1.39636e-05	4.18974	0.016829	ROR1	8.33298e-05
OK	0.54286	-0.107642	-0.000528886	ROR1.AS1	0.739819
OK	0.0660675	1.50574	0.00588939	AL445205.1	0.175716
OK	0.756014	-0.693538	-0.00287878	UBE2U	0.810169
OK	2.98299e-10	6.19133	0.0249649	CACHD1	2.67287e-09
OK	0.0456305	1.68878	0.00669576	RAVER2	0.129827
OK	2.14053e-05	4.09176	0.0164514	JAK1	0.000124267
OK	0.778328	-0.766559	-0.0031779	LINC01359	0.825245
OK	0.590162	-0.227962	-0.0010041	AL357078.2	0.739819
OK	8.60061e-08	5.22729	0.0210389	AK4	6.45295e-07
OK	0.604095	-0.263962	-0.00114555	DNAJC6	0.739819
FAIL				AL139294.1	1
OK	3.18231e-10	6.18113	0.0249293	LEPROT	2.84676e-09
OK	0.365422	0.344004	0.00123455	LEPR	0.661373
OK	0.559351	-0.149324	-0.000667805	AC119800.1	0.739819
FAIL				AL513493.1	1
OK	2.62796e-11	6.5635	0.0264641	PDE4B	2.49661e-10
FAIL				AL590783.1	1
OK	0.0733486	1.4513	0.00565015	SGIP1	0.191758
OK	0.835881	-0.977668	-0.00403568	AL139147.1	0.865636
OK	0.554526	-0.137105	-0.000621792	TCTEX1D1	0.739819
FAIL				INSL5	1
OK	0.724426	-0.59604	-0.00256151	WDR78	0.790052
FAIL				AL592161.1	1
OK	0.000807755	3.15309	0.0126416	MIER1	0.00362248
OK	0.154138	1.01885	0.00397456	SLC35D1	0.346485
OK	0.571427	-0.180008	-0.000803733	C1orf141	0.739819
OK	0.443278	0.142664	-0.000146581	AL133320.2	0.739819
OK	0.744399	-0.656966	-0.000177724	IL23R	0.802956
OK	0.894023	-1.24821	-0.00513301	IL12RB2	0.910643
OK	2.56653e-37	12.7111	0.0514123	SERBP1	5.50729e-36
OK	0.889297	-1.2228	-0.000199762	LINC01702	0.907055
OK	4.57952e-194	29.6941	0.120336	GADD45A	3.61077e-192
OK	1.22667e-05	4.21905	0.0169646	GNG12	7.3788e-05
OK	0.708155	-0.548003	-0.00235363	GNG12.AS1	0.780278
OK	0.844066	-1.01131	-0.00423189	DIRAS3	0.871927
OK	1.67646e-157	26.7127	0.108242	WLS	1.08781e-155
OK	0.63414	-0.342838	-0.00152191	RPE65	0.74639
OK	0.576852	-0.193848	-0.000808951	DEPDC1	0.739819
FAIL				AL138789.1	1
FAIL				DEPDC1.AS1	1
FAIL				AL035412.1	1
OK	0.697588	-0.517476	-0.00224986	AL033530.1	0.774597
OK	0.54865	-0.122252	-0.00057535	AL691520.1	0.739819
OK	0.560448	-0.152104	-0.000709828	LINC01707	0.739819
FAIL				LINC02791	1
OK	0.525507	-0.0639811	-0.000335731	LINC01758	0.739819
OK	0.768832	-0.735006	-0.00305102	AL359894.1	0.818665
OK	0.145447	1.05616	0.00409993	LRRC7	0.33146
FAIL				AL117353.1	1
FAIL				AL158840.1	1
OK	0.0488302	1.6563	0.00656663	LRRC40	0.137022
OK	4.02985e-34	12.1222	0.0490339	SRSF11	8.15684e-33
FAIL				AL353771.1	1
OK	0.462888	0.0931594	0.000225696	ANKRD13C	0.739819
OK	0.154532	1.01719	0.00397037	HHLA3	0.347141
FAIL				AL158839.1	1
OK	0.594753	-0.239789	-0.00111849	CTH	0.739819
OK	0.149815	1.03723	0.00383612	AL354872.2	0.338648
OK	0.530816	-0.0773221	-0.000405214	LINC01788	0.739819
FAIL				AL513285.1	1
OK	0.240797	0.703743	0.00259437	PTGER3	0.48585
OK	0.599192	-0.251257	-0.000161923	AL031429.1	0.739819
FAIL				AL031429.2	1
OK	0.592077	-0.23289	-0.00101398	ZRANB2.AS1	0.739819
OK	1.56343e-09	5.9248	0.0238894	ZRANB2	1.33685e-08
OK	0.734668	-0.626992	-0.00268145	ZRANB2.AS2	0.796355
OK	0.00946775	2.3468	0.00870003	NEGR1	0.0333023
OK	0.915957	-1.37838	-0.000205821	AL354949.1	0.9271
FAIL				NEGR1.IT1	1
OK	0.846153	-1.02007	-0.00420683	AL513166.1	0.873462
OK	0.000302993	3.42892	0.0137522	AL583808.1	0.00147621
FAIL				LINC02796	1
FAIL				LINC02797	1
FAIL				LINC01360	1
FAIL				LINC02238	1
FAIL				AL591463.1	1
OK	0.206492	0.818653	0.00314775	LRRIQ3	0.433154
OK	0.75813	-0.700301	-0.00299033	FPGT	0.811822
OK	0.696726	-0.515008	-0.00222037	TNNI3K	0.774117
OK	0.525326	-0.063526	-0.000332327	AC093158.1	0.739819
OK	0.49941	0.00147955	-0.00014841	AC105271.1	0.739819
FAIL				LRRC53	1
OK	0.524869	-0.0623767	-0.000322443	ERICH3	0.739819
FAIL				ERICH3.AS1	1
OK	0.685931	-0.484349	-0.00201447	AC135803.1	0.76929
OK	0.292589	0.545837	0.00206043	CRYZ	0.561793
OK	0.0016452	2.93922	0.0117726	TYW3	0.00693655
FAIL				AC133865.1	1
FAIL				AC099786.3	1
FAIL				AC099786.1	1
FAIL				LHX8	1
FAIL				AC099786.2	1
OK	0.005625	2.53484	0.0101263	SLC44A5	0.0209455
OK	2.97335e-18	8.63357	0.0348809	ACADM	3.92058e-17
OK	0.00639274	2.48969	0.0099495	RABGGTB	0.0235105
OK	0.653391	-0.394491	-0.00165635	MSH4	0.754373
FAIL				ASB17	1
FAIL				AC092813.1	1
FAIL				AC092813.2	1
OK	0.592327	-0.233535	-0.00102541	ST6GALNAC3	0.739819
FAIL				AC104458.1	1
FAIL				LINC02567	1
OK	0.219245	0.774746	-0.000121964	ST6GALNAC5	0.453349
FAIL				AL035409.1	1
OK	0.10185	1.27108	0.00500303	PIGK	0.250253
OK	0.608723	-0.275993	-0.00117902	AC093433.2	0.740609
FAIL				AK5	1
FAIL				AC095030.1	1
FAIL				AC093575.1	1
OK	0.16138	0.988803	0.00385936	AC118549.1	0.359191
OK	0.0865571	1.36226	0.00537481	USP33	0.219205
OK	0.000468915	3.30854	0.0132713	MIGA1	0.00219547
OK	0.928832	-1.46715	-0.00602216	NEXN.AS1	0.937962
OK	5.20447e-93	20.4232	0.0826688	NEXN	2.14857e-91
OK	8.80061e-09	5.63406	0.0227079	FUBP1	7.12322e-08
OK	5.02792e-106	21.8382	0.088451	DNAJB4	2.30748e-104
OK	4.32433e-14	7.46005	0.0294187	GIPC2	4.80495e-13
OK	0.158987	0.998632	0.00388776	AC103591.3	0.355202
OK	0.630885	-0.334198	-0.00142096	AC103591.4	0.745758
OK	0.435109	0.163382	0.000503304	AC096531.2	0.739819
OK	1.14512e-12	7.01556	0.028227	PTGFR	1.17827e-11
OK	0.509329	-0.0233871	-0.000244504	IFI44L	0.739819
OK	0.000353988	3.38647	0.0135063	IFI44	0.00170114
OK	0.00894744	2.36779	0.00919716	ADGRL4	0.0316941
FAIL				AL353651.2	1
OK	0.156945	1.00709	-0.000112914	AL353651.1	0.351427
OK	0.585544	-0.216098	-0.000938231	LINC02792	0.739819
FAIL				AC099671.1	1
FAIL				AC098657.2	1
OK	0.571884	-0.181172	-0.000805978	AL606519.1	0.739819
FAIL				AL136234.1	1
OK	0.676657	-0.458372	-0.00193112	LINC01781	0.765026
FAIL				AC093154.1	1
OK	2.5176e-28	10.9751	0.0443184	ADGRL2	4.53119e-27
OK	0.517867	-0.0448013	-0.000272765	AL138799.2	0.739819
OK	0.556067	-0.141004	-0.000646938	AL138799.4	0.739819
OK	0.862004	-1.08937	-0.000194565	AC117944.1	0.885343
FAIL				AL157944.1	1
FAIL				LINC01362	1
OK	0.510829	-0.0271471	-0.000260374	LINC01361	0.739819
OK	0.437918	0.156251	-0.000146052	AC116099.1	0.739819
FAIL				LINC01712	1
OK	0.363388	0.349418	0.00125188	LINC01725	0.658713
FAIL				AL035706.1	1
OK	0.514579	-0.0365516	-0.000297413	TTLL7	0.739819
FAIL				TTLL7.IT1	1
OK	0.535762	-0.0897622	-0.00051023	AC104454.2	0.739819
OK	0.0217672	2.01855	0.00792139	AL359504.2	0.0692624
OK	0.0503415	1.64155	0.00650104	PRKACB	0.140532
OK	0.538647	-0.0970269	-0.000488849	SAMD13	0.739819
FAIL				DNASE2B	1
OK	0.944786	-1.59627	-0.000214307	AL844170.1	0.950921
OK	0.0121511	2.25232	0.00898571	RPF1	0.0415918
OK	1.14245e-14	7.63349	0.0308213	GNG5	1.30196e-13
OK	0.902906	-1.29829	-0.00538639	SPATA1	0.91697
OK	0.00348029	2.69872	0.0107964	CTBS	0.0136076
OK	0.213428	0.794582	0.00301347	AL359762.1	0.443894
FAIL				AL359762.2	1
OK	0.538723	-0.0972162	-0.000468511	LINC01555	0.739819
OK	1.07098e-05	4.24956	0.0170852	SSX2IP	6.4894e-05
FAIL				AC104169.1	1
OK	8.75283e-13	7.05304	0.0283825	LPAR3	9.08894e-12
OK	0.0627739	1.5319	0.00602298	MCOLN2	0.168526
OK	0.604503	-0.26502	-0.00120267	WDR63	0.739819
OK	2.08104e-05	4.09829	0.0163988	MCOLN3	0.000121047
OK	0.198142	0.848276	0.00328579	SYDE2	0.419598
OK	0.00508356	2.57009	0.0102757	C1orf52	0.0191118
OK	2.93132e-05	4.01827	0.0161515	BCL10	0.000166925
OK	0.519966	-0.0500691	-0.000352867	AL078459.1	0.739819
OK	6.18097e-09	5.69466	0.0229275	DDAH1	5.06485e-08
OK	0.549424	-0.124207	-0.000594237	AL360219.1	0.739819
OK	0.384576	0.293485	0.0010286	AC092807.3	0.685926
OK	0.674437	-0.452199	-0.00190275	AC092807.2	0.764197
OK	0	46.039	0.186661	CCN1	0
OK	0.526607	-0.066744	-0.000339415	AC092807.1	0.739819
OK	2.53735e-06	4.56168	0.0183554	ZNHIT6	1.64997e-05
OK	0.537103	-0.0931392	-0.000455264	COL24A1	0.739819
OK	0.589741	-0.22688	-0.000970672	LINC02795	0.739819
OK	1.16868e-05	4.22996	0.0170115	ODF2L	7.0487e-05
OK	0	56.3518	0.228434	CLCA2	0
OK	0.52446	-0.06135	-0.000323487	CLCA1	0.739819
OK	0.00117337	3.04243	0.012006	CLCA4	0.00509285
OK	0.0730953	1.45312	0.00562652	CLCA4.AS1	0.191219
OK	0.833892	-0.969661	-0.00402899	AL049597.2	0.864122
OK	2.95365e-07	4.99422	0.0201133	SH3GLB1	2.10765e-06
OK	0.337788	0.418508	-0.000135838	AL355981.1	0.624368
OK	1.02004e-10	6.35829	0.0256481	SELENOF	9.39439e-10
OK	0.000124151	3.664	0.0147116	HS2ST1	0.000645457
OK	0.689334	-0.493964	-0.000171376	AL121989.1	0.770844
OK	3.2292e-05	3.9954	0.0160269	LINC01140	0.000182927
OK	0.669372	-0.43818	-0.00185194	LINC02801	0.76175
OK	4.55662e-43	13.7078	0.0554675	LMO4	1.06726e-41
OK	0.0162024	2.13938	0.00833371	LINC01364	0.053423
OK	0.793021	-0.816949	-0.00339024	PKN2.AS1	0.835111
FAIL				AL445438.1	1
OK	4.03958e-10	6.14336	0.0247758	PKN2	3.59349e-09
OK	0.251501	0.669775	0.00256537	GTF2B	0.502538
OK	0.112329	1.21424	0.0047732	KYAT3	0.270216
OK	0.137665	1.09087	0.00427223	RBMXL1	0.317705
OK	0.00194873	2.88634	0.0115496	GBP3	0.00809301
OK	2.14545e-194	29.7196	0.120428	GBP1	1.70648e-192
OK	2.03699e-186	29.0957	0.117899	GBP2	1.55632e-184
OK	0.342902	0.404557	0.00144849	AC104459.1	0.631529
OK	0.554624	-0.137352	-0.000648082	GBP7	0.739819
OK	0.0662277	1.50449	0.00593002	GBP4	0.176038
OK	0.558683	-0.147631	-0.000684548	AC099063.4	0.739819
OK	0.129239	1.13	0.0042875	GBP5	0.302211
FAIL				AC099063.1	1
OK	0.316201	0.47835	0.00175922	GBP6	0.59471
OK	0.724533	-0.596361	-0.00249347	AL596214.1	0.790074
OK	0.00449644	2.61232	0.0104403	LRRC8B	0.0171432
OK	0.346444	0.394939	0.00144192	LRRC8C.DT	0.636238
FAIL				AC093423.2	1
OK	2.22371e-14	7.54719	0.0302619	LRRC8C	2.50889e-13
OK	0.717995	-0.576894	-0.000174606	AC099568.1	0.785978
OK	0.712333	-0.560213	-0.00241105	AC099568.2	0.782623
OK	0.12628	1.14415	0.00448423	LRRC8D	0.296596
OK	0.520849	-0.0522846	-0.000299927	AL391497.1	0.739819
OK	8.30694e-13	7.0603	0.0284968	ZNF326	8.63254e-12
OK	0.545939	-0.115408	-0.000549614	AL161797.1	0.739819
OK	0.684246	-0.479604	-0.000170817	AC098656.1	0.768512
OK	0.64682	-0.376749	-0.00165654	AL627316.1	0.751304
FAIL				LINC02787	1
FAIL				BARHL2	1
OK	0.0492545	1.65213	-8.77923e-05	AC092805.1	0.137924
OK	1.3451e-15	7.9045	0.0318893	LINC02609	1.59245e-14
FAIL				LINC02788	1
OK	0.688414	-0.491358	-0.00205841	LINC01763	0.770495
OK	0.844029	-1.01116	-0.000191519	AC091614.1	0.871927
OK	3.43852e-06	4.49746	0.0180974	ZNF644	2.21159e-05
OK	0.0923096	1.32667	0.00518147	HFM1	0.230927
OK	0.0705889	1.47142	0.00580086	CDC7	0.185666
OK	0.511045	-0.0276891	-0.000263659	TGFBR3	0.739819
OK	0.578445	-0.197918	-0.000159846	BRDT	0.739819
OK	0.403654	0.2439	0.000829566	EPHX4	0.708996
OK	0.0113473	2.27854	0.0079774	SETSIP	0.0391869
OK	0.630716	-0.33375	-0.0015001	BTBD8	0.745664
OK	0.182217	0.906948	-0.000116815	AC104836.1	0.393712
FAIL				C1orf146	1
OK	0.0156871	2.15229	0.00857554	GLMN	0.0519071
OK	0.000943317	3.10752	0.0124556	RPAP2	0.00417451
OK	0.526385	-0.0661864	-0.00033491	GFI1	0.739819
OK	0.0220842	2.01249	0.00801188	EVI5	0.0701887
OK	2.36843e-74	18.2047	0.0734932	RPL5	8.1625e-73
OK	0.898867	-1.27512	-0.00528577	DIPK1A	0.914032
FAIL				AC093577.1	1
OK	3.49938e-05	3.97633	0.0159808	MTF2	0.000197326
OK	0.0836966	1.38063	0.00544808	TMED5	0.213235
OK	0.582432	-0.20812	-0.000994967	CCDC18	0.739819
OK	0.00515575	2.5652	0.0102546	CCDC18.AS1	0.0193576
OK	0.0310734	1.86525	0.00741608	DR1	0.0939162
OK	4.05682e-42	13.5483	0.0548237	FNBP1L	9.35655e-41
OK	7.04322e-19	8.79673	0.0355362	BCAR3	9.47585e-18
OK	0.678886	-0.464586	-0.00194827	AL109613.1	0.766045
OK	0.74604	-0.662081	-0.00280624	AL049796.1	0.804087
OK	0.000434063	3.33011	0.0133598	DNTTIP2	0.00205035
OK	0.000266194	3.46391	0.0138992	GCLM	0.00131001
OK	0.500529	-0.0013261	-0.00015748	ABCA4	0.739819
OK	0.948029	-1.62603	-0.000215467	AC093579.1	0.953584
OK	1.80061e-21	9.44362	0.0381674	ARHGAP29	2.6528e-20
OK	0.13749	1.09167	0.00410949	ARHGAP29.AS1	0.317454
OK	0.568669	-0.172986	-0.000766251	AC097059.1	0.739819
OK	0.296086	0.535691	0.00199717	AC118469.2	0.565824
OK	0.000511463	3.28414	0.0131724	ABCD3	0.00238071
OK	7.93598e-27	10.6587	0.0430904	F3	1.37803e-25
FAIL				AC093117.1	1
OK	0.00674348	2.47065	0.00979766	SLC44A3	0.0246667
OK	0	39.7814	0.161271	CNN3	0
OK	0.743808	-0.655129	-0.00279929	AC105942.1	0.80251
OK	0.00485053	2.58631	0.0103378	ALG14	0.018332
FAIL				AC095033.1	1
OK	0.190732	0.875201	0.00337745	TLCD4	0.407861
FAIL				AC092802.3	1
OK	0.268392	0.617685	0.00231216	AC092802.1	0.527192
OK	0.654166	-0.396593	-0.00176092	RWDD3	0.754819
OK	0.935479	-1.51789	-0.000211255	AC092802.2	0.94341
OK	0.585937	-0.217105	-0.000926522	AC092802.4	0.739819
FAIL				LINC01760	1
FAIL				LINC01650	1
FAIL				AL445218.1	1
OK	0.525542	-0.0640682	-0.000332335	LINC01761	0.739819
OK	0.000170913	3.58135	0.0143665	LINC02607	0.000869898
OK	1.08585e-111	22.4265	0.0905243	AL683887.1	5.2498e-110
FAIL				LINC02790	1
FAIL				LINC01787	1
OK	2.31715e-05	4.07334	0.0163713	PTBP2	0.000134005
OK	0.187519	0.887075	0.00329538	DPYD	0.402603
FAIL				DPYD.AS1	1
FAIL				DPYD.IT1	1
FAIL				DPYD.AS2	1
FAIL				MIR137HG	1
FAIL				BX005019.1	1
FAIL				AC104453.1	1
FAIL				LINC01776	1
OK	0.131774	1.11805	0.00438097	SNX7	0.306695
FAIL				PLPPR5	1
FAIL				AL445433.2	1
OK	0.835481	-0.976054	-0.000190152	PLPPR4	0.865344
FAIL				LINC01708	1
OK	1.1921e-40	13.2978	0.0537983	PALMD	2.6967e-39
OK	0.123121	1.15952	0.00454845	FRRS1	0.290536
OK	0.00279579	2.77082	0.0110882	AGL	0.011196
OK	0.777346	-0.76326	-0.00316516	AC118553.1	0.82459
OK	0.00133069	3.00436	0.0120348	SLC35A3	0.0057253
OK	0.563356	-0.159482	-0.000799149	MFSD14A	0.739819
OK	1.1483e-20	9.24757	0.0318466	AC093019.2	1.64441e-19
OK	0.338719	0.41596	0.00153403	SASS6	0.625513
OK	0.11519	1.19938	0.00471235	TRMT13	0.275632
OK	0.772508	-0.747132	-0.00309749	LRRC39	0.820871
OK	0.0372814	1.78314	0.00707988	DBT	0.109424
OK	0.118742	1.1813	0.0045661	AL445928.2	0.282288
OK	0.00908243	2.36224	0.00942342	RTCA.AS1	0.0321051
OK	0.425967	0.18665	0.00060491	RTCA	0.737755
FAIL				AC104457.2	1
OK	0.0174652	2.10917	0.00839681	CDC14A	0.0570801
FAIL				AL589990.1	1
FAIL				GPR88	1
FAIL				LINC01349	1
OK	0.446258	0.135123	-0.000146875	AC099670.3	0.739819
OK	3.30012e-73	18.0598	0.0711769	VCAM1	1.1259e-71
OK	7.66478e-05	3.78567	0.0152059	EXTL2	0.000412239
OK	0.828749	-0.949234	-0.00399716	AC104506.1	0.860112
OK	0.108034	1.23705	0.00486561	SLC30A7	0.262281
OK	0.47656	0.0587897	8.62977e-05	DPH5	0.739819
OK	0.595588	-0.241942	-0.00104358	AC093157.2	0.739819
OK	0.0549561	1.59859	0.00632327	AC093157.1	0.150975
OK	0.528326	-0.0710624	-0.000356022	AL109741.1	0.739819
OK	0.663312	-0.421519	-0.00176774	S1PR1	0.75857
FAIL				LINC01307	1
OK	0.529756	-0.0746572	-0.000365241	LINC01709	0.739819
FAIL				OLFM3	1
FAIL				AC114485.1	1
FAIL				AC099567.1	1
OK	1.7639e-34	12.1897	0.0492634	COL11A1	3.6053e-33
FAIL				AC095032.2	1
OK	0.592623	-0.234297	-0.00102488	AC095032.1	0.739819
OK	1.70361e-05	4.14439	0.0166616	RNPC3	0.000100406
OK	0.705564	-0.54047	-0.00233065	AMY2B	0.778877
OK	0.236437	0.717809	-0.000124181	AMY2A	0.479182
OK	0.443278	0.142664	-0.000146581	AMY1A	0.739819
FAIL				AMY1B	1
FAIL				AMY1C	1
FAIL				AL591888.1	1
FAIL				LINC01676	1
FAIL				LINC01677	1
FAIL				AL355306.2	1
FAIL				LINC01661	1
OK	0.220175	0.771604	0.00297493	PRMT6	0.454786
OK	0.82742	-0.94402	-0.000188904	NTNG1	0.859094
OK	7.25752e-54	15.4078	0.0623656	VAV3	1.97835e-52
OK	0.560101	-0.151226	-0.000659576	VAV3.AS1	0.739819
OK	0.861344	-1.08638	-0.000194449	LINC02785	0.884799
OK	0.00285143	2.76439	0.0110637	SLC25A24	0.0113935
OK	0.00484354	2.5868	0.0102749	AL359258.2	0.0183096
FAIL				NBPF4	1
FAIL				AL359258.1	1
FAIL				AL390038.1	1
FAIL				NBPF6	1
OK	7.98139e-05	3.77559	0.015113	FAM102B	0.000428195
OK	0.179711	0.916468	0.00356035	HENMT1	0.39008
OK	0.540389	-0.101415	-0.000481376	AL160171.1	0.739819
OK	6.77408e-09	5.679	0.0228919	PRPF38B	5.53747e-08
OK	0.530977	-0.0777263	-0.000409029	FNDC7	0.739819
FAIL				AL591719.2	1
OK	0.075053	1.43916	0.0056869	STXBP3	0.195399
OK	0.426128	0.186241	0.000600995	AKNAD1	0.737956
OK	0.511205	-0.0280913	-0.00022002	SPATA42	0.739819
OK	0.000395451	3.35596	0.0134611	GPSM2	0.00188205
OK	0.5628	-0.158071	-0.000793231	CLCC1	0.739819
OK	0.537271	-0.093561	-0.000531515	WDR47	0.739819
OK	0.139013	1.08476	0.00424732	TAF13	0.31991
OK	0.465365	0.0869274	0.000200164	AL356488.3	0.739819
OK	0.0191664	2.07128	0.00824966	TMEM167B	0.062005
OK	0.147529	1.04709	0.00398701	AL356488.2	0.334708
OK	0.0015873	2.95031	0.0110668	C1orf194	0.00671643
OK	0	68.4421	0.277221	KIAA1324	0
OK	7.39403e-12	6.74997	0.0272372	SARS	7.24524e-11
OK	9.99278e-80	18.8704	0.0764101	CELSR2	3.65275e-78
OK	0.466618	0.0837731	0.000185212	PSRC1	0.739819
OK	7.3988e-05	3.79444	0.014198	MYBPHL	0.000398803
OK	3.04287e-35	12.3321	0.0498578	SORT1	6.27617e-34
OK	0.00190966	2.89271	0.0115859	PSMA5	0.00793927
FAIL				SYPL2	1
OK	0.125613	1.14738	0.00448459	ATXN7L2	0.295322
OK	0.789854	-0.805913	-0.0034151	CYB561D1	0.832972
OK	0.517343	-0.0434868	-0.000326371	AMIGO1	0.739819
OK	0.678958	-0.464786	-0.00199203	GPR61	0.766094
FAIL				AL355310.3	1
OK	0.000840397	3.14151	0.0125954	GNAI3	0.00375335
OK	0.56057	-0.152415	-0.000673397	AL355310.1	0.739819
OK	0.545827	-0.115125	-0.000544795	GNAT2	0.739819
OK	1.38646e-05	4.19136	0.0168443	AMPD2	8.28304e-05
FAIL				AL355310.2	1
OK	0.241501	0.701483	0.0026936	GSTM4	0.486969
OK	0.000647285	3.21718	0.0128917	GSTM2	0.00295312
OK	0.00761145	2.42703	0.00966843	GSTM1	0.0274748
OK	0.667529	-0.433101	-0.00183614	AC000032.1	0.760859
OK	0.680283	-0.46849	-0.00196975	GSTM5	0.766535
OK	0.308382	0.50044	-0.000132647	AL158847.1	0.583974
OK	1.35624e-43	13.7955	0.0558259	GSTM3	3.20429e-42
FAIL				EPS8L3	1
FAIL				LINC01768	1
FAIL				AL450468.1	1
FAIL				AL450468.2	1
OK	0.37581	0.316505	0.00111794	CSF1	0.674637
OK	0.000309087	3.42351	0.0137393	AHCYL1	0.00150239
OK	0.0308939	1.86782	0.00741804	STRIP1	0.0935299
OK	0.256021	0.65566	0.00248649	AL160006.1	0.508574
OK	0.0467601	1.67711	0.00638928	ALX3	0.132291
FAIL				LINC01397	1
FAIL				UBL4B	1
OK	0.592792	-0.234732	-0.00103142	SLC6A17	0.739819
FAIL				AL355990.1	1
FAIL				AL355990.2	1
OK	0.65109	-0.388265	-0.00160919	LINC02586	0.753585
OK	0.00358393	2.68894	0.0107109	KCNC4	0.0139826
OK	0.541353	-0.103843	-0.000492821	RBM15.AS1	0.739819
OK	0.0370542	1.78594	0.00708262	RBM15	0.108886
OK	0.0377797	1.77705	0.00697742	LAMTOR5.AS1	0.110642
OK	0.816881	-0.903542	-0.00379756	SLC16A4	0.851902
OK	0.533776	-0.084766	-0.000493878	AL355488.1	0.739819
OK	2.17771e-15	7.84425	0.0316779	LAMTOR5	2.55918e-14
FAIL				PROK1	1
FAIL				AL358215.1	1
FAIL				AL358215.2	1
FAIL				CYMP.AS1	1
FAIL				KCNA10	1
OK	0.536916	-0.0926667	-0.000475433	KCNA2	0.739819
OK	0.579711	-0.201154	-0.000893945	AL365361.1	0.739819
OK	0.874455	-1.14771	-0.000196837	KCNA3	0.895554
OK	0.207216	0.81612	0.00300848	CD53	0.434232
OK	0.343627	0.402584	0.00144537	AL360270.2	0.63265
OK	0.616292	-0.295756	-0.00127815	AL360270.1	0.742259
OK	3.06555e-05	4.00771	0.016105	LRIF1	0.00017413
OK	0.725472	-0.599177	-0.00250372	AL360270.3	0.790526
OK	0.1547	1.01648	0.00397175	DRAM2	0.347488
OK	0.168899	0.958524	0.00373603	CEPT1	0.371718
OK	0.586844	-0.219434	-0.000952127	AL355816.1	0.739819
OK	0.866564	-1.11029	-0.0045963	AL355816.2	0.888848
OK	0.574108	-0.186843	-0.00090824	DENND2D	0.739819
OK	8.60311e-240	33.047	0.133422	CHI3L2	8.04628e-238
FAIL				CHIA	1
FAIL				AL356387.1	1
OK	0.224719	0.756353	0.00291423	PIFO	0.461717
OK	0.359621	0.359472	0.00128038	OVGP1	0.653194
OK	0.825385	-0.936082	-0.00390148	AL390195.2	0.857933
OK	0.643188	-0.366993	-0.00155399	AL390195.1	0.749921
OK	0.130076	1.12603	0.00441404	WDR77	0.303645
OK	6.91765e-14	7.3979	0.0298671	ATP5PB	7.61474e-13
OK	0.180427	0.913738	0.00349394	C1orf162	0.391029
FAIL				TMIGD3	1
FAIL				ADORA3	1
OK	0.0847669	1.3737	0.00542099	RAP1A	0.215416
FAIL				LINC01160	1
OK	0.223343	0.760953	0.00292912	INKA2	0.45951
OK	0.0268829	1.92872	0.00761855	INKA2.AS1	0.0832547
OK	0.0606905	1.549	0.00589003	AL049557.1	0.163792
OK	0.19644	0.854407	0.00331175	DDX20	0.41683
OK	9.17769e-182	28.7255	0.116056	KCND3	6.80127e-180
FAIL				KCND3.IT1	1
FAIL				KCND3.AS1	1
OK	1.26463e-12	7.00167	0.0278037	LINC01750	1.29975e-11
OK	0.523566	-0.0591056	-0.000341654	AL445426.1	0.739819
OK	0.0770208	1.4254	0.00563116	CTTNBP2NL	0.199411
OK	0.240698	0.704061	0.00269916	WNT2B	0.485747
OK	0.584044	-0.212251	-0.000994156	AL354760.1	0.739819
OK	0.157987	1.00277	0.0039141	ST7L	0.353351
OK	3.76589e-10	6.15449	0.0248212	CAPZA1	3.35663e-09
OK	0.37121	0.32865	0.00117977	MOV10	0.669304
OK	0.660501	-0.413831	-0.00174953	AL603832.1	0.757582
OK	2.35803e-15	7.83426	0.031636	RHOC	2.7663e-14
OK	0.874745	-1.14911	-0.0047635	PPM1J	0.895817
OK	0.86147	-1.08695	-0.00452615	AL603832.2	0.884895
OK	0.0577237	1.57417	-9.08283e-05	TAFA3	0.157224
FAIL				LINC01356	1
OK	0.000515629	3.28186	0.0122637	LINC01357	0.00239681
OK	0.0026314	2.79049	0.0111476	SLC16A1	0.0105939
OK	0.254844	0.659325	0.00251984	SLC16A1.AS1	0.506754
FAIL				AL390242.1	1
OK	0.311814	0.490716	0.00180504	LRIG2.DT	0.588786
OK	0.146588	1.05118	0.00411051	LRIG2	0.333213
OK	0.707228	-0.545305	-0.0023605	MAGI3	0.779838
OK	0.23086	0.736019	0.00283033	PHTF1	0.471187
OK	2.82984e-07	5.00248	0.0201452	RSBN1	2.02356e-06
OK	0.546919	-0.11788	-0.00056229	AL137856.1	0.739819
OK	0.601009	-0.25596	-0.00111023	PTPN22	0.739819
OK	0.0832234	1.38371	0.00534252	AP4B1.AS1	0.212409
OK	0.41126	0.224304	0.000739349	BCL2L15	0.718401
OK	0.238805	0.710152	0.00272458	AP4B1	0.482826
OK	0.0247517	1.96423	0.00779527	DCLRE1B	0.0775847
OK	0.290035	0.553283	0.00204515	HIPK1.AS1	0.558114
OK	9.32693e-09	5.62404	0.0226645	HIPK1	7.52899e-08
OK	0.00735841	2.43927	0.00972467	OLFML3	0.0266679
OK	0.650853	-0.387626	-0.00162751	AL591742.2	0.753569
FAIL				SYT6	1
OK	0.109941	1.22684	-0.000104356	AL121999.1	0.265722
OK	1.49286e-13	7.29504	0.0294467	TRIM33	1.61382e-12
OK	0.00232071	2.83092	0.0113342	BCAS2	0.0094839
OK	0.00720616	2.44682	0.00976669	DENND2C	0.0261615
OK	0.536229	-0.0909383	-0.000428556	AMPD1	0.739819
OK	0.064885	1.51501	0.00599451	NRAS	0.173183
OK	1.74738e-24	10.1448	0.0410094	CSDE1	2.81773e-23
OK	0.000113438	3.68704	0.0148076	SIKE1	0.000595699
FAIL				SYCP1	1
FAIL				TSHB	1
OK	4.38465e-06	4.44549	0.0178428	TSPAN2	2.78382e-05
FAIL				LINC01765	1
FAIL				AL049825.1	1
FAIL				NGF.AS1	1
OK	0.609481	-0.277966	-0.00119274	NGF	0.740792
FAIL				AL512638.3	1
OK	0.0353577	1.8073	0.00717623	VANGL1	0.104741
OK	0.156966	1.00701	-0.000112918	CASQ2	0.351444
OK	0.00371321	2.67709	0.00978714	NHLH2	0.0144413
FAIL				LINC01649	1
OK	0.286584	0.563392	0.00210651	SLC22A15	0.553161
FAIL				AL365318.1	1
OK	0.711284	-0.557139	-0.00233681	MAB21L3	0.782062
FAIL				LINC01779	1
OK	0.000760409	3.17068	0.0116427	AL355538.1	0.00342943
OK	1.20583e-34	12.2206	0.0494363	ATP1A1	2.47022e-33
OK	0.213654	0.793808	0.00306442	ATP1A1.AS1	0.44426
FAIL				LINC01762	1
FAIL				AL136376.1	1
OK	0.563915	-0.160904	-0.000721878	AL390066.1	0.739819
FAIL				AL390066.2	1
OK	4.26674e-07	4.92275	0.019757	CD58	2.99966e-06
OK	5.58724e-24	10.0307	0.0405467	IGSF3	8.87773e-23
OK	0.523462	-0.0588446	-0.000320874	C1orf137	0.739819
OK	0.000341844	3.39604	0.01337	CD2	0.00164742
OK	0.86457	-1.10108	-0.00457145	AL157904.1	0.887273
OK	3.17783e-12	6.87144	0.0277276	PTGFRN	3.19705e-11
OK	0.767569	-0.730864	-0.00308331	CD101	0.818091
OK	4.56874e-05	3.91242	0.013956	AL445231.1	0.000253514
OK	0.00892621	2.36866	0.00945129	TTF2	0.031634
OK	0.000353135	3.38713	0.0135579	TRIM45	0.00169734
OK	5.71888e-18	8.55847	0.0345659	VTCN1	7.45737e-17
OK	0.273571	0.602049	-0.00012869	LINC01525	0.534779
OK	0.350803	0.383153	0.00136061	AL358072.1	0.642113
OK	0.0130252	2.22546	0.00887821	MAN1A2	0.044116
OK	0.566824	-0.168294	-0.000754775	AL157902.1	0.739819
OK	7.7701e-19	8.78569	0.0354278	TENT5C	1.04176e-17
OK	0.674773	-0.453132	-0.0019892	GDAP2	0.764197
OK	0.0387284	1.76564	0.0070089	WDR3	0.113083
OK	1.18571e-09	5.97008	0.0240449	SPAG17	1.02388e-08
OK	0.0175598	2.10698	0.00811857	AL391557.1	0.0573272
OK	0.144491	1.06036	0.00410098	TBX15	0.329793
OK	0.854171	-1.05449	-0.000193207	AL139420.1	0.87983
FAIL				AL139420.2	1
OK	0.247234	0.68322	0.00261831	WARS2	0.495986
OK	0.53169	-0.0795186	-0.00041402	WARS2.IT1	0.739819
OK	0.233053	0.72883	0.0028003	WARS2.AS1	0.474485
OK	0.552953	-0.133126	-0.000608697	AL359915.1	0.739819
FAIL				LINC01780	1
FAIL				HAO2	1
FAIL				HAO2.IT1	1
OK	0.525082	-0.0629119	-0.000356407	HSD3B2	0.739819
OK	0.556753	-0.142742	-0.000644339	HSD3B1	0.739819
OK	0.538846	-0.0975261	-0.000544922	LINC00622	0.739819
OK	0.227999	0.745453	0.00286955	ZNF697	0.46707
OK	1.75214e-58	16.0803	0.0650894	PHGDH	5.07726e-57
OK	0.142258	1.07023	0.0040144	HMGCS2	0.325965
FAIL				REG4	1
OK	0.548103	-0.120869	-0.000541218	ADAM30	0.739819
OK	3.87099e-25	10.2909	0.0415957	NOTCH2	6.34782e-24
OK	0.525691	-0.0644411	-0.000356089	AC245008.1	0.739819
OK	0.00104929	3.07591	0.0123277	SEC22B	0.00460592
OK	0.00807728	2.4054	0.00934344	AC253572.1	0.0289651
OK	0.025904	1.94473	0.00769082	NBPF26	0.0807114
OK	0.0295414	1.88758	0.00748978	AC253572.2	0.0899675
OK	0.508303	-0.0208128	-0.0002113	PPIAL4A	0.739819
OK	0.00471194	2.59628	0.0103801	LINC00623	0.0178794
OK	0.0526672	1.61952	0.00600719	FCGR1B	0.145869
FAIL				AC244453.3	1
OK	0.326326	0.450081	0.00161898	AC244453.2	0.608521
FAIL				AC244453.1	1
OK	0.585513	-0.216016	-0.00101591	FAM72B	0.739819
OK	5.80554e-05	3.8542	0.0154748	SRGAP2C	0.000317467
OK	0.517086	-0.0428425	-0.000274248	SRGAP2.AS1	0.739819
OK	0.26699	0.621943	-0.000127915	LINC02798	0.525208
FAIL				AL592494.1	1
OK	0.811666	-0.884051	-0.00365827	AL592494.2	0.847926
OK	0.589817	-0.227075	-0.000160981	LINC01691	0.739819
FAIL				LINC02799	1
OK	0.685591	-0.483391	-0.00203415	AC239800.2	0.769109
OK	0.106841	1.2435	0.0048787	LINC02591	0.259922
OK	0.134886	1.10359	0.00429294	HIST2H3PS2	0.312586
FAIL				AC246680.1	1
OK	0.524394	-0.0611843	-0.000326216	FAM72C	0.739819
FAIL				IGKV1OR1.1	1
OK	0.000100564	3.7176	0.0149252	LINC02802	0.000532004
FAIL				PPIAL4E	1
OK	0.661075	-0.415398	-0.0017614	AC246785.3	0.757651
OK	0.140809	1.07669	0.00420143	NBPF15	0.32322
FAIL				PPIAL4F	1
FAIL				LINC01632	1
FAIL				FP700111.1	1
OK	0.28561	0.566255	0.00214215	SRGAP2B	0.55187
OK	0.286667	0.563149	0.0020462	FAM72D	0.553263
FAIL				PPIAL4D	1
OK	0.915312	-1.37421	-0.00567899	AC245014.3	0.926655
OK	0.534018	-0.0853743	-0.000397122	AC245014.1	0.739819
OK	0.0651834	1.51266	0.00593688	NBPF20	0.17391
OK	0.502838	-0.00711499	-0.000172328	AC239860.4	0.739819
OK	0.327771	0.446075	0.0016547	GPR89A	0.610694
OK	0.69079	-0.498091	-0.00213365	PDZK1	0.771454
OK	0.48894	0.0277272	-4.22179e-05	CD160	0.739819
OK	0.147148	1.04874	0.00410287	RNF115	0.334039
OK	0.0430384	1.71647	0.00680736	POLR3C	0.123593
OK	0.880766	-1.17883	-0.00492405	NUDT17	0.900419
OK	0.014431	2.18537	0.00871332	PIAS3	0.0482568
OK	1.84034e-08	5.50553	0.022161	ANKRD35	1.45314e-07
OK	0.00456455	2.60718	0.0103876	ITGA10	0.0173736
OK	0.550833	-0.127767	-0.000591426	AC243547.1	0.739819
OK	0.88591	-1.20506	-0.00503712	PEX11B	0.904403
OK	9.4202e-12	6.71474	0.0270939	RBM8A	9.18089e-11
OK	0.888176	-1.21688	-0.00505621	LIX1L.AS1	0.90617
OK	0.0963863	1.30242	0.00512368	LIX1L	0.239163
OK	0.762431	-0.714145	-0.00301913	ANKRD34A	0.814728
OK	0.492347	0.0191846	-0.00015139	AC243547.2	0.739819
OK	0.0191983	2.07059	0.00824886	POLR3GL	0.062101
OK	9.72438e-66	17.0842	0.0691706	TXNIP	3.06335e-64
FAIL				HJV	1
OK	0.943111	-1.58144	-0.00653609	AC239799.2	0.949588
OK	0.798867	-0.837581	-0.00349756	LINC01719	0.839279
OK	0.110534	1.2237	0.00475155	NBPF10	0.266869
OK	0.012869	2.23014	0.0088732	NOTCH2NLA	0.0436852
OK	0.681227	-0.471132	-0.00199819	AC239799.1	0.766868
FAIL				PPIAL4H	1
OK	0.610738	-0.281244	-0.00129155	AC245407.2	0.741075
OK	0.00173711	2.92233	0.0116783	NBPF12	0.00727992
FAIL				AC244394.2	1
OK	0.000170044	3.58268	0.014381	PRKAB2	0.000865962
OK	0.370204	0.331313	0.0011883	AC242426.2	0.667777
OK	0.244759	0.691075	0.00262142	FMO5	0.49204
OK	0.0553676	1.5949	0.00629102	CHD1L	0.15189
OK	0.298206	0.529566	0.00195789	LINC00624	0.569034
OK	0.293339	0.543657	0.00205135	BCL9	0.562596
OK	0.0864347	1.36304	0.00536887	ACP6	0.218998
FAIL				AC241644.1	1
OK	0.456754	0.108616	0.00027391	GJA5	0.739819
FAIL				AC241644.3	1
FAIL				AC241644.2	1
FAIL				GJA8	1
OK	0.926664	-1.45139	-0.00602486	GPR89B	0.93619
OK	0.780984	-0.775519	-0.00322705	AC239803.1	0.826856
OK	0.800604	-0.84378	-0.00349106	LINC02804	0.840312
OK	0.355703	0.369969	0.00134661	NBPF11	0.648456
OK	8.88632e-06	4.29118	0.0155034	LINC02805	5.44194e-05
OK	0.0445356	1.70032	0.00657652	AC239809.3	0.127178
OK	0.686137	-0.48493	-0.000171024	LINC01731	0.769394
OK	0.659726	-0.411714	-0.00181763	LINC01138	0.757375
FAIL				LINC02806	1
OK	0.531159	-0.0781848	-0.000410439	AC245100.1	0.739819
OK	0.531708	-0.0795642	-0.000411319	AC245100.6	0.739819
OK	0.169749	0.955159	0.00354602	PPIAL4G	0.373073
OK	0.000399216	3.35334	0.0133935	NBPF14	0.00189864
OK	0.64879	-0.382056	-0.000167017	NOTCH2NLB	0.752529
OK	0.0610821	1.54575	0.00579522	NUDT4B	0.164695
OK	0.0150575	2.16857	0.00863747	PDE4DIP	0.0500802
FAIL				AC239802.1	1
OK	0.569096	-0.174073	-0.000158917	AC239802.2	0.739819
FAIL				AC239804.1	1
OK	0.0354135	1.80659	0.00715921	NBPF9	0.104895
OK	0.00493078	2.58065	0.0103164	AC245297.3	0.0185876
OK	0.906088	-1.31704	-0.0054097	AC245297.2	0.919272
OK	0.0835672	1.38147	0.00543023	NOTCH2NLC	0.212986
OK	6.74154e-06	4.35211	0.0174578	NBPF19	4.18998e-05
FAIL				PPIAL4C	1
OK	0.611154	-0.282327	-0.00120732	AC242842.1	0.741075
OK	0.536419	-0.091415	-0.000444876	FCGR1A	0.739819
OK	0.262837	0.634623	0.00241783	HIST2H2BF	0.519148
OK	8.66942e-07	4.7822	0.0190795	AC243772.2	5.90954e-06
OK	0.628364	-0.327524	-0.00140709	HIST2H3D	0.744754
OK	0.289877	0.553744	-0.000130571	HIST2H4A	0.557889
FAIL				HIST2H3C	1
OK	0.531113	-0.0780686	-0.000410614	HIST2H2AA3	0.739819
OK	1.9587e-07	5.07293	0.0204215	HIST2H2AA4	1.42314e-06
FAIL				HIST2H3A	1
OK	0.0922045	1.3273	0.00514967	HIST2H4B	0.230771
OK	0.105294	1.25195	0.00489228	AC239868.1	0.257126
OK	5.98867e-16	8.00468	0.0323098	HIST2H2BE	7.1872e-15
OK	0.249132	0.677224	0.00259371	HIST2H2AC	0.499129
OK	0.379745	0.306151	0.00107791	HIST2H2AB	0.679363
OK	0.00161183	2.94556	0.0117931	BOLA1	0.00680854
OK	0.0865773	1.36214	0.00536287	SV2A	0.219215
OK	0.111254	1.21988	0.00479747	SF3B4	0.268299
OK	0.59905	-0.25089	-0.00116845	MTMR11	0.739819
OK	0.0268462	1.92931	0.00766967	OTUD7B	0.0831616
OK	0.0593172	1.56053	0.00614634	AC244033.2	0.160686
OK	0.223917	0.759031	0.00292614	VPS45	0.460413
OK	0.0260402	1.94247	0.00772831	PLEKHO1	0.0810337
OK	0.638808	-0.355275	-0.0015238	AC242988.2	0.748378
OK	8.87586e-10	6.01715	0.0242623	ANP32E	7.72841e-09
OK	0.622076	-0.310937	-0.00131344	AC242988.1	0.74311
OK	0.179773	0.916229	0.00338732	CA14	0.390173
OK	6.02185e-06	4.3768	0.017608	APH1A	3.76165e-05
OK	0.593442	-0.236407	-0.00109715	C1orf54	0.739819
OK	0.00188228	2.89724	0.0115966	CIART	0.00783143
OK	5.112e-23	9.80973	0.0396527	MRPS21	7.90495e-22
OK	0.000635263	3.22256	0.0129176	PRPF3	0.00290365
OK	0.294595	0.540009	0.00203834	RPRD2	0.564288
OK	0.220579	0.77024	0.00296958	TARS2	0.455413
OK	0.058108	1.57086	0.00613219	ECM1	0.158104
OK	0.678623	-0.463851	-0.0020216	FALEC	0.765902
OK	0.545349	-0.113919	-0.000558671	AL356356.1	0.739819
OK	0.0750497	1.43918	0.00567877	ADAMTSL4	0.195399
OK	0.0502811	1.64213	0.00650177	ADAMTSL4.AS1	0.14041
OK	2.10615e-123	23.5962	0.0955962	MCL1	1.09856e-121
OK	3.31735e-20	9.13346	0.0369094	ENSA	4.66925e-19
OK	0.137122	1.09334	0.00428203	GOLPH3L	0.316848
OK	0.00488342	2.58398	0.0101929	HORMAD1	0.0184424
OK	0.0143738	2.18693	0.00859873	CTSS	0.0481037
OK	0.117578	1.18718	0.00464182	CTSK	0.280061
OK	0.00899987	2.36562	0.00944115	ARNT	0.0318465
FAIL				CTXND2	1
OK	0.138162	1.08861	0.00426143	SETDB1	0.318481
OK	0.762225	-0.713477	-0.00304686	CERS2	0.814539
OK	0.523867	-0.0598616	-0.00032172	AL590133.2	0.739819
OK	0.0611608	1.5451	0.00573218	AL590133.1	0.164881
OK	0.62215	-0.311132	-0.00134326	ANXA9	0.74311
OK	0.248903	0.677947	0.00259463	MINDY1	0.49878
OK	0.346873	0.393776	0.00144313	PRUNE1	0.636854
OK	1.6047e-14	7.58958	0.0306348	BNIPL	1.81806e-13
OK	0.210843	0.803501	0.00310765	C1orf56	0.440475
OK	0.00130731	3.00975	0.0120605	CDC42SE1	0.00563544
OK	0.000239985	3.49169	0.0140114	MLLT11	0.00118888
OK	0.0180848	2.09502	0.00834338	GABPB2	0.0588146
OK	0.0452243	1.69304	0.00658072	AL592424.1	0.128792
OK	0.125249	1.14914	0.00450101	SEMA6C	0.294711
OK	0.514108	-0.0353704	-0.00025119	TNFAIP8L2	0.739819
OK	0.281109	0.579549	0.00219882	SCNM1	0.545349
OK	0.0944714	1.31371	0.00516023	LYSMD1	0.235402
FAIL				TMOD4	1
OK	0.184872	0.896951	0.00348706	VPS72	0.39815
OK	0.0585745	1.56685	0.00620359	PIP5K1A	0.159062
OK	4.0715e-07	4.93191	0.0198606	PSMD4	2.8676e-06
OK	0.139435	1.08286	0.00421906	ZNF687.AS1	0.320799
OK	0.542414	-0.106516	-0.000583077	ZNF687	0.739819
OK	0.202319	0.833366	0.00322784	PI4KB	0.426446
OK	0.664733	-0.425416	-0.00179516	AL391069.3	0.759363
OK	0.223062	0.761892	0.00293234	RFX5	0.459073
FAIL				AL391069.1	1
OK	0.200616	0.839423	0.00319492	AL391069.2	0.423547
OK	0.667197	-0.432186	-0.00190396	SELENBP1	0.76064
OK	1.88209e-06	4.624	0.018611	PSMB4	1.24204e-05
OK	0.0135125	2.21116	0.00881897	POGZ	0.0455813
OK	0.961336	-1.76641	-0.00728435	CGN	0.965358
OK	3.4705e-05	3.9783	0.015981	TUFT1	0.000195738
OK	0.0447468	1.69808	0.00672975	AL365436.2	0.127714
OK	0.0158452	2.14829	0.00856201	SNX27	0.0523918
OK	0.615235	-0.292988	-0.00126244	AL391335.1	0.741988
OK	0.503213	-0.00805349	-0.000174265	CELF3	0.739819
FAIL				AL589765.1	1
OK	0.683147	-0.476518	-0.001988	RIIAD1	0.768073
OK	0.95021	-1.6469	-0.000216279	AL589765.7	0.955601
OK	0.0754699	1.43622	0.00567493	MRPL9	0.196258
OK	0.825766	-0.937564	-0.00390422	OAZ3	0.858132
OK	0.570458	-0.17754	-0.000787975	AL589765.4	0.739819
FAIL				AL589765.2	1
OK	0.53916	-0.0983168	-0.000471106	AL589765.5	0.739819
OK	0.595422	-0.241516	-0.00112744	TDRKH	0.739819
OK	0.512454	-0.0312231	-0.000277041	TDRKH.AS1	0.739819
OK	0.526062	-0.0653737	-0.000337841	AL589765.6	0.739819
OK	0.509401	-0.0235671	-0.000211889	LINGO4	0.739819
OK	0.0823568	1.38939	0.00545428	RORC	0.210554
OK	0.555245	-0.138925	-0.000711665	C2CD4D	0.739819
[truncated: 34,602 more rows]
