# Supplementary material for: Integrated multi-omics reveals cellular and molecular interactions governing the invasive niche of basal cell carcinoma
Source: Nat Commun. 2022 Aug 20;13:4897. doi: 10.1038/s41467-022-32670-w (PMC9391376; doi:10.1038/s41467-022-32670-w)
Supplement: Supplementary file 10 — Supplementary Data 7 [file 41467_2022_32670_MOESM10_ESM.xlsx]

## Sheet: KEGG Hedgehog signaling pathway
Gene Set Enrichment Analysis (GSEA)(https://www.gsea-msigdb.org/gsea/msigdb/cards/KEGG_HEDGEHOG_SIGNALING_PATHWAY)
KEGG_HEDGEHOG_SIGNALING_PATHWAY
BMP2
BMP4
BMP5
BMP6
BMP7
BMP8A
BMP8B
BTRC
CSNK1A1
CSNK1A1L
CSNK1D
CSNK1E
CSNK1G1
CSNK1G2
CSNK1G3
DHH
FBXW11
GAS1
GLI1
GLI2
GLI3
GSK3B
HHIP
IHH
LRP2
PRKACA
PRKACB
PRKACG
PRKX
PTCH1
PTCH2
RAB23
SHH
SMO
STK36
SUFU
WNT1
WNT10A
WNT10B
WNT11
WNT16
WNT2
WNT2B
WNT3
WNT3A
WNT4
WNT5A
WNT5B
WNT6
WNT7A
WNT7B
WNT8A
WNT8B
WNT9A
WNT9B
ZIC2

## Sheet: KEGG Basal Cell Carcinoma
Gene Set Enrichment Analysis (GSEA) (https://www.gsea-msigdb.org/gsea/msigdb/cards/KEGG_BASAL_CELL_CARCINOMA)
KEGG_BASAL_CELL_CARCINOMA
APC
APC2
AXIN1
AXIN2
BMP2
BMP4
CTNNB1
DVL1
DVL2
DVL3
FZD1
FZD10
FZD2
FZD3
FZD4
FZD5
FZD6
FZD7
FZD8
FZD9
GLI1
GLI2
GLI3
GSK3B
HHIP
LEF1
PTCH1
PTCH2
SHH
SMO
STK36
SUFU
TCF7
TCF7L1
TCF7L2
TP53
WNT1
WNT10A
WNT10B
WNT11
WNT16
WNT2
WNT2B
WNT3
WNT3A
WNT4
WNT5A
WNT5B
WNT6
WNT7A
WNT7B
WNT8A
WNT8B
WNT9A
WNT9B

## Sheet: Bulge
Takahashi, R. et al. Defining Transcriptional Signatures of Human Hair Follicle Cell States. J. Invest. Dermatol. 140, 764-773.e4 (2020).
Bulge
CXCL14
KRT15
SFRP1
ITM2A
CAV1
DST
LGALS1
FTH1
S100A6
LMCD1
CYP1B1
GSN
DIO2
FRZB
NTRK2
APP
EFEMP1
EMP3
IGFBP7
GLUL
RCAN1
FOSB
RARRES2
FGL2
SOSTDC1
DCN
FTL
DUSP1
COL17A1
ATF3
MAP1B
GPNMB
SOCS3
MALAT1
LHX2
NR3C1
MITF
ARL4D
PPP1R1C
CHST2
TUBA1A
KRT8
BCAM
GADD45B
NPPC
CTSF
NET1
ACAT1
TGFB2
KLF10
CCNL1
THBS1
MAFF
IFITM3
GOLIM4
PHLDA1
NPC2
PNRC1
TUBB2A
EFNA5
ACP5
IER3
NFIC
NAP1L1
TENM2
SLC40A1
PDPN
BTG2
ADIRF
TCEAL3
MYL9
PPT1
STK17A
PALLD
ATP1B1
RRBP1
ANXA1
KRT19
SGK1
GCLM
CYBA
CREB5
FAM171B
SHISA2
CTSK
LITAF
SCPEP1
PALMD
KCTD1
SLC25A4
TGDS
FAM229B
IRF1
UROD
SLC3A2
SDC2
MYC
CRYAB
ABRACL
RAB34
FZD7
FLRT3
DNAJB4
CDH13
SWAP70
FCGRT
NUDT14
SRGAP1
LBH
SYNGR1
SEC62
UBE2B
NDRG2
DHRS7
FILIP1L
DSG2
N4BP2L2
CCND2
ITGB1
DNAJB9
PIK3C2G
AKAP9
SDC4
SPATS2
SLC12A2
JUND
TCF12
TNFRSF12A
IL20RB
TSC22D1
CCL2
HSPA6

## Sheet: Isthmus
Takahashi, R. et al. Defining Transcriptional Signatures of Human Hair Follicle Cell States. J. Invest. Dermatol. 140, 764-773.e4 (2020).
Isthmus
KRT5
DST
KRT15
S100A6
TMSB4X
COL17A1
AQP3
RCAN1
CAV1
CYP1B1
ABRACL
IFITM3
APP
GSN
TMEM98
CXCL14
LGALS1
CCNL1
C9orf16
C19orf33
CALD1
BCAM
ANXA1
TPM1
SDC4
KRT8
LMCD1
CRYAB
AVPI1
PDPN
ITM2A
RBP1
PLK2
CDH13
CNN3
PDLIM2
ANXA3
ATF3
PALLD
PTN
IER3
C16orf74
PALMD
KCTD1
CHST2
CITED2
NET1
C6orf132
PPP1R1C
CD109
FRZB
SOX4
EFNB2
SOCS3
LURAP1L
PHACTR2
FILIP1L
CTNNAL1
EFEMP1
SRGAP1
FAM229B
RAB32
SYNE2
FAM114A1
SOSTDC1
KLK11
IL20RB
TGFB2
MAP1B
KLF10
LHX2
TNFRSF12A
MAFF
NR3C1
CCL2
CARD16
THBS2
MYC

## Sheet: IFE basal 1
Takahashi, R. et al. Defining Transcriptional Signatures of Human Hair Follicle Cell States. J. Invest. Dermatol. 140, 764-773.e4 (2020).
IFE_Basal1
KRT15
B2M
KRT14
KLF4
PMAIP1
DUSP1
IFITM3
FTL
TUBB4B
LY6E
ZC3H12A
COL17A1
SLC2A1
IMPA2
AQP3
EHF
DST
NCOA7
TIMP1
NFKBIA
GADD45B
ANXA1
CA12
TSC22D1
CDH13
ATF3
CXADR
ABI3BP
AVPI1
ETS2
BRD2
IL20RB
FGFBP1
EDN1
CLEC2B
WNT3
DUSP2
NFIC
CITED2
FAM133B
BTG2
TP53AIP1
CBR3
CKB
HBEGF
CTNNAL1
CTSB
NR4A1
TNFRSF12A
TYMP
CCL2
ANKRD37
PLK2
MT1X
RGCC
ID2
TXNDC17
CDCA7L
RASD1
WDR43
ADM
SLPI
SYNE2
HOPX
HES1

## Sheet: IFE basal 2
Takahashi, R. et al. Defining Transcriptional Signatures of Human Hair Follicle Cell States. J. Invest. Dermatol. 140, 764-773.e4 (2020).
IFE_Basal2
SAA1
CHI3L1
LY6E
CYP27A1
C9orf16
MGST1
PTN
CTSB
CHCHD10
KLK5
TP53AIP1
IMPA2
S100A9
SOD2
TKT
NPM3
NCOA7
TPM1
COL17A1
TMEM98
C19orf48
ASS1
CDH13
PDZK1IP1
AVPI1
EHBP1
CCL2
CHI3L2
THBS2
NOB1
PDPN
APMAP
EGLN3
TIMP1

## Sheet: IFE spinous 1
Takahashi, R. et al. Defining Transcriptional Signatures of Human Hair Follicle Cell States. J. Invest. Dermatol. 140, 764-773.e4 (2020).
IFE_Spinous1
KRT10
LY6D
LGALS7B
DMKN
B2M
AQP3
KRT1
NEAT1
RHOV
LGALS7
ALDH2
S100A7
DEFB1
LYPD3
S100A8
DBI
EMP2
CRABP2
TMEM45A
SLC2A1
IMPA2
KRTDAP
PMAIP1
KLF4
GLTP
S100A9
FGFBP1
CA12
MAL2
EHF
CSTA
DUSP1
SFN
BBC3
MFSD2A
NFKBIZ
ETS2
LAD1
TACSTD2
ZC3H12A
CYB5A
CHP2
KLF6
DSP
RORA
SLC25A5
TPPP3
TMEM154
KCNK7
NFKBIA
S100A16
CHCHD10
TNFRSF19
S100A11
CCND1
MT1X
ATF3
PHLDA2
LDLR
DSG1
LDHA
NMU
KLF3
PKP1
VDAC1
PDZK1IP1
OVOL1
EMP1
STX11
SH3BGRL3
ITM2B
GATM
HCAR2
RPL22L1
FABP5
PPP1R14B
HBEGF
RAB25
CERS3
HSPA5
NCOA7
IL1RN
TMEM40
ANKRD22
NSG1
CLCA2
TUBA4A
NDUFA4L2
F12
SERPINB5
YBX3
GSTA4
TYMP
SDR16C5
SNHG15
CKMT1A
CLEC2B
SLC38A2
BZW2
CENPP
CA2
GSTA3
RND3
ATG3
HES1

## Sheet: IFE spinous 2
Takahashi, R. et al. Defining Transcriptional Signatures of Human Hair Follicle Cell States. J. Invest. Dermatol. 140, 764-773.e4 (2020).
IFE_Spinous2
CHCHD10
SLC25A5
CSTB
LGALS7B
APOE
S100A16
TMEM45A
CALML3
S100A11
IMPA2
KRT6A
DEFB1
COX8A
TPI1
TACSTD2
EMP2
PTN
NEAT1
LGALS7
DSP
GSTP1
TPM1
LYPD3
PDZK1IP1
DMKN
RBP1
PKP1
SH3BGRL3
S100A8
S100A9
S100A14
PPP1R14B
CYP27A1
EHF
KRT6B
CLDN1
CTSC
SBSN
TMSB10
MGST1
SPINK5
RHOV
COMTD1
C9orf16
FGFBP1
LY6D
CIDEA
MARCKS
EFHD2
RAB25
SUSD4
TYMP
CYB5R2
FABP5
DSG1
KRT5
PGK1
CHI3L2
LDHA
KLK1
PDXK
GJB2
S100A2
PGAM1
GSTA4
TRIM16
GMDS
SDR16C5
HEBP2
EPHX3
CARD18
ZG16B
NAGK
GJB5
PPIF
GATM
CREG1
ALDH3B2
VSNL1
CTSB
C16orf74
CSTA
S100A7
SDCBP2
ACAA2
CHI3L1
TUBA4A
CRABP2
IFFO2
FAM83A
TP53AIP1
GGT6
PHLDA2
DSC2
IGFL2
C5orf46
NDUFA4L2
RND3
NDRG1
BBOX1
NCOA7
SPRR1B
CLDN4
SCEL
KLK11
KRT17
KRT14
CALML5
CST6

## Sheet: IFE spinous 3
Takahashi, R. et al. Defining Transcriptional Signatures of Human Hair Follicle Cell States. J. Invest. Dermatol. 140, 764-773.e4 (2020).
IFE_Spinous3
LGALS7B
DMKN
KRT10
LY6D
KRTDAP
FABP5
KRT1
DBI
S100A7
CRABP2
LGALS7
LYPD3
S100A8
S100A11
TMEM45A
S100A9
AQP3
IMPA2
SBSN
CSTA
DEFB1
NDUFA4L2
SH3BGRL3
GLTP
S100A14
CSTB
PGAM1
NEAT1
FGFBP1
ALDH2
RHOV
EMP2
S100A16
GSTP1
SFN
RAB25
LDHA
KCNK7
MAL2
CYB5A
HSPB1
SLC25A5
TACSTD2
LAD1
CHCHD10
PDZK1IP1
CA12
PYCARD
CALML3
ITM2B
SLC2A1
PKP1
SPINK5
TMEM40
TPI1
DSG1
EHF
ALDH3B2
TUBA4A
PRSS3
EPHX3
SPRR1B
RBP1
PMAIP1
TMEM54
CIDEA
CALML5
PGK1
NMU
RDH12
RTCB
RNH1
IL1RN
SLC39A6
CKB
P4HB
NUDT8
NSG1
PHLDA2
HBEGF
CHP2
DSP
SULT2B1
CLCA2
TYMP
CTNNBIP1
TMEM154
VDAC1
PLBD1
GGT6
SERPINB5
CERS3
CDKN2B
TMEM147
SERPINB4
RORA
AHNAK
NDRG1
ACAA2
SDCBP2
SPTSSB
NAGK
EBPL
MPZL2
THEM5
YBX3
TRIM16
RAB11A
TSPAN5
ELOVL4
IDH2
SERPINB3
ANKRD22
SRD5A3
ZNF750
PPP1R14B
CRB3
GSTA4
STARD10
SLC39A2
BBC3
TPPP3
SQLE
CMPK1
PON2
SEMA3C
C4orf3
SLPI
SDR16C5
STX11
F12
KRT6A
HMGCS1
GJB5
BDH1
DSC1
CENPP
CKMT1A
GSTA3
KLF3
TMEM45B
UCHL3
DEGS2
CARD18
C19orf33
CASP14
NOL3
MGST1
UBR4
LY6G6C
CA2
SCEL
SPRR1A
IVL
PYDC1
CNFN

## Sheet: IFE granular
Takahashi, R. et al. Defining Transcriptional Signatures of Human Hair Follicle Cell States. J. Invest. Dermatol. 140, 764-773.e4 (2020).
IFE_Granular
CALML3
KRT6B
KRT6A
LYPD3
FABP5
TACSTD2
SBSN
PKP1
S100A16
S100A11
GSTP1
ACTN1
CREG1
DMKN
S100A14
SDC1
YWHAQ
DSP
KRT16
CRABP2
LGALS7B
HSPB1
TMSB4X
NDRG2
CTNNBIP1
CALML5
TUBA4A
IFFO2
GATM
CASP14
CST6
HEBP2
CLDN1
GJA1
CDKN1A
SFN
CAPNS2
CARD18
AHNAK
SMCO4
RHOV
DBI
TPM1
GJB2
CYB5A
TM4SF1
GJB6
LGALS7
BBOX1
GSN
FAM83A
PYCARD
APOE
NAGK
LAD1
CSTB
IL20RB
PALLD
EMP2
KCNK7
GGT6
RBP1
SOX9
DYNLT3
CRYAB
TMSB10
RAB25
GJB5
CLDN4
HOPX
CSTA
TUBB6
KLK1
CKB
CMTM6
SH3BGRL3
COX8A
CYB5R2
LCE1C
AK1
ALDH3B2
DSG1
YBX3
CDKN2B
SPTSSB
CWH43
RNH1
TMEM45A
C9orf16
C5orf46
SUSD4
PMVK
TRAPPC8
CHMP4B
KRT6C
CIDEA
CLCA2
RASD1
ANKRD22
DSC2
PPP1R14B
TSPAN5
GSTA4
C6orf132
MYO10
ACP5
GMDS
PHLDA2
IER3
GLTP
C4orf3
ANK3
ABLIM1
CTSC
CTSD
ZNF750
PDCD4
HOMER1
EFNB2
HBEGF
SDCBP2
RAB11A
EHF
SLC39A8
TMEM40
SREBF1
PLIN2
GRHL1
PDZRN3
KLK7
ENDOU
TRIM16
PARM1
PPFIBP2
UCHL3
ANXA3
CA2
ELOVL6
NELL2
VSNL1
UBR4
IVL
SLC40A1
SULT2B1
CLIC3
ABHD5
SPRR1B
IP6K2
PDLIM2
OVOL1
CA6
LY6G6C
EPHX3
HSPA2
RDH12
MAPKAPK3
DDIT4
APPL2
ADTRP
DHCR24
SPINK5
IMPA2
IL18
KRT17
MSMO1
ZG16B
GAN
SLC39A2
PDZK1IP1
NUCB2
PDLIM4
SPRR1A
FLNB
ROPN1
KLK11
GGCT
SH3KBP1
FRMD4B
PDK4
TCF12
SMAP1
RARRES1
NEAT1
H2AFJ
DEFB1
RTCB
S100A1
TMPRSS11E
CTSV
ABRACL
CD109
COMTD1
ABCA12
GADD45A
LINC00511
CHI3L2
KRTDAP
AGR2
C15orf48
PYDC1
IGFL2
SPRR4
SPRR2D
KLK5
KRT14
S100A2

[truncated: 9 more sheets: Basal, Differentiating, Hallmark of EMT, Collective migration, Quiescent fibroblast, CAF, KEGG Reg Actin cytoskeleton, KEGG ECM-receptor interaction, Activin A-exposure]
