# Supplementary material for: Integrated multi-omics reveals cellular and molecular interactions governing the invasive niche of basal cell carcinoma
Source: Nat Commun. 2022 Aug 20;13:4897. doi: 10.1038/s41467-022-32670-w (PMC9391376; doi:10.1038/s41467-022-32670-w)
Supplement: Supplementary file 12 — Source Data [file 41467_2022_32670_MOESM12_ESM.xlsx]

## Sheet: Figure 6c
Figure 6c: Bar graph representing the relative intensity of INHBA expression in tumor cells located at the tumor-stroma interface of nodular (N=4) and infiltrative (N=8) BCC samples (measured in n≥15 regions/sample).
Patient_1 (Infiltrative BCC)	Background
Label	Area	Mean	Min	Max	Corrected mean (Mean #-Mean Background)	Relative corrected mean (Corrected mean+0.414)		Patient mean
Patient 1_INF_INHBA_5.0x_R.tif:0367-0840	558	6.676	1	51	4.791	5.205		3.48447
Patient 1_INF_INHBA_5.0x_R.tif:0510-0843	181	6.702	1	39	4.817	5.231
Patient 1_INF_INHBA_5.0x_R.tif:0703-1019	161	14.627	2	80	12.742	13.156
Patient 1_INF_INHBA_5.0x_R.tif:0366-0955	263	4.627	0	17	2.742	3.156
Patient 1_INF_INHBA_5.0x_R.tif:0650-0934	159	4.289	1	24	2.404	2.818
Patient 1_INF_INHBA_5.0x_R.tif:0479-1040	501	2.75	0	11	0.865	1.279
Patient 1_INF_INHBA_5.0x_R.tif:0373-1376	317	11.735	1	63	9.85	10.264
Patient 1_INF_INHBA_5.0x_R.tif:0477-1513	123	6.65	1	55	4.765	5.179
Patient 1_INF_INHBA_5.0x_R.tif:0668-1285	383	2.601	1	6	0.716	1.13
Patient 1_INF_INHBA_5.0x_R.tif:0618-1159	191	2.77	1	7	0.885	1.299
Patient 1_INF_INHBA_5.0x_R.tif:0492-1195	338	2.959	1	26	1.074	1.488
Patient 1_INF_INHBA_5.0x_R.tif:0525-1358	532	2.829	0	18	0.944	1.358
Patient 1_INF_INHBA_5.0x_R.tif:0539-1534	519	3.894	0	49	2.009	2.423
Patient 1_INF_INHBA_5.0x_R.tif:0410-1022	496	2.97	1	8	1.085	1.499
Patient 1_INF_INHBA_5.0x_R.tif:0541-0930	405	3.667	0	11	1.782	2.196
Patient 1_INF_INHBA_5.0x_R.tif:0812-0749	956	1.885	0	6	0	0.414
Label	Area	Mean	Min	Max	Corrected mean (Mean #-Mean Background)	Relative corrected mean (Corrected mean+0.414)
Patient 1_INF_INHBA_5.0x_R_1.tif:0666-0684	193	10.347	2	59	7.798	8.212
Patient 1_INF_INHBA_5.0x_R_1.tif:0493-0922	565	7.409	1	57	4.86	5.274
Patient 1_INF_INHBA_5.0x_R_1.tif:0317-0965	330	3.315	1	8	0.766	1.18
Patient 1_INF_INHBA_5.0x_R_1.tif:0464-0361	505	2.624	1	6	0.075	0.489
Patient 1_INF_INHBA_5.0x_R_1.tif:0356-1188	162	14.259	2	73	11.71	12.124
Patient 1_INF_INHBA_5.0x_R_1.tif:0263-1004	217	11.069	3	65	8.52	8.934
Patient 1_INF_INHBA_5.0x_R_1.tif:0572-0547	388	3.371	1	30	0.822	1.236
Patient 1_INF_INHBA_5.0x_R_1.tif:0428-0475	178	3.292	1	17	0.743	1.157
Patient 1_INF_INHBA_5.0x_R_1.tif:0470-0667	229	2.755	2	7	0.206	0.62
Patient 1_INF_INHBA_5.0x_R_1.tif:0331-0565	475	3.373	1	19	0.824	1.238
Patient 1_INF_INHBA_5.0x_R_1.tif:0285-0655	522	3.933	1	30	1.384	1.798
Patient 1_INF_INHBA_5.0x_R_1.tif:0229-0331	525	4.53	0	35	1.981	2.395
Patient 1_INF_INHBA_5.0x_R_1.tif:0480-0556	188	2.729	1	6	0.18	0.594
Patient 1_INF_INHBA_5.0x_R_1.tif:0376-0729	334	3.114	1	13	0.565	0.979
Patient 1_INF_INHBA_5.0x_R_1.tif:0357-0906	418	2.758	0	7	0.209	0.623
Patient 1_INF_INHBA_5.0x_R_1.tif:0886-1001	1349	2.549	1	7	0	0.414
Patient 2 (Infiltrative BCC)	Background
Label	Area	Mean	Min	Max	Corrected mean (Mean #-Mean Background)	Relative corrected mean (Corrected mean+0.414)		Patient mean
Patient 2_INF_INHBA_5.0x_R.tif:0518-0440	642	2.034	0	5	0.713	1.127		2.41393
Patient 2_INF_INHBA_5.0x_R.tif:0655-0458	442	2.314	1	6	0.993	1.407
Patient 2_INF_INHBA_5.0x_R.tif:0381-0582	302	4.278	0	35	2.957	3.371
Patient 2_INF_INHBA_5.0x_R.tif:0266-1224	918	2.336	0	11	1.015	1.429
Patient 2_INF_INHBA_5.0x_R.tif:0731-1029	754	2.304	1	6	0.983	1.397
Patient 2_INF_INHBA_5.0x_R.tif:0540-1071	1050	2.31	0	30	0.989	1.403
Patient 2_INF_INHBA_5.0x_R.tif:0650-0954	1162	2.001	0	27	0.68	1.094
Patient 2_INF_INHBA_5.0x_R.tif:0511-0570	609	1.966	1	5	0.645	1.059
Patient 2_INF_INHBA_5.0x_R.tif:0655-0617	439	1.975	1	5	0.654	1.068
Patient 2_INF_INHBA_5.0x_R.tif:0498-1629	576	2.745	0	9	1.424	1.838
Patient 2_INF_INHBA_5.0x_R.tif:0558-1803	1151	2.634	0	9	1.313	1.727
Patient 2_INF_INHBA_5.0x_R.tif:0353-1365	608	2.327	0	7	1.006	1.42
Patient 2_INF_INHBA_5.0x_R.tif:0488-1214	878	2.273	1	7	0.952	1.366
Patient 2_INF_INHBA_5.0x_R.tif:0690-1199	423	2.612	1	14	1.291	1.705
Patient 2_INF_INHBA_5.0x_R.tif:0754-0457	690	2.626	0	34	1.305	1.719
Patient 2_INF_INHBA_5.0x_R.tif:0296-0299	380	1.321	1	3	0	0.414
Label	Area	Mean	Min	Max	Corrected mean (Mean #-Mean Background)	Relative corrected mean (Corrected mean+0.414)
Patient 2_INF_INHBA_5.0x_R_1.tif:0448-0637	838	3.26	1	16	2.26	2.674
Patient 2_INF_INHBA_5.0x_R_1.tif:0076-0563	750	3.469	1	14	2.469	2.883
Patient 2_INF_INHBA_5.0x_R_1.tif:0379-0871	523	3.436	1	11	2.436	2.85
Patient 2_INF_INHBA_5.0x_R_1.tif:0542-1055	575	4.162	1	19	3.162	3.576
Patient 2_INF_INHBA_5.0x_R_1.tif:0579-0913	546	3.31	1	11	2.31	2.724
Patient 2_INF_INHBA_5.0x_R_1.tif:0699-1252	613	3.726	1	13	2.726	3.14
Patient 2_INF_INHBA_5.0x_R_1.tif:0475-1127	1137	2.762	0	12	1.762	2.176
Patient 2_INF_INHBA_5.0x_R_1.tif:0415-1315	955	6.864	1	56	5.864	6.278
Patient 2_INF_INHBA_5.0x_R_1.tif:0935-1226	330	6.061	1	30	5.061	5.475
Patient 2_INF_INHBA_5.0x_R_1.tif:0895-1126	242	3.893	0	28	2.893	3.307
Patient 2_INF_INHBA_5.0x_R_1.tif:0603-1221	643	3.479	1	21	2.479	2.893
Patient 2_INF_INHBA_5.0x_R_1.tif:0716-0301	314	2.634	0	6	1.634	2.048
Patient 2_INF_INHBA_5.0x_R_1.tif:0754-1794	972	3.948	0	14	2.948	3.362
Patient 2_INF_INHBA_5.0x_R_1.tif:0116-0980	399	3.353	1	15	2.353	2.767
Patient 2_INF_INHBA_5.0x_R_1.tif:0059-0784	681	3.721	1	18	2.721	3.135
Patient 2_INF_INHBA_5.0x_R_1.tif:0175-1545	1038	1	1	1	0	0.414
Patient 3 (Nodular BCC)	Background
Label	Area	Mean	Min	Max	Corrected mean (Mean #-Mean Background)	Relative corrected mean (Corrected mean+0.414)		Patient mean
Patient 3_NOD_INHBA_5.0x_R.tif:0250-0580	386	2.977	1	7	1.879	2.293		2.34347
Patient 3_NOD_INHBA_5.0x_R.tif:0287-0609	381	2.577	2	4	1.479	1.893
Patient 3_NOD_INHBA_5.0x_R.tif:0261-0655	519	3.008	1	7	1.91	2.324
Patient 3_NOD_INHBA_5.0x_R.tif:0254-0724	529	3.013	2	9	1.915	2.329
Patient 3_NOD_INHBA_5.0x_R.tif:0325-0714	694	2.82	1	8	1.722	2.136
Patient 3_NOD_INHBA_5.0x_R.tif:0382-0838	701	2.628	1	6	1.53	1.944
Patient 3_NOD_INHBA_5.0x_R.tif:0275-1011	771	2.782	1	6	1.684	2.098
Patient 3_NOD_INHBA_5.0x_R.tif:0354-1084	766	2.664	1	7	1.566	1.98
Patient 3_NOD_INHBA_5.0x_R.tif:0426-1127	779	2.338	1	9	1.24	1.654
Patient 3_NOD_INHBA_5.0x_R.tif:0182-1119	536	2.655	1	7	1.557	1.971
Patient 3_NOD_INHBA_5.0x_R.tif:0181-1267	495	2.487	1	5	1.389	1.803
Patient 3_NOD_INHBA_5.0x_R.tif:0353-1297	735	2.403	1	6	1.305	1.719
Patient 3_NOD_INHBA_5.0x_R.tif:0335-1534	627	2.622	1	6	1.524	1.938
Patient 3_NOD_INHBA_5.0x_R.tif:0318-1414	511	2.632	1	5	1.534	1.948
Patient 3_NOD_INHBA_5.0x_R.tif:0506-1275	882	2.331	1	7	1.233	1.647
Patient 3_NOD_INHBA_5.0x_R.tif:0606-0491	2738	1.098	0	3	0	0.414
Label	Area	Mean	Min	Max	Corrected mean (Mean #-Mean Background)	Relative corrected mean (Corrected mean+0.414)
Patient 3_NOD_INHBA_5.0x_R_1.tif:0396-0416	562	2.991	1	10	1.991	2.405
Patient 3_NOD_INHBA_5.0x_R_1.tif:0324-0378	590	3.625	2	9	2.625	3.039
Patient 3_NOD_INHBA_5.0x_R_1.tif:0297-0590	490	2.973	1	6	1.973	2.387
Patient 3_NOD_INHBA_5.0x_R_1.tif:0324-0657	573	3.056	1	7	2.056	2.47
Patient 3_NOD_INHBA_5.0x_R_1.tif:0237-0552	383	3.517	1	11	2.517	2.931
Patient 3_NOD_INHBA_5.0x_R_1.tif:0297-0720	486	3.56	2	8	2.56	2.974
Patient 3_NOD_INHBA_5.0x_R_1.tif:0219-0746	474	3.194	2	7	2.194	2.608
Patient 3_NOD_INHBA_5.0x_R_1.tif:0192-0820	470	3.345	1	9	2.345	2.759
Patient 3_NOD_INHBA_5.0x_R_1.tif:0177-0906	390	3.185	2	5	2.185	2.599
Patient 3_NOD_INHBA_5.0x_R_1.tif:0243-0872	382	3.513	1	9	2.513	2.927
Patient 3_NOD_INHBA_5.0x_R_1.tif:0195-0997	493	3.442	2	6	2.442	2.856
Patient 3_NOD_INHBA_5.0x_R_1.tif:0253-1027	527	3.541	1	8	2.541	2.955
Patient 3_NOD_INHBA_5.0x_R_1.tif:0322-1063	767	3.608	1	11	2.608	3.022
Patient 3_NOD_INHBA_5.0x_R_1.tif:0408-0909	575	3.134	1	10	2.134	2.548
Patient 3_NOD_INHBA_5.0x_R_1.tif:0456-1047	879	2.733	1	7	1.733	2.147
Patient 3_NOD_INHBA_5.0x_R_1.tif:0639-1344	819	1	1	1	0	0.414
Patient 4 (Infiltrative BCC)	Background
Label	Area	Mean	Min	Max	Corrected mean (Mean #-Mean Background)	Relative corrected mean (Corrected mean+0.414)		Patient mean
Patient 4_INF_INHBA_5.0x_R.tif:0355-0819	697	2.567	0	10	0.651	1.065		2.94978
Patient 4_INF_INHBA_5.0x_R.tif:0236-0741	407	5.398	0	45	3.482	3.896
Patient 4_INF_INHBA_5.0x_R.tif:0056-0854	459	2.427	0	9	0.511	0.925
Patient 4_INF_INHBA_5.0x_R.tif:0484-0895	441	5.413	0	54	3.497	3.911
Patient 4_INF_INHBA_5.0x_R.tif:0903-0959	827	2.732	1	29	0.816	1.23
Patient 4_INF_INHBA_5.0x_R.tif:0387-1260	449	4.519	0	53	2.603	3.017
Patient 4_INF_INHBA_5.0x_R.tif:0216-1164	1016	2.28	0	21	0.364	0.778
Patient 4_INF_INHBA_5.0x_R.tif:0412-1078	428	3.584	0	26	1.668	2.082
Patient 4_INF_INHBA_5.0x_R.tif:0695-1222	183	3.104	2	6	1.188	1.602
Patient 4_INF_INHBA_5.0x_R.tif:0637-0566	257	2.84	0	28	0.924	1.338
Patient 4_INF_INHBA_5.0x_R.tif:0492-0646	458	3.533	0	47	1.617	2.031
Patient 4_INF_INHBA_5.0x_R.tif:0968-1667	1078	2.361	0	8	0.445	0.859
Patient 4_INF_INHBA_5.0x_R.tif:0837-1424	391	2.726	0	27	0.81	1.224
Patient 4_INF_INHBA_5.0x_R.tif:0518-1226	206	5.019	0	43	3.103	3.517
Patient 4_INF_INHBA_5.0x_R.tif:0488-0273	575	2.497	0	18	0.581	0.995
Patient 4_INF_INHBA_5.0x_R.tif:0526-0056	406	1.916	1	3	0	0.414
Label	Area	Mean	Min	Max	Corrected mean (Mean #-Mean Background)	Relative corrected mean (Corrected mean+0.414)
Patient 4_INF_INHBA_5.0x_R_1.tif:0751-0103	425	4.875	0	67	2.769	3.183
Patient 4_INF_INHBA_5.0x_R_1.tif:0766-0207	309	6.764	0	58	4.658	5.072
Patient 4_INF_INHBA_5.0x_R_1.tif:0681-1111	385	6.829	0	63	4.723	5.137
Patient 4_INF_INHBA_5.0x_R_1.tif:0715-1191	137	12.35	1	53	10.244	10.658
Patient 4_INF_INHBA_5.0x_R_1.tif:0850-1458	639	1.908	1	6	-0.198	0.216
Patient 4_INF_INHBA_5.0x_R_1.tif:0536-0166	976	2.402	0	10	0.296	0.71
Patient 4_INF_INHBA_5.0x_R_1.tif:0312-1506	684	6.396	0	54	4.29	4.704
Patient 4_INF_INHBA_5.0x_R_1.tif:0920-0552	1660	2.373	0	15	0.267	0.681
Patient 4_INF_INHBA_5.0x_R_1.tif:0918-0718	1587	2.17	1	18	0.064	0.478
Patient 4_INF_INHBA_5.0x_R_1.tif:0504-1257	648	5.452	0	45	3.346	3.76
Patient 4_INF_INHBA_5.0x_R_1.tif:0495-1508	797	3.004	0	18	0.898	1.312
Patient 4_INF_INHBA_5.0x_R_1.tif:0074-1568	1469	2.236	0	15	0.13	0.544
Patient 4_INF_INHBA_5.0x_R_1.tif:0121-1823	1116	2.295	0	16	0.189	0.603
Patient 4_INF_INHBA_5.0x_R_1.tif:0445-0895	1782	17.964	0	71	15.858	16.272
Patient 4_INF_INHBA_5.0x_R_1.tif:0808-1254	1009	2.764	0	32	0.658	1.072
Patient 4_INF_INHBA_5.0x_R_1.tif:0220-0269	719	2.106	1	4	0	0.414
Label	Area	Mean	Min	Max	Corrected mean (Mean #-Mean Background)	Relative corrected mean (Corrected mean+0.414)
Patient 4_INF_INHBA_5.0x_R_2.tif:0433-0860	1118	2.326	0	9	0.369	0.783
Patient 4_INF_INHBA_5.0x_R_2.tif:0476-0658	1806	2.217	0	12	0.26	0.674
Patient 4_INF_INHBA_5.0x_R_2.tif:0524-0368	1095	1.947	0	6	-0.01	0.404
Patient 4_INF_INHBA_5.0x_R_2.tif:0258-1408	808	2.731	1	26	0.774	1.188
Patient 4_INF_INHBA_5.0x_R_2.tif:0406-1432	332	3.518	1	19	1.561	1.975
Patient 4_INF_INHBA_5.0x_R_2.tif:0608-1448	821	3.174	0	22	1.217	1.631
Patient 4_INF_INHBA_5.0x_R_2.tif:0328-1055	708	2.571	0	14	0.614	1.028
Patient 4_INF_INHBA_5.0x_R_2.tif:0785-1705	587	2.738	1	16	0.781	1.195
Patient 4_INF_INHBA_5.0x_R_2.tif:0582-1767	759	2.65	0	8	0.693	1.107
Patient 4_INF_INHBA_5.0x_R_2.tif:0674-1330	228	13.759	1	83	11.802	12.216
Patient 4_INF_INHBA_5.0x_R_2.tif:0079-1751	811	3.652	1	40	1.695	2.109
Patient 4_INF_INHBA_5.0x_R_2.tif:0623-0840	503	3.054	0	61	1.097	1.511
Patient 4_INF_INHBA_5.0x_R_2.tif:0269-0896	1259	2.537	0	19	0.58	0.994
Patient 4_INF_INHBA_5.0x_R_2.tif:0488-1199	624	2.829	0	20	0.872	1.286
Patient 4_INF_INHBA_5.0x_R_2.tif:0344-1307	227	4.991	0	45	3.034	3.448
Patient 4_INF_INHBA_5.0x_R_2.tif:0656-0219	1404	1.957	1	4	0	0.414
Label	Area	Mean	Min	Max	Corrected mean (Mean #-Mean Background)	Relative corrected mean (Corrected mean+0.414)
Patient 4_INF_INHBA_5.0x_R_3.tif:0539-1365	344	16.041	0	78	14.093	14.507
Patient 4_INF_INHBA_5.0x_R_3.tif:0783-1417	724	3.453	0	28	1.505	1.919
Patient 4_INF_INHBA_5.0x_R_3.tif:0923-1611	648	11.111	1	67	9.163	9.577
Patient 4_INF_INHBA_5.0x_R_3.tif:0971-1469	952	6.017	0	70	4.069	4.483
Patient 4_INF_INHBA_5.0x_R_3.tif:0842-1252	1321	3.322	0	28	1.374	1.788
Patient 4_INF_INHBA_5.0x_R_3.tif:0634-1486	89	14.27	1	53	12.322	12.736
Patient 4_INF_INHBA_5.0x_R_3.tif:0940-0420	505	4.527	1	61	2.579	2.993
Patient 4_INF_INHBA_5.0x_R_3.tif:0821-0367	741	2.638	1	39	0.69	1.104
Patient 4_INF_INHBA_5.0x_R_3.tif:0355-0360	1084	3.863	0	51	1.915	2.329
Patient 4_INF_INHBA_5.0x_R_3.tif:0258-0187	1119	2.92	0	34	0.972	1.386
Patient 4_INF_INHBA_5.0x_R_3.tif:0361-0895	961	2.746	0	23	0.798	1.212
Patient 4_INF_INHBA_5.0x_R_3.tif:0507-1106	1597	3.237	0	31	1.289	1.703
Patient 4_INF_INHBA_5.0x_R_3.tif:0701-1115	1787	3.035	0	35	1.087	1.501
Patient 4_INF_INHBA_5.0x_R_3.tif:0823-0491	1924	4.235	0	66	2.287	2.701
Patient 4_INF_INHBA_5.0x_R_3.tif:0079-1255	752	4.161	0	50	2.213	2.627
Patient 4_INF_INHBA_5.0x_R_3.tif:0577-0061	871	1.948	1	4	0	0.414
Patient 5 (Infiltrative BCC)	Background
Label	Area	Mean	Min	Max	Corrected mean (Mean #-Mean Background)	Relative corrected mean (Corrected mean+0.414)		Patient mean
Patient 5_INF_INHBA_5.0x_R.tif:0548-0404	314	10.624	1	62	8.486	8.9		4.25363
Patient 5_INF_INHBA_5.0x_R.tif:0322-0439	486	7.644	1	36	5.506	5.92
Patient 5_INF_INHBA_5.0x_R.tif:0470-0247	223	10.211	2	51	8.073	8.487
Patient 5_INF_INHBA_5.0x_R.tif:0256-0457	364	5.412	0	59	3.274	3.688
Patient 5_INF_INHBA_5.0x_R.tif:0336-1021	211	13.502	1	55	11.364	11.778
Patient 5_INF_INHBA_5.0x_R.tif:0360-0794	341	8.545	1	58	6.407	6.821
Patient 5_INF_INHBA_5.0x_R.tif:0558-0865	133	8.594	1	62	6.456	6.87
Patient 5_INF_INHBA_5.0x_R.tif:0519-1019	495	11.475	0	68	9.337	9.751
Patient 5_INF_INHBA_5.0x_R.tif:0149-1637	560	4.605	0	25	2.467	2.881
Patient 5_INF_INHBA_5.0x_R.tif:0583-1118	399	4.832	1	37	2.694	3.108
Patient 5_INF_INHBA_5.0x_R.tif:0464-0522	340	3.176	0	9	1.038	1.452
Patient 5_INF_INHBA_5.0x_R.tif:0555-0744	351	5.564	1	48	3.426	3.84
Patient 5_INF_INHBA_5.0x_R.tif:0348-0914	595	8.007	0	64	5.869	6.283
Patient 5_INF_INHBA_5.0x_R.tif:0400-0606	203	4.542	1	24	2.404	2.818
Patient 5_INF_INHBA_5.0x_R.tif:0430-1111	440	6.957	2	35	4.819	5.233
Patient 5_INF_INHBA_5.0x_R.tif:0892-1057	370	2.138	1	4	0	0.414
Label	Area	Mean	Min	Max	Corrected mean (Mean #-Mean Background)	Relative corrected mean (Corrected mean+0.414)
Patient 5_INF_INHBA_5.0x_R_1.tif:0408-1528	932	6.607	0	85	3.745	4.159
Patient 5_INF_INHBA_5.0x_R_1.tif:0528-1559	320	7.784	0	65	4.922	5.336
Patient 5_INF_INHBA_5.0x_R_1.tif:0510-0929	917	5.937	0	63	3.075	3.489
Patient 5_INF_INHBA_5.0x_R_1.tif:0325-0812	243	7.333	1	53	4.471	4.885
Patient 5_INF_INHBA_5.0x_R_1.tif:0548-1220	467	6.627	0	64	3.765	4.179
Patient 5_INF_INHBA_5.0x_R_1.tif:0615-1356	179	8.436	0	49	5.574	5.988
Patient 5_INF_INHBA_5.0x_R_1.tif:0663-1219	229	5.467	0	39	2.605	3.019
Patient 5_INF_INHBA_5.0x_R_1.tif:0508-1440	583	2.501	0	13	-0.361	0.053
Patient 5_INF_INHBA_5.0x_R_1.tif:0437-1246	857	2.932	0	20	0.07	0.484
Patient 5_INF_INHBA_5.0x_R_1.tif:0604-1515	236	4.559	0	51	1.697	2.111
Patient 5_INF_INHBA_5.0x_R_1.tif:0630-0464	815	4.292	0	58	1.43	1.844
Patient 5_INF_INHBA_5.0x_R_1.tif:0295-0485	1138	3.562	0	20	0.7	1.114
Patient 5_INF_INHBA_5.0x_R_1.tif:0440-0557	946	4.037	0	34	1.175	1.589
Patient 5_INF_INHBA_5.0x_R_1.tif:0289-1325	627	2.856	0	15	-0.006	0.408
Patient 5_INF_INHBA_5.0x_R_1.tif:0665-0310	965	3.569	0	48	0.707	1.121
Patient 5_INF_INHBA_5.0x_R_1.tif:0736-0642	645	2.862	2	5	0	0.414
Patient 6 (Nodular BCC)	Background
Label	Area	Mean	Min	Max	Corrected mean (Mean #-Mean Background)	Relative corrected mean (Corrected mean+0.414)		Patient mean
Patient 6_NOD_INHBA_5.0x_R.tif:0235-0760	579	2.864	1	8	1.059	1.473		1.33353
Patient 6_NOD_INHBA_5.0x_R.tif:0238-0720	628	2.666	0	7	0.861	1.275
Patient 6_NOD_INHBA_5.0x_R.tif:0244-0678	512	2.672	1	5	0.867	1.281
Patient 6_NOD_INHBA_5.0x_R.tif:0285-0633	659	2.587	1	11	0.782	1.196
Patient 6_NOD_INHBA_5.0x_R.tif:0356-0622	601	2.73	0	11	0.925	1.339
Patient 6_NOD_INHBA_5.0x_R.tif:0463-0616	784	2.506	0	26	0.701	1.115
Patient 6_NOD_INHBA_5.0x_R.tif:0235-0803	742	2.788	1	10	0.983	1.397
Patient 6_NOD_INHBA_5.0x_R.tif:0236-0863	1049	2.731	1	23	0.926	1.34
Patient 6_NOD_INHBA_5.0x_R.tif:0281-0896	853	3.089	1	13	1.284	1.698
Patient 6_NOD_INHBA_5.0x_R.tif:0337-0873	747	3.677	0	16	1.872	2.286
Patient 6_NOD_INHBA_5.0x_R.tif:0367-0313	352	2.622	0	20	0.817	1.231
Patient 6_NOD_INHBA_5.0x_R.tif:0376-0347	364	2.275	0	10	0.47	0.884
Patient 6_NOD_INHBA_5.0x_R.tif:0439-0389	322	2.031	1	7	0.226	0.64
Patient 6_NOD_INHBA_5.0x_R.tif:0576-0708	1054	2.242	1	13	0.437	0.851
Patient 6_NOD_INHBA_5.0x_R.tif:0476-0849	667	3.388	1	31	1.583	1.997
Patient 6_NOD_INHBA_5.0x_R.tif:0762-0520	2175	1.805	0	4	0	0.414
Patient 7 (Infiltrative BCC)	Background
Label	Area	Mean	Min	Max	Corrected mean (Mean #-Mean Background)	Relative corrected mean (Corrected mean+0.414)		Patient mean
Patient 7_INF_INHBA_1_5.0x_R.tif:0681-0457	124	5.492	2	37	3.6	4.014		3.6604
Patient 7_INF_INHBA_1_5.0x_R.tif:0687-0549	322	4.335	2	14	2.443	2.857
Patient 7_INF_INHBA_1_5.0x_R.tif:0798-0622	247	4.563	2	15	2.671	3.085
Patient 7_INF_INHBA_1_5.0x_R.tif:0623-0703	217	3.535	1	9	1.643	2.057
Patient 7_INF_INHBA_1_5.0x_R.tif:0624-0838	496	5.133	3	24	3.241	3.655
Patient 7_INF_INHBA_1_5.0x_R.tif:0647-0951	131	5.763	2	38	3.871	4.285
Patient 7_INF_INHBA_1_5.0x_R.tif:0543-0974	262	4.664	2	27	2.772	3.186
Patient 7_INF_INHBA_1_5.0x_R.tif:0550-1108	482	3.838	2	10	1.946	2.36
Patient 7_INF_INHBA_1_5.0x_R.tif:0475-1100	371	4.423	2	12	2.531	2.945
Patient 7_INF_INHBA_1_5.0x_R.tif:0479-1159	400	3.342	0	14	1.45	1.864
Patient 7_INF_INHBA_1_5.0x_R.tif:0262-1298	121	15.339	4	70	13.447	13.861
Patient 7_INF_INHBA_1_5.0x_R.tif:0546-0714	370	4.816	1	24	2.924	3.338
Patient 7_INF_INHBA_1_5.0x_R.tif:0554-0615	165	3.855	2	17	1.963	2.377
Patient 7_INF_INHBA_1_5.0x_R.tif:0505-0901	630	4.743	2	19	2.851	3.265
Patient 7_INF_INHBA_1_5.0x_R.tif:0405-1180	731	3.235	1	7	1.343	1.757
Patient 7_INF_INHBA_1_5.0x_R.tif:0356-0301	1000	1.892	1	3	0	0.414
Patient 8 (Infiltrative BCC)	Background
Label	Area	Mean	Min	Max	Corrected mean (Mean #-Mean Background)	Relative corrected mean (Corrected mean+0.414)		Patient mean
Patient 8_INF_INHBA_5.0x_R.tif:0971-0657	151	32.04	3	83	28.74	29.154		4.19707
Patient 8_INF_INHBA_5.0x_R.tif:0559-0785	371	12.245	1	83	8.945	9.359
Patient 8_INF_INHBA_5.0x_R.tif:0558-0560	217	16.281	0	65	12.981	13.395
Patient 8_INF_INHBA_5.0x_R.tif:0529-1198	254	11.248	1	66	7.948	8.362
Patient 8_INF_INHBA_5.0x_R.tif:0786-1138	694	3.488	1	24	0.188	0.602
Patient 8_INF_INHBA_5.0x_R.tif:0218-0869	764	3.429	1	15	0.129	0.543
Patient 8_INF_INHBA_5.0x_R.tif:0227-1208	787	2.886	1	10	-0.414	0
Patient 8_INF_INHBA_5.0x_R.tif:0225-0489	276	3.645	2	12	0.345	0.759
Patient 8_INF_INHBA_5.0x_R.tif:0230-1369	1144	2.937	1	12	-0.363	0.051
Patient 8_INF_INHBA_5.0x_R.tif:0621-0893	91	11.857	1	45	8.557	8.971
Patient 8_INF_INHBA_5.0x_R.tif:0682-1021	337	3.585	0	23	0.285	0.699
Patient 8_INF_INHBA_5.0x_R.tif:0197-0990	594	4.616	2	34	1.316	1.73
Patient 8_INF_INHBA_5.0x_R.tif:0196-0746	716	2.973	1	8	-0.327	0.087
Patient 8_INF_INHBA_5.0x_R.tif:0799-0868	655	3.398	1	13	0.098	0.512
Patient 8_INF_INHBA_5.0x_R.tif:0657-0661	435	2.998	1	13	-0.302	0.112
Patient 8_INF_INHBA_5.0x_R.tif:0347-1060	584	3.3	1	7	0	0.414
Label	Area	Mean	Min	Max	Corrected mean (Mean #-Mean Background)	Relative corrected mean (Corrected mean+0.414)
Patient 8_INF_INHBA_5.0x_R_1.tif:0955-0538	397	6.005	1	67	5.005	5.419
Patient 8_INF_INHBA_5.0x_R_1.tif:0797-0719	592	3.539	1	52	2.539	2.953
Patient 8_INF_INHBA_5.0x_R_1.tif:0404-0544	400	3.905	2	11	2.905	3.319
Patient 8_INF_INHBA_5.0x_R_1.tif:0269-0708	477	3.371	2	7	2.371	2.785
Patient 8_INF_INHBA_5.0x_R_1.tif:0268-0908	354	3.754	0	44	2.754	3.168
Patient 8_INF_INHBA_5.0x_R_1.tif:0627-0828	139	6.899	1	51	5.899	6.313
Patient 8_INF_INHBA_5.0x_R_1.tif:0187-1251	1166	2.774	0	20	1.774	2.188
Patient 8_INF_INHBA_5.0x_R_1.tif:0333-1320	434	3.449	1	23	2.449	2.863
Patient 8_INF_INHBA_5.0x_R_1.tif:0263-1040	537	2.512	1	7	1.512	1.926
Patient 8_INF_INHBA_5.0x_R_1.tif:0232-0533	605	3.045	1	12	2.045	2.459
Patient 8_INF_INHBA_5.0x_R_1.tif:0170-0641	527	2.455	1	6	1.455	1.869
Patient 8_INF_INHBA_5.0x_R_1.tif:0216-1322	308	3.932	1	15	2.932	3.346
Patient 8_INF_INHBA_5.0x_R_1.tif:0417-1267	604	2.707	1	15	1.707	2.121
Patient 8_INF_INHBA_5.0x_R_1.tif:0238-0845	534	2.354	1	5	1.354	1.768
Patient 8_INF_INHBA_5.0x_R_1.tif:0433-1176	197	9.665	1	78	8.665	9.079
Patient 8_INF_INHBA_5.0x_R_1.tif:0390-0721	1370	1	1	1	0	0.414
Patient 9 (Nodular BCC)	Background
Label	Area	Mean	Min	Max	Corrected mean (Mean #-Mean Background)	Relative corrected mean (Corrected mean+0.414)		Patient mean
Patient 9_NOD_INHBA_5.0x_R.tif:0369-0971	419	2.869	0	12	1.855	2.269		1.88233
Patient 9_NOD_INHBA_5.0x_R.tif:0819-1120	642	2.48	0	9	1.466	1.88
Patient 9_NOD_INHBA_5.0x_R.tif:0875-1194	540	2.502	0	10	1.488	1.902
Patient 9_NOD_INHBA_5.0x_R.tif:0899-1415	586	2.541	0	12	1.527	1.941
Patient 9_NOD_INHBA_5.0x_R.tif:0932-1558	763	2.393	0	7	1.379	1.793
Patient 9_NOD_INHBA_5.0x_R.tif:0763-0307	1172	2.247	0	26	1.233	1.647
Patient 9_NOD_INHBA_5.0x_R.tif:0855-0458	1052	2.376	0	23	1.362	1.776
Patient 9_NOD_INHBA_5.0x_R.tif:0446-1296	892	2.583	0	13	1.569	1.983
Patient 9_NOD_INHBA_5.0x_R.tif:0175-1141	788	2.673	0	11	1.659	2.073
Patient 9_NOD_INHBA_5.0x_R.tif:0219-1366	864	2.777	1	38	1.763	2.177
Patient 9_NOD_INHBA_5.0x_R.tif:0169-1715	898	2.559	0	9	1.545	1.959
Patient 9_NOD_INHBA_5.0x_R.tif:0402-1685	1308	2.322	0	12	1.308	1.722
Patient 9_NOD_INHBA_5.0x_R.tif:0339-1354	1008	2.548	0	14	1.534	1.948
Patient 9_NOD_INHBA_5.0x_R.tif:0347-0744	1297	2.402	0	10	1.388	1.802
Patient 9_NOD_INHBA_5.0x_R.tif:0797-0792	1318	2.508	0	32	1.494	1.908
Patient 9_NOD_INHBA_5.0x_R.tif:0397-0593	2646	1.014	0	3	0	0.414
Label	Area	Mean	Min	Max	Corrected mean (Mean #-Mean Background)	Relative corrected mean (Corrected mean+0.414)
Patient 9_NOD_INHBA_5.0x_R_1.tif:0935-0866	851	2.437	0	13	1.437	1.851
Patient 9_NOD_INHBA_5.0x_R_1.tif:0820-1242	838	2.718	0	17	1.718	2.132
Patient 9_NOD_INHBA_5.0x_R_1.tif:0840-1368	905	2.236	0	12	1.236	1.65
Patient 9_NOD_INHBA_5.0x_R_1.tif:0689-1574	503	2.195	0	7	1.195	1.609
Patient 9_NOD_INHBA_5.0x_R_1.tif:0456-1677	660	1.959	0	7	0.959	1.373
Patient 9_NOD_INHBA_5.0x_R_1.tif:0812-1502	1323	2.202	0	14	1.202	1.616
Patient 9_NOD_INHBA_5.0x_R_1.tif:0245-0395	946	2.572	0	11	1.572	1.986
Patient 9_NOD_INHBA_5.0x_R_1.tif:0145-0570	600	2.645	0	9	1.645	2.059
Patient 9_NOD_INHBA_5.0x_R_1.tif:0099-0746	549	2.934	0	11	1.934	2.348
Patient 9_NOD_INHBA_5.0x_R_1.tif:0137-1010	921	2.743	0	8	1.743	2.157
Patient 9_NOD_INHBA_5.0x_R_1.tif:0269-0704	578	2.711	0	17	1.711	2.125
Patient 9_NOD_INHBA_5.0x_R_1.tif:0203-0893	435	2.986	0	34	1.986	2.4
Patient 9_NOD_INHBA_5.0x_R_1.tif:0377-1461	1008	2.029	1	8	1.029	1.443
Patient 9_NOD_INHBA_5.0x_R_1.tif:0518-1505	675	2.221	0	7	1.221	1.635
Patient 9_NOD_INHBA_5.0x_R_1.tif:0336-1707	1102	1.892	0	7	0.892	1.306
Patient 9_NOD_INHBA_5.0x_R_1.tif:0189-1167	975	1	1	1	0	0.414
Patient 10 (Infiltrative BCC)	Background
Label	Area	Mean	Min	Max	Corrected mean (Mean #-Mean Background)	Relative corrected mean (Corrected mean+0.414)		Patient mean
Patient 10_INF_INHBA_1_5.0x_R.tif:0710-0306	118	30.576	3	83	28.457	28.871		6.97673
Patient 10_INF_INHBA_1_5.0x_R.tif:0722-0360	895	4.199	0	20	2.08	2.494
Patient 10_INF_INHBA_1_5.0x_R.tif:0911-0496	86	33.07	3	64	30.951	31.365
Patient 10_INF_INHBA_1_5.0x_R.tif:0435-0181	161	12.242	3	65	10.123	10.537
Patient 10_INF_INHBA_1_5.0x_R.tif:0411-0168	158	8.361	2	80	6.242	6.656
Patient 10_INF_INHBA_1_5.0x_R.tif:0302-0165	280	5.511	1	25	3.392	3.806
Patient 10_INF_INHBA_1_5.0x_R.tif:0436-0893	451	4.299	1	58	2.18	2.594
Patient 10_INF_INHBA_1_5.0x_R.tif:0552-0933	373	6.303	1	50	4.184	4.598
Patient 10_INF_INHBA_1_5.0x_R.tif:0439-1483	729	2.734	0	41	0.615	1.029
Patient 10_INF_INHBA_1_5.0x_R.tif:0469-1599	474	3.262	0	38	1.143	1.557
Patient 10_INF_INHBA_1_5.0x_R.tif:0334-0681	569	3.105	0	39	0.986	1.4
Patient 10_INF_INHBA_1_5.0x_R.tif:0375-0440	362	4.597	1	42	2.478	2.892
Patient 10_INF_INHBA_1_5.0x_R.tif:0589-0472	504	2.881	1	8	0.762	1.176
Patient 10_INF_INHBA_1_5.0x_R.tif:0488-0585	605	3.139	1	24	1.02	1.434
Patient 10_INF_INHBA_1_5.0x_R.tif:0367-1159	264	5.947	0	39	3.828	4.242
Patient 10_INF_INHBA_1_5.0x_R.tif:0094-1620	1247	2.119	1	5	0	0.414
Patient 11 (Nodular BCC)	Background
Label	Area	Mean	Min	Max	Corrected mean (Mean #-Mean Background)	Relative corrected mean (Corrected mean+0.414)		Patient mean
Patient 11_NOD_INHBA_5.0x_R.tif:0534-0361	1273	2.982	1	11	0.767	1.181		1.2161
Patient 11_NOD_INHBA_5.0x_R.tif:0435-0412	1004	3.97	1	27	1.755	2.169
Patient 11_NOD_INHBA_5.0x_R.tif:0690-0519	1443	2.875	1	10	0.66	1.074
Patient 11_NOD_INHBA_5.0x_R.tif:0720-1048	1650	2.952	0	23	0.737	1.151
Patient 11_NOD_INHBA_5.0x_R.tif:0546-1288	1117	2.809	0	11	0.594	1.008
Patient 11_NOD_INHBA_5.0x_R.tif:0549-0762	1167	3.21	0	14	0.995	1.409
Patient 11_NOD_INHBA_5.0x_R.tif:0466-0917	1449	3.006	1	22	0.791	1.205
Patient 11_NOD_INHBA_5.0x_R.tif:0408-0623	1128	3.333	1	18	1.118	1.532
Patient 11_NOD_INHBA_5.0x_R.tif:0531-0596	1617	3.203	0	16	0.988	1.402
Patient 11_NOD_INHBA_5.0x_R.tif:0667-0923	1791	2.596	0	10	0.381	0.795
Patient 11_NOD_INHBA_5.0x_R.tif:0713-0197	1626	2.774	0	9	0.559	0.973
Patient 11_NOD_INHBA_5.0x_R.tif:0647-0297	1425	2.676	1	9	0.461	0.875
Patient 11_NOD_INHBA_5.0x_R.tif:0620-1679	1089	2.515	0	28	0.3	0.714
Patient 11_NOD_INHBA_5.0x_R.tif:0514-1490	1415	2.679	0	20	0.464	0.878
Patient 11_NOD_INHBA_5.0x_R.tif:0813-0915	1461	2.794	0	14	0.579	0.993
Patient 11_NOD_INHBA_5.0x_R.tif:0977-0356	1355	2.215	1	5	0	0.414
Label	Area	Mean	Min	Max	Corrected mean (Mean #-Mean Background)	Relative corrected mean (Corrected mean+0.414)
Patient 11_NOD_INHBA_5.0x_R_1.tif:0478-0367	1483	3.086	0	11	0.945	1.359
Patient 11_NOD_INHBA_5.0x_R_1.tif:0566-0432	1466	2.927	0	10	0.786	1.2
Patient 11_NOD_INHBA_5.0x_R_1.tif:0671-0548	1608	2.805	0	13	0.664	1.078
Patient 11_NOD_INHBA_5.0x_R_1.tif:0735-0666	2847	2.599	0	19	0.458	0.872
Patient 11_NOD_INHBA_5.0x_R_1.tif:0710-0832	1140	3.226	1	12	1.085	1.499
Patient 11_NOD_INHBA_5.0x_R_1.tif:0828-1286	2301	2.784	0	13	0.643	1.057
Patient 11_NOD_INHBA_5.0x_R_1.tif:0829-1533	1816	2.645	0	10	0.504	0.918
Patient 11_NOD_INHBA_5.0x_R_1.tif:0765-1773	2375	2.895	1	17	0.754	1.168
Patient 11_NOD_INHBA_5.0x_R_1.tif:0631-1724	1759	2.715	0	10	0.574	0.988
Patient 11_NOD_INHBA_5.0x_R_1.tif:0416-1737	2226	3.575	0	24	1.434	1.848
Patient 11_NOD_INHBA_5.0x_R_1.tif:0447-1276	1867	3.222	0	20	1.081	1.495
Patient 11_NOD_INHBA_5.0x_R_1.tif:0463-0088	1207	2.961	1	13	0.82	1.234
Patient 11_NOD_INHBA_5.0x_R_1.tif:0542-0195	1018	3.002	1	12	0.861	1.275
Patient 11_NOD_INHBA_5.0x_R_1.tif:0360-0167	1035	3.171	0	16	1.03	1.444
Patient 11_NOD_INHBA_5.0x_R_1.tif:0294-1301	1110	3.416	1	11	1.275	1.689
Patient 11_NOD_INHBA_5.0x_R_1.tif:0923-0106	2318	2.141	0	5	0	0.414
Patient 12 (Infiltrative BCC)	Background
Label	Area	Mean	Min	Max	Corrected mean (Mean #-Mean Background)	Relative corrected mean (Corrected mean+0.414)		Patient mean
Patient 12_INF_INHBA_5.0x_R.tif:0958-1260	415	2.995	0	51	1.737	2.151		1.74867
Patient 12_INF_INHBA_5.0x_R.tif:0974-1095	292	5.64	0	47	4.382	4.796
Patient 12_INF_INHBA_5.0x_R.tif:0682-1132	627	2.161	0	17	0.903	1.317
Patient 12_INF_INHBA_5.0x_R.tif:0528-1302	935	1.663	0	12	0.405	0.819
Patient 12_INF_INHBA_5.0x_R.tif:0653-1356	778	1.487	0	11	0.229	0.643
Patient 12_INF_INHBA_5.0x_R.tif:0644-0613	692	2.884	0	25	1.626	2.04
Patient 12_INF_INHBA_5.0x_R.tif:0584-0567	465	3.155	0	26	1.897	2.311
Patient 12_INF_INHBA_5.0x_R.tif:0662-0476	409	2.963	0	54	1.705	2.119
Patient 12_INF_INHBA_5.0x_R.tif:0638-0961	712	2.397	0	29	1.139	1.553
Patient 12_INF_INHBA_5.0x_R.tif:0819-0939	959	2.144	0	11	0.886	1.3
Patient 12_INF_INHBA_5.0x_R.tif:0854-0814	776	2.061	0	7	0.803	1.217
Patient 12_INF_INHBA_5.0x_R.tif:0269-0886	849	2.263	1	6	1.005	1.419
Patient 12_INF_INHBA_5.0x_R.tif:0391-0983	1061	1.926	0	7	0.668	1.082
Patient 12_INF_INHBA_5.0x_R.tif:0285-0652	1279	2.176	0	17	0.918	1.332
Patient 12_INF_INHBA_5.0x_R.tif:0613-0708	1234	2.975	0	53	1.717	2.131
Patient 12_INF_INHBA_5.0x_R.tif:0578-0293	883	1.258	0	3	0	0.414

## Sheet: Figure 7b
Figure 7b: Correlation analysis between INHBA and adjacent stroma FN1 relative intensities in nodular (N=4) and infiltrative (N=8) BCCs (n≥10 regions/sample).
Patient 1 (Nodular BCC)	Background	INHBA	FN1
Label	Area	Mean	Min	Max	Corrected mean (Mean #-Mean Background)	Relative corrected mean (Corrected mean+2.346)		Label	Area	Mean	Min	Max	Corrected mean (Mean #-Mean Background)	Relative corrected mean (Corrected mean+0)
Patient 1_NOD_FN1INHBA_5.0x_R.tif:0338-0812	243	4.741	2	13	-1.161	1.185		Patient 1_NOD_FN1INHBA_5.0x_G.tif:0332-0803	334	3.201	0	34	2.201	2.201
Patient 1_NOD_FN1INHBA_5.0x_R.tif:0356-0811	190	4.332	3	8	-1.57	0.776		Patient 1_NOD_FN1INHBA_5.0x_G.tif:0356-0796	326	4.202	0	41	3.202	3.202
Patient 1_NOD_FN1INHBA_5.0x_R.tif:0288-0833	248	4.827	2	14	-1.075	1.271		Patient 1_NOD_FN1INHBA_5.0x_G.tif:0299-0830	168	3.268	0	42	2.268	2.268
Patient 1_NOD_FN1INHBA_5.0x_R.tif:0318-0838	224	4.924	2	13	-0.978	1.368		Patient 1_NOD_FN1INHBA_5.0x_G.tif:0312-0822	245	3.51	0	51	2.51	2.51
Patient 1_NOD_FN1INHBA_5.0x_R.tif:0367-0823	200	4.205	1	11	-1.697	0.649		Patient 1_NOD_FN1INHBA_5.0x_G.tif:0376-0820	313	2.022	0	34	1.022	1.022
Patient 1_NOD_FN1INHBA_5.0x_R.tif:0366-0861	215	4.181	2	9	-1.721	0.625		Patient 1_NOD_FN1INHBA_5.0x_G.tif:0375-0851	305	2.184	0	59	1.184	1.184
Patient 1_NOD_FN1INHBA_5.0x_R.tif:0399-0854	361	4.105	2	18	-1.797	0.549		Patient 1_NOD_FN1INHBA_5.0x_G.tif:0392-0841	301	1.223	0	14	0.223	0.223
Patient 1_NOD_FN1INHBA_5.0x_R.tif:0258-0887	191	5.147	1	25	-0.755	1.591		Patient 1_NOD_FN1INHBA_5.0x_G.tif:0253-0898	178	5.938	0	55	4.938	4.938
Patient 1_NOD_FN1INHBA_5.0x_R.tif:0273-0897	203	5.571	3	14	-0.331	2.015		Patient 1_NOD_FN1INHBA_5.0x_G.tif:0266-0904	145	3.483	0	33	2.483	2.483
Patient 1_NOD_FN1INHBA_5.0x_R.tif:0275-0923	269	4.335	2	9	-1.567	0.779		Patient 1_NOD_FN1INHBA_5.0x_G.tif:0264-0924	200	5.81	0	41	4.81	4.81
Patient 1_NOD_FN1INHBA_5.0x_R.tif:0274-0947	267	4.206	2	12	-1.696	0.65		Patient 1_NOD_FN1INHBA_5.0x_G.tif:0262-0949	282	8.22	0	79	7.22	7.22
Patient 1_NOD_FN1INHBA_5.0x_R.tif:0280-0976	488	4.133	2	11	-1.769	0.577		Patient 1_NOD_FN1INHBA_5.0x_G.tif:0269-0980	368	3.467	0	68	2.467	2.467
Patient 1_NOD_FN1INHBA_5.0x_R.tif:0295-1007	440	3.891	2	11	-2.011	0.335		Patient 1_NOD_FN1INHBA_5.0x_G.tif:0283-1013	470	4.498	0	64	3.498	3.498
Patient 1_NOD_FN1INHBA_5.0x_R.tif:0315-1026	357	3.622	2	9	-2.28	0.066		Patient 1_NOD_FN1INHBA_5.0x_G.tif:0310-1036	452	3.257	0	59	2.257	2.257
Patient 1_NOD_FN1INHBA_5.0x_R.tif:0350-1025	628	3.857	1	8	-2.045	0.301		Patient 1_NOD_FN1INHBA_5.0x_G.tif:0350-1044	711	7.075	0	84	6.075	6.075
Patient 1_NOD_FN1INHBA_5.0x_R.tif:0389-1025	761	3.894	1	11	-2.008	0.338		Patient 1_NOD_FN1INHBA_5.0x_G.tif:0396-1046	980	7.506	0	85	6.506	6.506
Patient 1_NOD_FN1INHBA_5.0x_R.tif:0422-0989	1108	3.623	1	10	-2.279	0.067		Patient 1_NOD_FN1INHBA_5.0x_G.tif:0446-1003	1695	9.668	0	84	8.668	8.668
Patient 1_NOD_FN1INHBA_5.0x_R.tif:0441-0941	991	3.556	0	12	-2.346	0		Patient 1_NOD_FN1INHBA_5.0x_G.tif:0462-0945	700	7.597	0	82	6.597	6.597
Patient 1_NOD_FN1INHBA_5.0x_R.tif:0484-0908	954	3.635	1	16	-2.267	0.079		Patient 1_NOD_FN1INHBA_5.0x_G.tif:0486-0929	776	6.49	0	74	5.49	5.49
Patient 1_NOD_FN1INHBA_5.0x_R.tif:0521-0894	987	3.951	1	11	-1.951	0.395		Patient 1_NOD_FN1INHBA_5.0x_G.tif:0532-0900	824	4.424	0	83	3.424	3.424
Patient 1_NOD_FN1INHBA_5.0x_R.tif:0529-0854	605	5.253	2	11	-0.649	1.697		Patient 1_NOD_FN1INHBA_5.0x_G.tif:0549-0856	652	6.544	0	80	5.544	5.544
Patient 1_NOD_FN1INHBA_5.0x_R.tif:0523-0821	547	5.183	2	27	-0.719	1.627		Patient 1_NOD_FN1INHBA_5.0x_G.tif:0540-0817	701	2.67	0	42	1.67	1.67
Patient 1_NOD_FN1INHBA_5.0x_R.tif:0504-0795	652	5.483	3	12	-0.419	1.927		Patient 1_NOD_FN1INHBA_5.0x_G.tif:0516-0790	396	7.823	0	76	6.823	6.823
Patient 1_NOD_FN1INHBA_5.0x_R.tif:0526-0759	529	5.217	3	9	-0.685	1.661		Patient 1_NOD_FN1INHBA_5.0x_G.tif:0542-0762	636	5.456	0	85	4.456	4.456
Patient 1_NOD_FN1INHBA_5.0x_R.tif:0517-0733	678	5.369	2	13	-0.533	1.813		Patient 1_NOD_FN1INHBA_5.0x_G.tif:0528-0725	1010	5.652	0	78	4.652	4.652
Patient 1_NOD_FN1INHBA_5.0x_R.tif:0478-0712	607	5.83	2	11	-0.072	2.274		Patient 1_NOD_FN1INHBA_5.0x_G.tif:0493-0706	550	2.442	0	64	1.442	1.442
Patient 1_NOD_FN1INHBA_5.0x_R.tif:0465-0689	310	7.79	2	39	1.888	4.234		Patient 1_NOD_FN1INHBA_5.0x_G.tif:0472-0673	755	5.283	0	68	4.283	4.283
Patient 1_NOD_FN1INHBA_5.0x_R.tif:0437-0690	375	6.168	3	11	0.266	2.612		Patient 1_NOD_FN1INHBA_5.0x_G.tif:0434-0672	709	2.982	0	64	1.982	1.982
Patient 1_NOD_FN1INHBA_5.0x_R.tif:0415-0709	482	5.425	3	14	-0.477	1.869		Patient 1_NOD_FN1INHBA_5.0x_G.tif:0407-0693	531	3.307	0	56	2.307	2.307
Patient 1_NOD_FN1INHBA_5.0x_R.tif:0400-0746	651	4.817	1	11	-1.085	1.261		Patient 1_NOD_FN1INHBA_5.0x_G.tif:0390-0755	619	3.045	0	54	2.045	2.045
Patient 1_NOD_FN1INHBA_5.0x_R.tif:0814-0713	933	5.902	1	11	0	2.346		Patient 1_NOD_FN1INHBA_5.0x_G.tif:0814-0713	933	1	1	1	0	0
Patient 2 (Infiltrative BCC)	Background	INHBA	FN1
Label	Area	Mean	Min	Max	Corrected mean (Mean #-Mean Background)	Relative corrected mean (Corrected mean+2.346)		Label	Area	Mean	Min	Max	Corrected mean (Mean #-Mean Background)	Relative corrected mean (Corrected mean+0)
Patient 2_INF_FN1INHBA_5.0x_R.tif:0474-0836	292	21.25	3	73	16.077	18.423		Patient 2_INF_FN1INHBA_5.0x_G.tif:0474-0836	876	12.675	0	84	11.602	11.602
Patient 2_INF_FN1INHBA_5.0x_R.tif:0400-0768	1108	11.331	1	80	6.158	8.504		Patient 2_INF_FN1INHBA_5.0x_G.tif:0401-0771	2600	16.596	0	85	15.523	15.523
Patient 2_INF_FN1INHBA_5.0x_R.tif:0278-0847	339	15.861	2	80	10.688	13.034		Patient 2_INF_FN1INHBA_5.0x_G.tif:0279-0841	1545	19.641	1	85	18.568	18.568
Patient 2_INF_FN1INHBA_5.0x_R.tif:0754-0998	1106	7.517	1	26	2.344	4.69		Patient 2_INF_FN1INHBA_5.0x_G.tif:0756-0998	2473	13.423	0	75	12.35	12.35
Patient 2_INF_FN1INHBA_5.0x_R.tif:0588-1005	432	6.704	1	26	1.531	3.877		Patient 2_INF_FN1INHBA_5.0x_G.tif:0588-1002	1236	5.746	0	73	4.673	4.673
Patient 2_INF_FN1INHBA_5.0x_R.tif:0612-0167	518	9.342	3	61	4.169	6.515		Patient 2_INF_FN1INHBA_5.0x_G.tif:0612-0169	1284	7.735	0	59	6.662	6.662
Patient 2_INF_FN1INHBA_5.0x_R.tif:0489-0099	329	7.757	4	34	2.584	4.93		Patient 2_INF_FN1INHBA_5.0x_G.tif:0488-0102	1417	12.752	0	85	11.679	11.679
Patient 2_INF_FN1INHBA_5.0x_R.tif:0546-0248	743	6.182	3	33	1.009	3.355		Patient 2_INF_FN1INHBA_5.0x_G.tif:0548-0248	1381	12.644	1	85	11.571	11.571
Patient 2_INF_FN1INHBA_5.0x_R.tif:0559-0680	56	17.911	5	50	12.738	15.084		Patient 2_INF_FN1INHBA_5.0x_G.tif:0560-0681	372	13.462	1	66	12.389	12.389
Patient 2_INF_FN1INHBA_5.0x_R.tif:0701-1637	90	13.367	5	50	8.194	10.54		Patient 2_INF_FN1INHBA_5.0x_G.tif:0702-1636	621	15.665	1	84	14.592	14.592
Patient 2_INF_FN1INHBA_5.0x_R.tif:0754-1417	415	7.361	3	21	2.188	4.534		Patient 2_INF_FN1INHBA_5.0x_G.tif:0754-1420	1819	10.546	0	84	9.473	9.473
Patient 2_INF_FN1INHBA_5.0x_R.tif:0398-1450	280	6.689	3	14	1.516	3.862		Patient 2_INF_FN1INHBA_5.0x_G.tif:0398-1449	903	8.349	0	80	7.276	7.276
Patient 2_INF_FN1INHBA_5.0x_R.tif:0360-1364	600	5.852	2	19	0.679	3.025		Patient 2_INF_FN1INHBA_5.0x_G.tif:0361-1364	1434	10.901	1	85	9.828	9.828
Patient 2_INF_FN1INHBA_5.0x_R.tif:0575-0384	593	6.273	3	20	1.1	3.446		Patient 2_INF_FN1INHBA_5.0x_G.tif:0580-0384	1386	5.838	0	59	4.765	4.765
Patient 2_INF_FN1INHBA_5.0x_R.tif:0802-0297	906	5.97	1	21	0.797	3.143		Patient 2_INF_FN1INHBA_5.0x_G.tif:0802-0298	1836	2.835	0	29	1.762	1.762
Patient 2_INF_FN1INHBA_5.0x_R.tif:0376-1707	506	7.294	3	36	2.121	4.467		Patient 2_INF_FN1INHBA_5.0x_G.tif:0376-1705	1235	10.107	0	82	9.034	9.034
Patient 2_INF_FN1INHBA_5.0x_R.tif:0657-0508	576	6.731	3	36	1.558	3.904		Patient 2_INF_FN1INHBA_5.0x_G.tif:0662-0503	1409	2.537	0	20	1.464	1.464
Patient 2_INF_FN1INHBA_5.0x_R.tif:0523-0473	383	6.7	1	32	1.527	3.873		Patient 2_INF_FN1INHBA_5.0x_G.tif:0523-0473	1071	8.75	0	74	7.677	7.677
Patient 2_INF_FN1INHBA_5.0x_R.tif:0338-1074	178	7.82	3	32	2.647	4.993		Patient 2_INF_FN1INHBA_5.0x_G.tif:0339-1075	820	10.177	0	84	9.104	9.104
Patient 2_INF_FN1INHBA_5.0x_R.tif:0413-1114	239	10.222	3	67	5.049	7.395		Patient 2_INF_FN1INHBA_5.0x_G.tif:0415-1114	1514	8.897	0	85	7.824	7.824
Patient 2_INF_FN1INHBA_5.0x_R.tif:0672-0756	447	5.987	3	20	0.814	3.16		Patient 2_INF_FN1INHBA_5.0x_G.tif:0674-0758	1470	2.52	0	17	1.447	1.447
Patient 2_INF_FN1INHBA_5.0x_R.tif:0675-0398	477	5.748	3	15	0.575	2.921		Patient 2_INF_FN1INHBA_5.0x_G.tif:0673-0398	1941	3.318	0	66	2.245	2.245
Patient 2_INF_FN1INHBA_5.0x_R.tif:0534-1342	607	6.305	1	37	1.132	3.478		Patient 2_INF_FN1INHBA_5.0x_G.tif:0535-1346	1708	3.525	0	66	2.452	2.452
Patient 2_INF_FN1INHBA_5.0x_R.tif:0387-0939	207	8.053	3	52	2.88	5.226		Patient 2_INF_FN1INHBA_5.0x_G.tif:0389-0938	927	13.165	0	83	12.092	12.092
Patient 2_INF_FN1INHBA_5.0x_R.tif:0341-0835	77	13.636	3	75	8.463	10.809		Patient 2_INF_FN1INHBA_5.0x_G.tif:0341-0835	877	20.893	2	85	19.82	19.82
Patient 2_INF_FN1INHBA_5.0x_R.tif:0571-0831	355	5.496	3	12	0.323	2.669		Patient 2_INF_FN1INHBA_5.0x_G.tif:0572-0831	1108	4.931	0	51	3.858	3.858
Patient 2_INF_FN1INHBA_5.0x_R.tif:0669-0918	566	7.242	2	36	2.069	4.415		Patient 2_INF_FN1INHBA_5.0x_G.tif:0670-0923	1227	3.813	0	66	2.74	2.74
Patient 2_INF_FN1INHBA_5.0x_R.tif:0474-1703	574	5.547	2	26	0.374	2.72		Patient 2_INF_FN1INHBA_5.0x_G.tif:0476-1709	1445	2.59	0	57	1.517	1.517
Patient 2_INF_FN1INHBA_5.0x_R.tif:0589-1810	1181	6.783	1	39	1.61	3.956		Patient 2_INF_FN1INHBA_5.0x_G.tif:0597-1809	3134	7.801	0	84	6.728	6.728
Patient 2_INF_FN1INHBA_5.0x_R.tif:0575-0614	177	7.898	3	60	2.725	5.071		Patient 2_INF_FN1INHBA_5.0x_G.tif:0574-0613	669	6.982	0	64	5.909	5.909
Patient 2_INF_FN1INHBA_5.0x_R.tif:0129-0577	984	5.173	3	10	0	2.346		Patient 2_INF_FN1INHBA_5.0x_G.tif:0129-0577	984	1.073	1	4	0	0
Patient 3 (Infiltrative BCC)	Background	INHBA	FN1
Label	Area	Mean	Min	Max	Corrected mean (Mean #-Mean Background)	Relative corrected mean (Corrected mean+2.346)		Label	Area	Mean	Min	Max	Corrected mean (Mean #-Mean Background)	Relative corrected mean (Corrected mean+0)
Patient 3_INF_FN1INHBA_5.0x_R.tif:0542-0916	901	3.978	1	11	0.289	2.635		Patient 3_INF_FN1INHBA_5.0x_G.tif:0545-0916	1612	5.241	0	79	4.127	4.127
Patient 3_INF_FN1INHBA_5.0x_R.tif:0464-0765	568	4.204	1	16	0.515	2.861		Patient 3_INF_FN1INHBA_5.0x_G.tif:0463-0764	1240	16.843	1	84	15.729	15.729
Patient 3_INF_FN1INHBA_5.0x_R.tif:0568-0789	121	21.149	3	84	17.46	19.806		Patient 3_INF_FN1INHBA_5.0x_G.tif:0570-0789	779	19.195	0	85	18.081	18.081
Patient 3_INF_FN1INHBA_5.0x_R.tif:0706-1141	240	12.762	2	79	9.073	11.419		Patient 3_INF_FN1INHBA_5.0x_G.tif:0705-1143	847	12.342	0	85	11.228	11.228
Patient 3_INF_FN1INHBA_5.0x_R.tif:0577-1151	366	4.096	0	14	0.407	2.753		Patient 3_INF_FN1INHBA_5.0x_G.tif:0583-1151	1383	8.926	0	81	7.812	7.812
Patient 3_INF_FN1INHBA_5.0x_R.tif:0684-1048	120	12.95	3	64	9.261	11.607		Patient 3_INF_FN1INHBA_5.0x_G.tif:0684-1045	715	16.018	1	85	14.904	14.904
Patient 3_INF_FN1INHBA_5.0x_R.tif:0566-0977	294	3.823	1	13	0.134	2.48		Patient 3_INF_FN1INHBA_5.0x_G.tif:0569-0974	792	5.788	0	69	4.674	4.674
Patient 3_INF_FN1INHBA_5.0x_R.tif:0482-1050	280	3.875	2	11	0.186	2.532		Patient 3_INF_FN1INHBA_5.0x_G.tif:0484-1049	759	3.955	0	61	2.841	2.841
Patient 3_INF_FN1INHBA_5.0x_R.tif:0363-0796	510	4.424	1	20	0.735	3.081		Patient 3_INF_FN1INHBA_5.0x_G.tif:0365-0788	1483	13.997	0	85	12.883	12.883
Patient 3_INF_FN1INHBA_5.0x_R.tif:0514-0755	506	5.725	1	43	2.036	4.382		Patient 3_INF_FN1INHBA_5.0x_G.tif:0517-0753	1164	12.47	1	85	11.356	11.356
Patient 3_INF_FN1INHBA_5.0x_R.tif:0531-1101	696	4.872	0	50	1.183	3.529		Patient 3_INF_FN1INHBA_5.0x_G.tif:0519-1098	472	8.089	0	71	6.975	6.975
Patient 3_INF_FN1INHBA_5.0x_R.tif:0590-1091	616	4.094	0	44	0.405	2.751		Patient 3_INF_FN1INHBA_5.0x_G.tif:0599-1089	1567	4.965	0	72	3.851	3.851
Patient 3_INF_FN1INHBA_5.0x_R.tif:0450-1306	354	4.723	1	27	1.034	3.38		Patient 3_INF_FN1INHBA_5.0x_G.tif:0456-1318	1707	10.847	0	85	9.733	9.733
Patient 3_INF_FN1INHBA_5.0x_R.tif:0504-1265	417	3.986	1	12	0.297	2.643		Patient 3_INF_FN1INHBA_5.0x_G.tif:0507-1275	1513	3.541	0	48	2.427	2.427
Patient 3_INF_FN1INHBA_5.0x_R.tif:0392-0893	862	5.239	0	63	1.55	3.896		Patient 3_INF_FN1INHBA_5.0x_G.tif:0408-0881	980	11.554	0	80	10.44	10.44
Patient 3_INF_FN1INHBA_5.0x_R.tif:0539-0567	871	3.689	1	14	0	2.346		Patient 3_INF_FN1INHBA_5.0x_G.tif:0539-0567	871	1.114	1	7	0	0
Label	Area	Mean	Min	Max	Corrected mean (Mean #-Mean Background)	Relative corrected mean (Corrected mean+2.346)		Label	Area	Mean	Min	Max	Corrected mean (Mean #-Mean Background)	Relative corrected mean (Corrected mean+0)
Patient 3_INF_FN1INHBA_5.0x_R_1.tif:0306-0131	1801	3.323	1	14	-2.076	0.27		Patient 3_INF_FN1INHBA_5.0x_G_1.tif:0304-0129	2393	5.183	0	80	4.142	4.142
Patient 3_INF_FN1INHBA_5.0x_R_1.tif:0384-0223	1062	3.717	1	12	-1.682	0.664		Patient 3_INF_FN1INHBA_5.0x_G_1.tif:0381-0223	1074	6.37	0	85	5.329	5.329
Patient 3_INF_FN1INHBA_5.0x_R_1.tif:0407-0408	781	5.484	1	53	0.085	2.431		Patient 3_INF_FN1INHBA_5.0x_G_1.tif:0404-0413	1333	5.851	0	84	4.81	4.81
Patient 3_INF_FN1INHBA_5.0x_R_1.tif:0423-0518	1045	4.166	0	46	-1.233	1.113		Patient 3_INF_FN1INHBA_5.0x_G_1.tif:0424-0518	1528	7.08	0	84	6.039	6.039
Patient 3_INF_FN1INHBA_5.0x_R_1.tif:0595-0688	407	4.514	1	70	-0.885	1.461		Patient 3_INF_FN1INHBA_5.0x_G_1.tif:0596-0688	2003	9.165	0	85	8.124	8.124
Patient 3_INF_FN1INHBA_5.0x_R_1.tif:0570-0560	399	4.689	1	12	-0.71	1.636		Patient 3_INF_FN1INHBA_5.0x_G_1.tif:0566-0562	1869	6.029	0	85	4.988	4.988
Patient 3_INF_FN1INHBA_5.0x_R_1.tif:0422-1163	701	3.981	1	13	-1.418	0.928		Patient 3_INF_FN1INHBA_5.0x_G_1.tif:0422-1164	2203	2.584	0	46	1.543	1.543
Patient 3_INF_FN1INHBA_5.0x_R_1.tif:0439-1332	583	4.331	2	11	-1.068	1.278		Patient 3_INF_FN1INHBA_5.0x_G_1.tif:0448-1331	1639	3.94	0	78	2.899	2.899
Patient 3_INF_FN1INHBA_5.0x_R_1.tif:0538-1139	490	4.065	1	29	-1.334	1.012		Patient 3_INF_FN1INHBA_5.0x_G_1.tif:0544-1144	1635	2.698	1	20	1.657	1.657
Patient 3_INF_FN1INHBA_5.0x_R_1.tif:0378-0752	1255	4.561	0	34	-0.838	1.508		Patient 3_INF_FN1INHBA_5.0x_G_1.tif:0380-0749	2841	3.16	0	49	2.119	2.119
Patient 3_INF_FN1INHBA_5.0x_R_1.tif:0519-0807	1012	4.182	0	53	-1.217	1.129		Patient 3_INF_FN1INHBA_5.0x_G_1.tif:0519-0808	1870	2.046	0	35	1.005	1.005
Patient 3_INF_FN1INHBA_5.0x_R_1.tif:0262-1325	912	3.973	2	10	-1.426	0.92		Patient 3_INF_FN1INHBA_5.0x_G_1.tif:0255-1327	2529	2.985	0	41	1.944	1.944
Patient 3_INF_FN1INHBA_5.0x_R_1.tif:0367-1428	997	6.115	1	52	0.716	3.062		Patient 3_INF_FN1INHBA_5.0x_G_1.tif:0353-1439	1381	5.154	0	85	4.113	4.113
Patient 3_INF_FN1INHBA_5.0x_R_1.tif:0560-0400	899	3.996	2	18	-1.403	0.943		Patient 3_INF_FN1INHBA_5.0x_G_1.tif:0563-0400	2006	5.043	0	84	4.002	4.002
Patient 3_INF_FN1INHBA_5.0x_R_1.tif:0336-0551	1170	5.021	1	36	-0.378	1.968		Patient 3_INF_FN1INHBA_5.0x_G_1.tif:0337-0551	2142	3.93	0	82	2.889	2.889
Patient 3_INF_FN1INHBA_5.0x_R_1.tif:0820-0093	3251	5.399	1	16	0	2.346		Patient 3_INF_FN1INHBA_5.0x_G_1.tif:0820-0093	3251	1.041	1	5	0	0
Patient 4 (Infiltrative BCC)	Background	INHBA	FN1
Label	Area	Mean	Min	Max	Corrected mean (Mean #-Mean Background)	Relative corrected mean (Corrected mean+2.346)		Label	Area	Mean	Min	Max	Corrected mean (Mean #-Mean Background)	Relative corrected mean (Corrected mean+0)
Patient 4_INF_FN1INHBA_5.0x_R.tif:0377-1149	546	10.233	2	59	3.947	6.293		Patient 4_INF_FN1INHBA_5.0x_G.tif:0373-1151	1072	24.826	1	77	23.783	23.783
Patient 4_INF_FN1INHBA_5.0x_R.tif:0427-1005	67	22.91	5	60	16.624	18.97		Patient 4_INF_FN1INHBA_5.0x_G.tif:0426-1004	324	29.074	2	85	28.031	28.031
Patient 4_INF_FN1INHBA_5.0x_R.tif:0392-1063	94	19.351	5	49	13.065	15.411		Patient 4_INF_FN1INHBA_5.0x_G.tif:0391-1063	364	35.802	2	81	34.759	34.759
Patient 4_INF_FN1INHBA_5.0x_R.tif:0494-0702	619	11.628	1	67	5.342	7.688		Patient 4_INF_FN1INHBA_5.0x_G.tif:0494-0699	1345	35.182	2	79	34.139	34.139
Patient 4_INF_FN1INHBA_5.0x_R.tif:0605-0837	780	5.665	1	34	-0.621	1.725		Patient 4_INF_FN1INHBA_5.0x_G.tif:0607-0823	2285	20.322	0	85	19.279	19.279
Patient 4_INF_FN1INHBA_5.0x_R.tif:0817-0840	1198	7.361	1	83	1.075	3.421		Patient 4_INF_FN1INHBA_5.0x_G.tif:0823-0843	2444	37.853	0	85	36.81	36.81
Patient 4_INF_FN1INHBA_5.0x_R.tif:0696-0291	681	5.837	2	20	-0.449	1.897		Patient 4_INF_FN1INHBA_5.0x_G.tif:0697-0292	1716	8.304	0	85	7.261	7.261
Patient 4_INF_FN1INHBA_5.0x_R.tif:0337-0714	240	7.1	3	25	0.814	3.16		Patient 4_INF_FN1INHBA_5.0x_G.tif:0338-0704	529	10.255	1	83	9.212	9.212
Patient 4_INF_FN1INHBA_5.0x_R.tif:0365-0820	220	6.2	1	29	-0.086	2.26		Patient 4_INF_FN1INHBA_5.0x_G.tif:0364-0827	712	12.44	1	83	11.397	11.397
Patient 4_INF_FN1INHBA_5.0x_R.tif:0489-0848	179	11.296	3	79	5.01	7.356		Patient 4_INF_FN1INHBA_5.0x_G.tif:0492-0852	589	21.484	1	84	20.441	20.441
Patient 4_INF_FN1INHBA_5.0x_R.tif:0465-0836	133	11.496	2	59	5.21	7.556		Patient 4_INF_FN1INHBA_5.0x_G.tif:0462-0838	451	35.945	3	85	34.902	34.902
Patient 4_INF_FN1INHBA_5.0x_R.tif:0493-1052	313	10.655	2	72	4.369	6.715		Patient 4_INF_FN1INHBA_5.0x_G.tif:0494-1054	832	17.57	1	85	16.527	16.527
Patient 4_INF_FN1INHBA_5.0x_R.tif:0592-1067	710	6.325	2	27	0.039	2.385		Patient 4_INF_FN1INHBA_5.0x_G.tif:0594-1068	1499	12.51	0	85	11.467	11.467
Patient 4_INF_FN1INHBA_5.0x_R.tif:0729-1046	483	5.567	1	16	-0.719	1.627		Patient 4_INF_FN1INHBA_5.0x_G.tif:0727-1047	1154	13.289	0	85	12.246	12.246
Patient 4_INF_FN1INHBA_5.0x_R.tif:0797-1190	450	8.956	1	64	2.67	5.016		Patient 4_INF_FN1INHBA_5.0x_G.tif:0802-1190	1262	29.291	1	78	28.248	28.248
Patient 4_INF_FN1INHBA_5.0x_R.tif:0727-0640	49	18.531	3	68	12.245	14.591		Patient 4_INF_FN1INHBA_5.0x_G.tif:0726-0641	399	34.098	0	82	33.055	33.055
Patient 4_INF_FN1INHBA_5.0x_R.tif:0600-0547	644	8.146	1	40	1.86	4.206		Patient 4_INF_FN1INHBA_5.0x_G.tif:0601-0552	2075	23.206	0	85	22.163	22.163
Patient 4_INF_FN1INHBA_5.0x_R.tif:0403-0635	1061	7.65	0	54	1.364	3.71		Patient 4_INF_FN1INHBA_5.0x_G.tif:0401-0634	1892	13.743	0	85	12.7	12.7
Patient 4_INF_FN1INHBA_5.0x_R.tif:0516-1548	666	6.85	1	54	0.564	2.91		Patient 4_INF_FN1INHBA_5.0x_G.tif:0517-1544	1261	10.795	0	85	9.752	9.752
Patient 4_INF_FN1INHBA_5.0x_R.tif:0370-1396	623	5.929	1	41	-0.357	1.989		Patient 4_INF_FN1INHBA_5.0x_G.tif:0370-1392	1590	10.736	0	84	9.693	9.693
Patient 4_INF_FN1INHBA_5.0x_R.tif:0528-1330	350	6.943	2	24	0.657	3.003		Patient 4_INF_FN1INHBA_5.0x_G.tif:0531-1332	683	11.933	0	76	10.89	10.89
Patient 4_INF_FN1INHBA_5.0x_R.tif:0433-1324	374	6.409	2	27	0.123	2.469		Patient 4_INF_FN1INHBA_5.0x_G.tif:0435-1320	847	15.694	0	85	14.651	14.651
Patient 4_INF_FN1INHBA_5.0x_R.tif:0727-1503	971	6.033	1	23	-0.253	2.093		Patient 4_INF_FN1INHBA_5.0x_G.tif:0727-1504	1568	20.394	0	85	19.351	19.351
Patient 4_INF_FN1INHBA_5.0x_R.tif:0562-0641	316	11.13	1	83	4.844	7.19		Patient 4_INF_FN1INHBA_5.0x_G.tif:0570-0634	847	21.473	1	85	20.43	20.43
Patient 4_INF_FN1INHBA_5.0x_R.tif:0698-1207	1034	5.07	1	19	-1.216	1.13		Patient 4_INF_FN1INHBA_5.0x_G.tif:0698-1219	1978	5.595	0	79	4.552	4.552
Patient 4_INF_FN1INHBA_5.0x_R.tif:0496-1227	116	12.491	5	70	6.205	8.551		Patient 4_INF_FN1INHBA_5.0x_G.tif:0497-1226	664	31.441	2	85	30.398	30.398
Patient 4_INF_FN1INHBA_5.0x_R.tif:0357-1258	257	7.3	2	53	1.014	3.36		Patient 4_INF_FN1INHBA_5.0x_G.tif:0360-1257	1618	15.561	0	85	14.518	14.518
Patient 4_INF_FN1INHBA_5.0x_R.tif:0525-0216	397	6.348	3	19	0.062	2.408		Patient 4_INF_FN1INHBA_5.0x_G.tif:0526-0219	1039	9.027	0	82	7.984	7.984
Patient 4_INF_FN1INHBA_5.0x_R.tif:0435-1754	389	7.846	2	35	1.56	3.906		Patient 4_INF_FN1INHBA_5.0x_G.tif:0437-1753	1385	12.782	0	75	11.739	11.739
Patient 4_INF_FN1INHBA_5.0x_R.tif:0726-1745	335	7.272	1	44	0.986	3.332		Patient 4_INF_FN1INHBA_5.0x_G.tif:0734-1745	1165	16.388	0	85	15.345	15.345
Patient 4_INF_FN1INHBA_5.0x_R.tif:0105-1099	723	6.286	4	18	0	2.346		Patient 4_INF_FN1INHBA_5.0x_G.tif:0105-1099	723	1.043	1	3	0	0
Patient 5 (Infiltrative BCC)	Background	INHBA	FN1
Label	Area	Mean	Min	Max	Corrected mean (Mean #-Mean Background)	Relative corrected mean (Corrected mean+2.346)		Label	Area	Mean	Min	Max	Corrected mean (Mean #-Mean Background)	Relative corrected mean (Corrected mean+0)
Patient 5_INF_FN1INHBA_5.0x_R.tif:0255-0426	1005	8.255	2	64	4.049	6.395		Patient 5_INF_FN1INHBA_5.0x_G.tif:0251-0422	1727	32.917	2	82	31.837	31.837
Patient 5_INF_FN1INHBA_5.0x_R.tif:0272-0485	313	5.486	3	14	1.28	3.626		Patient 5_INF_FN1INHBA_5.0x_G.tif:0280-0490	1054	16.753	2	85	15.673	15.673
Patient 5_INF_FN1INHBA_5.0x_R.tif:0885-0658	276	24.728	3	70	20.522	22.868		Patient 5_INF_FN1INHBA_5.0x_G.tif:0883-0658	1191	28.863	1	77	27.783	27.783
Patient 5_INF_FN1INHBA_5.0x_R.tif:0859-0703	287	24.22	2	76	20.014	22.36		Patient 5_INF_FN1INHBA_5.0x_G.tif:0857-0704	1511	40.61	4	85	39.53	39.53
Patient 5_INF_FN1INHBA_5.0x_R.tif:0763-0504	355	20.186	2	85	15.98	18.326		Patient 5_INF_FN1INHBA_5.0x_G.tif:0762-0507	2032	31.537	2	85	30.457	30.457
Patient 5_INF_FN1INHBA_5.0x_R.tif:0409-0722	1468	5.46	2	46	1.254	3.6		Patient 5_INF_FN1INHBA_5.0x_G.tif:0410-0722	2685	31.656	3	85	30.576	30.576
Patient 5_INF_FN1INHBA_5.0x_R.tif:0555-0604	264	4.818	3	9	0.612	2.958		Patient 5_INF_FN1INHBA_5.0x_G.tif:0556-0602	1069	38.971	4	85	37.891	37.891
Patient 5_INF_FN1INHBA_5.0x_R.tif:0423-0652	109	12.046	2	54	7.84	10.186		Patient 5_INF_FN1INHBA_5.0x_G.tif:0423-0650	510	50.308	4	85	49.228	49.228
Patient 5_INF_FN1INHBA_5.0x_R.tif:0534-0713	464	4.218	2	10	0.012	2.358		Patient 5_INF_FN1INHBA_5.0x_G.tif:0533-0707	1115	18.954	1	79	17.874	17.874
Patient 5_INF_FN1INHBA_5.0x_R.tif:0624-0769	270	4.722	3	10	0.516	2.862		Patient 5_INF_FN1INHBA_5.0x_G.tif:0623-0768	716	35.493	4	85	34.413	34.413
Patient 5_INF_FN1INHBA_5.0x_R.tif:0621-0869	142	15.141	3	49	10.935	13.281		Patient 5_INF_FN1INHBA_5.0x_G.tif:0621-0870	1013	34.095	4	85	33.015	33.015
Patient 5_INF_FN1INHBA_5.0x_R.tif:0510-0947	413	5.247	3	33	1.041	3.387		Patient 5_INF_FN1INHBA_5.0x_G.tif:0511-0949	1528	27.086	2	70	26.006	26.006
Patient 5_INF_FN1INHBA_5.0x_R.tif:0754-0798	240	13.325	3	55	9.119	11.465		Patient 5_INF_FN1INHBA_5.0x_G.tif:0755-0796	1839	25.004	2	85	23.924	23.924
Patient 5_INF_FN1INHBA_5.0x_R.tif:0677-0703	605	5.471	3	47	1.265	3.611		Patient 5_INF_FN1INHBA_5.0x_G.tif:0676-0704	1529	38.241	3	85	37.161	37.161
Patient 5_INF_FN1INHBA_5.0x_R.tif:0458-0882	674	4.912	2	22	0.706	3.052		Patient 5_INF_FN1INHBA_5.0x_G.tif:0461-0888	1595	27.913	3	85	26.833	26.833
Patient 5_INF_FN1INHBA_5.0x_R.tif:0362-0997	744	5.227	3	14	1.021	3.367		Patient 5_INF_FN1INHBA_5.0x_G.tif:0366-1003	1630	20.118	2	85	19.038	19.038
Patient 5_INF_FN1INHBA_5.0x_R.tif:0326-0836	558	6.349	3	31	2.143	4.489		Patient 5_INF_FN1INHBA_5.0x_G.tif:0333-0840	1547	21.544	2	85	20.464	20.464
Patient 5_INF_FN1INHBA_5.0x_R.tif:0454-0954	530	5.168	1	42	0.962	3.308		Patient 5_INF_FN1INHBA_5.0x_G.tif:0453-0952	1781	34.546	3	85	33.466	33.466
Patient 5_INF_FN1INHBA_5.0x_R.tif:0500-0642	535	4.69	3	22	0.484	2.83		Patient 5_INF_FN1INHBA_5.0x_G.tif:0500-0644	1853	33.902	1	80	32.822	32.822
Patient 5_INF_FN1INHBA_5.0x_R.tif:0342-0643	1534	4.727	2	12	0.521	2.867		Patient 5_INF_FN1INHBA_5.0x_G.tif:0350-0637	2075	23.002	2	85	21.922	21.922
Patient 5_INF_FN1INHBA_5.0x_R.tif:0221-0597	518	6.568	3	31	2.362	4.708		Patient 5_INF_FN1INHBA_5.0x_G.tif:0231-0595	1000	24.874	2	85	23.794	23.794
Patient 5_INF_FN1INHBA_5.0x_R.tif:0752-0592	606	5.657	2	51	1.451	3.797		Patient 5_INF_FN1INHBA_5.0x_G.tif:0756-0592	1860	33.382	3	85	32.302	32.302
Patient 5_INF_FN1INHBA_5.0x_R.tif:0766-0678	222	5.464	2	49	1.258	3.604		Patient 5_INF_FN1INHBA_5.0x_G.tif:0767-0678	880	34.777	4	85	33.697	33.697
Patient 5_INF_FN1INHBA_5.0x_R.tif:0581-0629	321	5.769	3	31	1.563	3.909		Patient 5_INF_FN1INHBA_5.0x_G.tif:0581-0628	1197	29.104	3	83	28.024	28.024
Patient 5_INF_FN1INHBA_5.0x_R.tif:0542-0822	332	5.59	3	17	1.384	3.73		Patient 5_INF_FN1INHBA_5.0x_G.tif:0543-0822	1110	29.25	3	85	28.17	28.17
Patient 5_INF_FN1INHBA_5.0x_R.tif:0350-0755	936	5.776	4	50	1.57	3.916		Patient 5_INF_FN1INHBA_5.0x_G.tif:0366-0756	995	24.434	3	84	23.354	23.354
Patient 5_INF_FN1INHBA_5.0x_R.tif:0377-0926	929	5.425	3	17	1.219	3.565		Patient 5_INF_FN1INHBA_5.0x_G.tif:0383-0928	1875	30.227	3	85	29.147	29.147
Patient 5_INF_FN1INHBA_5.0x_R.tif:0686-0808	992	6.838	3	84	2.632	4.978		Patient 5_INF_FN1INHBA_5.0x_G.tif:0691-0807	2417	44.007	4	85	42.927	42.927
Patient 5_INF_FN1INHBA_5.0x_R.tif:0437-0809	612	10.368	3	61	6.162	8.508		Patient 5_INF_FN1INHBA_5.0x_G.tif:0444-0816	901	32.859	5	85	31.779	31.779
Patient 5_INF_FN1INHBA_5.0x_R.tif:0606-0845	216	9.806	4	33	5.6	7.946		Patient 5_INF_FN1INHBA_5.0x_G.tif:0608-0846	890	44.68	6	85	43.6	43.6
Patient 5_INF_FN1INHBA_5.0x_R.tif:0561-0083	796	4.206	1	9	0	2.346		Patient 5_INF_FN1INHBA_5.0x_G.tif:0561-0083	796	1.08	1	5	0	0
Patient 6 (Infiltrative BCC)	Background	INHBA	FN1
Label	Area	Mean	Min	Max	Corrected mean (Mean #-Mean Background)	Relative corrected mean (Corrected mean+2.346)		Label	Area	Mean	Min	Max	Corrected mean (Mean #-Mean Background)	Relative corrected mean (Corrected mean+0)
Patient 6_INF_FN1INHBA_5.0x_R.tif:0378-0440	449	22.98	4	85	18.093	20.439		Patient 6_INF_FN1INHBA_5.0x_G.tif:0377-0442	1295	24.571	1	85	23.571	23.571
Patient 6_INF_FN1INHBA_5.0x_R.tif:0409-0502	1999	12.611	1	84	7.724	10.07		Patient 6_INF_FN1INHBA_5.0x_G.tif:0406-0503	3216	19.205	1	85	18.205	18.205
Patient 6_INF_FN1INHBA_5.0x_R.tif:0487-0546	579	11.831	2	78	6.944	9.29		Patient 6_INF_FN1INHBA_5.0x_G.tif:0489-0547	2323	10.368	0	85	9.368	9.368
Patient 6_INF_FN1INHBA_5.0x_R.tif:0473-0614	639	12.809	2	76	7.922	10.268		Patient 6_INF_FN1INHBA_5.0x_G.tif:0470-0612	1382	17.643	1	85	16.643	16.643
Patient 6_INF_FN1INHBA_5.0x_R.tif:0483-0458	831	13.325	4	84	8.438	10.784		Patient 6_INF_FN1INHBA_5.0x_G.tif:0477-0453	1862	27.213	2	85	26.213	26.213
Patient 6_INF_FN1INHBA_5.0x_R.tif:0563-0457	1698	27.662	5	85	22.775	25.121		Patient 6_INF_FN1INHBA_5.0x_G.tif:0567-0455	2900	20.084	1	85	19.084	19.084
Patient 6_INF_FN1INHBA_5.0x_R.tif:0558-0670	1105	11.833	4	70	6.946	9.292		Patient 6_INF_FN1INHBA_5.0x_G.tif:0559-0670	2519	18.292	1	85	17.292	17.292
Patient 6_INF_FN1INHBA_5.0x_R.tif:0587-0602	1208	12.203	2	65	7.316	9.662		Patient 6_INF_FN1INHBA_5.0x_G.tif:0588-0608	2267	17.457	1	85	16.457	16.457
Patient 6_INF_FN1INHBA_5.0x_R.tif:0728-0713	257	27.241	5	83	22.354	24.7		Patient 6_INF_FN1INHBA_5.0x_G.tif:0731-0713	587	25.729	2	85	24.729	24.729
Patient 6_INF_FN1INHBA_5.0x_R.tif:0698-0616	366	21.014	3	66	16.127	18.473		Patient 6_INF_FN1INHBA_5.0x_G.tif:0699-0617	688	28.344	3	71	27.344	27.344
Patient 6_INF_FN1INHBA_5.0x_R.tif:0844-0613	462	27.019	4	85	22.132	24.478		Patient 6_INF_FN1INHBA_5.0x_G.tif:0845-0614	1017	27.276	1	85	26.276	26.276
Patient 6_INF_FN1INHBA_5.0x_R.tif:0819-0664	167	19.802	3	73	14.915	17.261		Patient 6_INF_FN1INHBA_5.0x_G.tif:0823-0668	727	17.176	1	85	16.176	16.176
Patient 6_INF_FN1INHBA_5.0x_R.tif:0779-0684	192	22.417	0	81	17.53	19.876		Patient 6_INF_FN1INHBA_5.0x_G.tif:0781-0683	1107	19.633	2	85	18.633	18.633
Patient 6_INF_FN1INHBA_5.0x_R.tif:0660-0671	412	15.371	2	66	10.484	12.83		Patient 6_INF_FN1INHBA_5.0x_G.tif:0662-0672	1235	12.178	0	76	11.178	11.178
Patient 6_INF_FN1INHBA_5.0x_R.tif:0638-0568	251	14.06	3	41	9.173	11.519		Patient 6_INF_FN1INHBA_5.0x_G.tif:0643-0568	636	31.296	3	66	30.296	30.296
Patient 6_INF_FN1INHBA_5.0x_R.tif:0731-0498	270	22.804	4	83	17.917	20.263		Patient 6_INF_FN1INHBA_5.0x_G.tif:0730-0496	652	15.66	2	85	14.66	14.66
Patient 6_INF_FN1INHBA_5.0x_R.tif:0798-0582	78	27.731	10	57	22.844	25.19		Patient 6_INF_FN1INHBA_5.0x_G.tif:0797-0582	302	32.851	2	85	31.851	31.851
Patient 6_INF_FN1INHBA_5.0x_R.tif:0645-0618	252	14.853	3	52	9.966	12.312		Patient 6_INF_FN1INHBA_5.0x_G.tif:0649-0619	497	26.875	2	67	25.875	25.875
Patient 6_INF_FN1INHBA_5.0x_R.tif:0782-0490	141	35.05	7	85	30.163	32.509		Patient 6_INF_FN1INHBA_5.0x_G.tif:0783-0492	199	14.834	1	85	13.834	13.834
Patient 6_INF_FN1INHBA_5.0x_R.tif:0521-0573	358	11.067	2	71	6.18	8.526		Patient 6_INF_FN1INHBA_5.0x_G.tif:0521-0574	957	14.133	2	85	13.133	13.133
Patient 6_INF_FN1INHBA_5.0x_R.tif:0057-0779	790	4.887	2	7	0	2.346		Patient 6_INF_FN1INHBA_5.0x_G.tif:0057-0779	790	1	1	1	0	0
Patient 7 (Nodular BCC)	Background	INHBA	FN1
Label	Area	Mean	Min	Max	Corrected mean (Mean #-Mean Background)	Relative corrected mean (Corrected mean+2.346)		Label	Area	Mean	Min	Max	Corrected mean (Mean #-Mean Background)	Relative corrected mean (Corrected mean+0)
Patient 7_NOD_FN1INHBA_5.0x_R.tif:0413-0791	460	8.017	1	25	6.257	8.603		Patient 7_NOD_FN1INHBA_5.0x_G.tif:0392-0751	365	9.241	2	69	6.138	6.138
Patient 7_NOD_FN1INHBA_5.0x_R.tif:0433-0777	544	7.787	1	18	6.027	8.373		Patient 7_NOD_FN1INHBA_5.0x_G.tif:0411-0738	508	6.974	2	64	3.871	3.871
Patient 7_NOD_FN1INHBA_5.0x_R.tif:0456-0763	628	8.124	1	19	6.364	8.71		Patient 7_NOD_FN1INHBA_5.0x_G.tif:0437-0726	497	7.859	1	67	4.756	4.756
Patient 7_NOD_FN1INHBA_5.0x_R.tif:0478-0753	432	8.741	1	20	6.981	9.327		Patient 7_NOD_FN1INHBA_5.0x_G.tif:0460-0718	393	6.916	1	35	3.813	3.813
Patient 7_NOD_FN1INHBA_5.0x_R.tif:0503-0743	644	8.8	2	19	7.04	9.386		Patient 7_NOD_FN1INHBA_5.0x_G.tif:0489-0700	595	6.407	1	40	3.304	3.304
Patient 7_NOD_FN1INHBA_5.0x_R.tif:0529-0733	642	8.463	1	24	6.703	9.049		Patient 7_NOD_FN1INHBA_5.0x_G.tif:0520-0687	520	6.921	2	46	3.818	3.818
Patient 7_NOD_FN1INHBA_5.0x_R.tif:0557-0732	495	9.909	1	31	8.149	10.495		Patient 7_NOD_FN1INHBA_5.0x_G.tif:0549-0671	462	6.491	2	41	3.388	3.388
Patient 7_NOD_FN1INHBA_5.0x_R.tif:0583-0733	533	9.565	1	40	7.805	10.151		Patient 7_NOD_FN1INHBA_5.0x_G.tif:0578-0670	443	5.898	3	60	2.795	2.795
Patient 7_NOD_FN1INHBA_5.0x_R.tif:0608-0736	476	8.452	1	21	6.692	9.038		Patient 7_NOD_FN1INHBA_5.0x_G.tif:0610-0674	435	5.007	3	15	1.904	1.904
Patient 7_NOD_FN1INHBA_5.0x_R.tif:0631-0744	445	7.928	1	20	6.168	8.514		Patient 7_NOD_FN1INHBA_5.0x_G.tif:0641-0675	415	5.051	3	10	1.948	1.948
Patient 7_NOD_FN1INHBA_5.0x_R.tif:0325-0530	551	1.76	1	2	0	2.346		Patient 7_NOD_FN1INHBA_5.0x_G.tif:0325-0530	551	3.103	3	4	0	0
Patient 8 (Nodular BCC)	Background	INHBA	FN1
Label	Area	Mean	Min	Max	Corrected mean (Mean #-Mean Background)	Relative corrected mean (Corrected mean+2.346)		Label	Area	Mean	Min	Max	Corrected mean (Mean #-Mean Background)	Relative corrected mean (Corrected mean+0)
Patient 8_NOD_FN1INHBA_1_5.0x_R.tif:0453-0935	202	5.158	2	15	2.488	4.834		Patient 8_NOD_FN1INHBA_1_5.0x_G.tif:0442-0925	253	1.134	1	3	0.066	0.066
Patient 8_NOD_FN1INHBA_1_5.0x_R.tif:0448-0954	251	5.319	2	11	2.649	4.995		Patient 8_NOD_FN1INHBA_1_5.0x_G.tif:0435-0951	219	1.694	1	7	0.626	0.626
Patient 8_NOD_FN1INHBA_1_5.0x_R.tif:0446-0975	283	5.625	0	29	2.955	5.301		Patient 8_NOD_FN1INHBA_1_5.0x_G.tif:0432-0974	222	1.486	1	2	0.418	0.418
Patient 8_NOD_FN1INHBA_1_5.0x_R.tif:0443-0996	256	5.742	0	30	3.072	5.418		Patient 8_NOD_FN1INHBA_1_5.0x_G.tif:0429-0996	153	1.111	1	2	0.043	0.043
Patient 8_NOD_FN1INHBA_1_5.0x_R.tif:0441-1013	211	5.611	0	23	2.941	5.287		Patient 8_NOD_FN1INHBA_1_5.0x_G.tif:0428-1014	147	1.367	0	7	0.299	0.299
Patient 8_NOD_FN1INHBA_1_5.0x_R.tif:0444-1030	231	5.84	0	24	3.17	5.516		Patient 8_NOD_FN1INHBA_1_5.0x_G.tif:0437-1035	392	1.25	0	33	0.182	0.182
Patient 8_NOD_FN1INHBA_1_5.0x_R.tif:0452-1077	101	5.653	0	21	2.983	5.329		Patient 8_NOD_FN1INHBA_1_5.0x_G.tif:0444-1081	168	1.131	0	8	0.063	0.063
Patient 8_NOD_FN1INHBA_1_5.0x_R.tif:0458-1089	116	5.009	0	27	2.339	4.685		Patient 8_NOD_FN1INHBA_1_5.0x_G.tif:0449-1095	128	1.125	0	4	0.057	0.057
Patient 8_NOD_FN1INHBA_1_5.0x_R.tif:0465-1102	147	5.694	1	21	3.024	5.37		Patient 8_NOD_FN1INHBA_1_5.0x_G.tif:0456-1110	138	1.681	0	17	0.613	0.613
Patient 8_NOD_FN1INHBA_1_5.0x_R.tif:0473-1116	197	5.173	0	20	2.503	4.849		Patient 8_NOD_FN1INHBA_1_5.0x_G.tif:0465-1125	221	3.439	0	65	2.371	2.371
Patient 8_NOD_FN1INHBA_1_5.0x_R.tif:0544-1121	174	5.385	1	34	2.715	5.061		Patient 8_NOD_FN1INHBA_1_5.0x_G.tif:0546-1134	279	1.48	0	14	0.412	0.412
Patient 8_NOD_FN1INHBA_1_5.0x_R.tif:0557-1113	180	5.428	1	20	2.758	5.104		Patient 8_NOD_FN1INHBA_1_5.0x_G.tif:0566-1123	260	1.662	0	31	0.594	0.594
Patient 8_NOD_FN1INHBA_1_5.0x_R.tif:0567-1100	176	5.176	1	24	2.506	4.852		Patient 8_NOD_FN1INHBA_1_5.0x_G.tif:0579-1109	269	5.398	0	70	4.33	4.33
Patient 8_NOD_FN1INHBA_1_5.0x_R.tif:0576-1086	154	5.065	1	19	2.395	4.741		Patient 8_NOD_FN1INHBA_1_5.0x_G.tif:0588-1091	181	1.558	0	14	0.49	0.49
Patient 8_NOD_FN1INHBA_1_5.0x_R.tif:0583-1071	181	4.718	1	16	2.048	4.394		Patient 8_NOD_FN1INHBA_1_5.0x_G.tif:0597-1074	235	2.315	0	20	1.247	1.247
Patient 8_NOD_FN1INHBA_1_5.0x_R.tif:0483-0794	274	4.697	0	14	2.027	4.373		Patient 8_NOD_FN1INHBA_1_5.0x_G.tif:0476-0778	366	1.123	1	4	0.055	0.055
Patient 8_NOD_FN1INHBA_1_5.0x_R.tif:0503-0787	298	4.631	2	11	1.961	4.307		Patient 8_NOD_FN1INHBA_1_5.0x_G.tif:0498-0768	388	1.26	0	3	0.192	0.192
Patient 8_NOD_FN1INHBA_1_5.0x_R.tif:0524-0778	296	5.318	2	10	2.648	4.994		Patient 8_NOD_FN1INHBA_1_5.0x_G.tif:0520-0761	326	1.199	1	5	0.131	0.131
Patient 8_NOD_FN1INHBA_1_5.0x_R.tif:0544-0776	240	4.933	2	11	2.263	4.609		Patient 8_NOD_FN1INHBA_1_5.0x_G.tif:0551-0755	459	2.444	0	31	1.376	1.376
Patient 8_NOD_FN1INHBA_1_5.0x_R.tif:0561-0781	276	4.663	2	10	1.993	4.339		Patient 8_NOD_FN1INHBA_1_5.0x_G.tif:0572-0766	409	1.108	0	3	0.04	0.04
Patient 8_NOD_FN1INHBA_1_5.0x_R.tif:0602-0837	304	5.168	1	21	2.498	4.844		Patient 8_NOD_FN1INHBA_1_5.0x_G.tif:0618-0831	509	1.568	0	16	0.5	0.5
Patient 8_NOD_FN1INHBA_1_5.0x_R.tif:0606-0858	265	5.109	1	21	2.439	4.785		Patient 8_NOD_FN1INHBA_1_5.0x_G.tif:0625-0860	418	1.519	0	19	0.451	0.451
Patient 8_NOD_FN1INHBA_1_5.0x_R.tif:0602-0879	288	5.26	0	18	2.59	4.936		Patient 8_NOD_FN1INHBA_1_5.0x_G.tif:0615-0889	396	1.735	0	14	0.667	0.667
Patient 8_NOD_FN1INHBA_1_5.0x_R.tif:0568-0888	287	5.578	2	14	2.908	5.254		Patient 8_NOD_FN1INHBA_1_5.0x_G.tif:0573-0902	394	2.142	0	24	1.074	1.074
Patient 8_NOD_FN1INHBA_1_5.0x_R.tif:0546-0890	329	5.453	1	14	2.783	5.129		Patient 8_NOD_FN1INHBA_1_5.0x_G.tif:0544-0907	277	2.383	0	19	1.315	1.315
Patient 8_NOD_FN1INHBA_1_5.0x_R.tif:0523-0889	391	5.171	1	27	2.501	4.847		Patient 8_NOD_FN1INHBA_1_5.0x_G.tif:0518-0905	388	1.637	0	11	0.569	0.569
Patient 8_NOD_FN1INHBA_1_5.0x_R.tif:0495-0888	340	5.971	1	17	3.301	5.647		Patient 8_NOD_FN1INHBA_1_5.0x_G.tif:0496-0906	185	2.503	0	24	1.435	1.435
Patient 8_NOD_FN1INHBA_1_5.0x_R.tif:0474-0895	336	5.613	2	13	2.943	5.289		Patient 8_NOD_FN1INHBA_1_5.0x_G.tif:0470-0906	288	1.118	1	2	0.05	0.05
Patient 8_NOD_FN1INHBA_1_5.0x_R.tif:0458-0882	362	4.909	2	12	2.239	4.585		Patient 8_NOD_FN1INHBA_1_5.0x_G.tif:0442-0891	462	1.31	1	4	0.242	0.242
Patient 8_NOD_FN1INHBA_1_5.0x_R.tif:0503-0936	372	6.003	0	32	3.333	5.679		Patient 8_NOD_FN1INHBA_1_5.0x_G.tif:0508-0925	316	1.877	0	11	0.809	0.809
Patient 8_NOD_FN1INHBA_1_5.0x_R.tif:0380-1108	427	2.67	1	6	0	2.346		Patient 8_NOD_FN1INHBA_1_5.0x_G.tif:0380-1108	427	1.068	0	4	0	0
Patient 9 (Nodular BCC)	Background	INHBA	FN1
Label	Area	Mean	Min	Max	Corrected mean (Mean #-Mean Background)	Relative corrected mean (Corrected mean+2.346)		Label	Area	Mean	Min	Max	Corrected mean (Mean #-Mean Background)	Relative corrected mean (Corrected mean+0)
Patient 9_NOD_FN1INHBA_5.0x_R.tif:0400-0989	372	7.68	0	30	5.626	7.972		Patient 9_NOD_FN1INHBA_5.0x_G.tif:0381-0985	503	2.708	0	25	1.576	1.576
Patient 9_NOD_FN1INHBA_5.0x_R.tif:0421-1035	301	6.924	1	27	4.87	7.216		Patient 9_NOD_FN1INHBA_5.0x_G.tif:0417-1049	446	2.816	1	18	1.684	1.684
Patient 9_NOD_FN1INHBA_5.0x_R.tif:0469-1022	343	6.983	2	23	4.929	7.275		Patient 9_NOD_FN1INHBA_5.0x_G.tif:0485-1028	511	2.9	0	41	1.768	1.768
Patient 9_NOD_FN1INHBA_5.0x_R.tif:0433-0961	324	6.491	1	53	4.437	6.783		Patient 9_NOD_FN1INHBA_5.0x_G.tif:0433-0944	439	5.702	0	60	4.57	4.57
Patient 9_NOD_FN1INHBA_5.0x_R.tif:0184-1085	316	6.123	1	23	4.069	6.415		Patient 9_NOD_FN1INHBA_5.0x_G.tif:0170-1077	360	1.708	0	13	0.576	0.576
Patient 9_NOD_FN1INHBA_5.0x_R.tif:0185-1140	413	7.574	1	42	5.52	7.866		Patient 9_NOD_FN1INHBA_5.0x_G.tif:0171-1145	463	1.806	0	9	0.674	0.674
Patient 9_NOD_FN1INHBA_5.0x_R.tif:0222-1190	474	5.956	1	27	3.902	6.248		Patient 9_NOD_FN1INHBA_5.0x_G.tif:0209-1203	480	2.927	0	33	1.795	1.795
Patient 9_NOD_FN1INHBA_5.0x_R.tif:0273-1225	640	7.058	0	27	5.004	7.35		Patient 9_NOD_FN1INHBA_5.0x_G.tif:0265-1244	706	2.626	0	18	1.494	1.494
Patient 9_NOD_FN1INHBA_5.0x_R.tif:0343-1236	573	7.714	1	52	5.66	8.006		Patient 9_NOD_FN1INHBA_5.0x_G.tif:0353-1254	659	2.152	0	21	1.02	1.02
Patient 9_NOD_FN1INHBA_5.0x_R.tif:0385-1203	486	6.866	0	60	4.812	7.158		Patient 9_NOD_FN1INHBA_5.0x_G.tif:0397-1219	753	1.999	0	15	0.867	0.867
Patient 9_NOD_FN1INHBA_5.0x_R.tif:0272-1379	507	6.32	0	38	4.266	6.612		Patient 9_NOD_FN1INHBA_5.0x_G.tif:0254-1385	566	2.845	0	38	1.713	1.713
Patient 9_NOD_FN1INHBA_5.0x_R.tif:0311-1399	586	11.684	4	35	9.63	11.976		Patient 9_NOD_FN1INHBA_5.0x_G.tif:0313-1418	526	3.625	0	38	2.493	2.493
Patient 9_NOD_FN1INHBA_5.0x_R.tif:0315-1347	621	10.087	4	46	8.033	10.379		Patient 9_NOD_FN1INHBA_5.0x_G.tif:0323-1333	553	2.282	0	28	1.15	1.15
Patient 9_NOD_FN1INHBA_5.0x_R.tif:0465-1328	329	9.565	2	31	7.511	9.857		Patient 9_NOD_FN1INHBA_5.0x_G.tif:0450-1320	435	3.202	0	51	2.07	2.07
Patient 9_NOD_FN1INHBA_5.0x_R.tif:0259-0940	408	7.461	1	38	5.407	7.753		Patient 9_NOD_FN1INHBA_5.0x_G.tif:0232-0880	487	2.372	0	29	1.24	1.24
Patient 9_NOD_FN1INHBA_5.0x_R.tif:0897-1044	1013	2.054	0	6	0	2.346		Patient 9_NOD_FN1INHBA_5.0x_G.tif:0897-1044	1013	1.132	1	2	0	0
Label	Area	Mean	Min	Max	Corrected mean (Mean #-Mean Background)	Relative corrected mean (Corrected mean+2.346)		Label	Area	Mean	Min	Max	Corrected mean (Mean #-Mean Background)	Relative corrected mean (Corrected mean+0)
Patient 9_NOD_FN1INHBA_5.0x_R_1.tif:0689-0471	295	12.308	1	39	7.366	9.712		Patient 9_NOD_FN1INHBA_5.0x_G_1.tif:0678-0464	280	3.457	0	35	2.437	2.437
Patient 9_NOD_FN1INHBA_5.0x_R_1.tif:0774-0452	368	7.832	0	40	2.89	5.236		Patient 9_NOD_FN1INHBA_5.0x_G_1.tif:0787-0439	422	2.216	0	26	1.196	1.196
Patient 9_NOD_FN1INHBA_5.0x_R_1.tif:0830-0525	260	8.419	0	27	3.477	5.823		Patient 9_NOD_FN1INHBA_5.0x_G_1.tif:0844-0521	478	2.904	0	45	1.884	1.884
Patient 9_NOD_FN1INHBA_5.0x_R_1.tif:0722-0572	306	9.422	1	40	4.48	6.826		Patient 9_NOD_FN1INHBA_5.0x_G_1.tif:0709-0576	342	14.953	0	74	13.933	13.933
Patient 9_NOD_FN1INHBA_5.0x_R_1.tif:0786-0599	268	11.966	1	43	7.024	9.37		Patient 9_NOD_FN1INHBA_5.0x_G_1.tif:0799-0605	701	2.827	0	62	1.807	1.807
Patient 9_NOD_FN1INHBA_5.0x_R_1.tif:0580-0621	525	11.646	1	53	6.704	9.05		Patient 9_NOD_FN1INHBA_5.0x_G_1.tif:0596-0602	827	5.359	0	57	4.339	4.339
Patient 9_NOD_FN1INHBA_5.0x_R_1.tif:0447-0676	445	7.76	1	41	2.818	5.164		Patient 9_NOD_FN1INHBA_5.0x_G_1.tif:0427-0670	745	7.628	0	81	6.608	6.608
Patient 9_NOD_FN1INHBA_5.0x_R_1.tif:0305-0741	691	8.392	1	36	3.45	5.796		Patient 9_NOD_FN1INHBA_5.0x_G_1.tif:0297-0717	601	8.732	0	75	7.712	7.712
Patient 9_NOD_FN1INHBA_5.0x_R_1.tif:0223-0766	899	8.28	0	56	3.338	5.684		Patient 9_NOD_FN1INHBA_5.0x_G_1.tif:0216-0744	825	5.944	0	73	4.924	4.924
Patient 9_NOD_FN1INHBA_5.0x_R_1.tif:0183-0886	860	8.064	0	47	3.122	5.468		Patient 9_NOD_FN1INHBA_5.0x_G_1.tif:0164-0894	836	5.122	0	68	4.102	4.102
Patient 9_NOD_FN1INHBA_5.0x_R_1.tif:0226-0950	795	7.131	0	44	2.189	4.535		Patient 9_NOD_FN1INHBA_5.0x_G_1.tif:0217-0967	1044	3.129	0	45	2.109	2.109
Patient 9_NOD_FN1INHBA_5.0x_R_1.tif:0277-0961	743	7.68	1	35	2.738	5.084		Patient 9_NOD_FN1INHBA_5.0x_G_1.tif:0271-0985	829	4.901	0	83	3.881	3.881
Patient 9_NOD_FN1INHBA_5.0x_R_1.tif:0353-0965	740	7.396	1	28	2.454	4.8		Patient 9_NOD_FN1INHBA_5.0x_G_1.tif:0360-0987	842	7.309	0	83	6.289	6.289
Patient 9_NOD_FN1INHBA_5.0x_R_1.tif:0448-0878	719	9.385	1	53	4.443	6.789		Patient 9_NOD_FN1INHBA_5.0x_G_1.tif:0481-0871	996	3.704	0	57	2.684	2.684
Patient 9_NOD_FN1INHBA_5.0x_R_1.tif:0289-0530	405	10.422	1	35	5.48	7.826		Patient 9_NOD_FN1INHBA_5.0x_G_1.tif:0279-0543	639	6.571	0	57	5.551	5.551
Patient 9_NOD_FN1INHBA_5.0x_R_1.tif:0226-1145	587	4.942	2	8	0	2.346		Patient 9_NOD_FN1INHBA_5.0x_G_1.tif:0226-1145	587	1.02	1	2	0	0
Patient 10 (Infiltrative BCC)	Background	INHBA	FN1
Label	Area	Mean	Min	Max	Corrected mean (Mean #-Mean Background)	Relative corrected mean (Corrected mean+2.346)		Label	Area	Mean	Min	Max	Corrected mean (Mean #-Mean Background)	Relative corrected mean (Corrected mean+0)
Patient 10_INF_FN1INHBA_5.0x_R.tif:0434-1187	167	49.521	5	82	44.369	46.715		Patient 10_INF_FN1INHBA_5.0x_G.tif:0434-1189	501	14.379	1	85	11.839	11.839
Patient 10_INF_FN1INHBA_5.0x_R.tif:0376-1263	336	20.214	1	65	15.062	17.408		Patient 10_INF_FN1INHBA_5.0x_G.tif:0379-1264	737	32.061	1	85	29.521	29.521
Patient 10_INF_FN1INHBA_5.0x_R.tif:0594-0954	98	16.551	3	80	11.399	13.745		Patient 10_INF_FN1INHBA_5.0x_G.tif:0594-0953	222	30.032	3	85	27.492	27.492
Patient 10_INF_FN1INHBA_5.0x_R.tif:0847-1129	156	20.564	2	85	15.412	17.758		Patient 10_INF_FN1INHBA_5.0x_G.tif:0846-1128	435	38.786	1	85	36.246	36.246
Patient 10_INF_FN1INHBA_5.0x_R.tif:0318-1225	99	24.747	4	70	19.595	21.941		Patient 10_INF_FN1INHBA_5.0x_G.tif:0319-1224	504	23.514	1	85	20.974	20.974
Patient 10_INF_FN1INHBA_5.0x_R.tif:0530-1044	235	5.387	0	27	0.235	2.581		Patient 10_INF_FN1INHBA_5.0x_G.tif:0529-1043	498	15.022	0	74	12.482	12.482
Patient 10_INF_FN1INHBA_5.0x_R.tif:0603-1067	128	5.312	2	17	0.16	2.506		Patient 10_INF_FN1INHBA_5.0x_G.tif:0599-1066	483	9.037	1	85	6.497	6.497
Patient 10_INF_FN1INHBA_5.0x_R.tif:0268-0873	236	4.5	0	22	-0.652	1.694		Patient 10_INF_FN1INHBA_5.0x_G.tif:0268-0873	628	23.296	1	85	20.756	20.756
Patient 10_INF_FN1INHBA_5.0x_R.tif:0443-1305	187	27.348	1	85	22.196	24.542		Patient 10_INF_FN1INHBA_5.0x_G.tif:0442-1304	467	21.473	1	85	18.933	18.933
Patient 10_INF_FN1INHBA_5.0x_R.tif:0462-0899	390	4.582	2	12	-0.57	1.776		Patient 10_INF_FN1INHBA_5.0x_G.tif:0461-0899	598	14.915	0	84	12.375	12.375
Patient 10_INF_FN1INHBA_5.0x_R.tif:0535-0892	184	5.495	1	22	0.343	2.689		Patient 10_INF_FN1INHBA_5.0x_G.tif:0534-0892	474	11.386	0	84	8.846	8.846
Patient 10_INF_FN1INHBA_5.0x_R.tif:0572-1316	223	5.475	1	22	0.323	2.669		Patient 10_INF_FN1INHBA_5.0x_G.tif:0573-1317	590	19.82	1	85	17.28	17.28
Patient 10_INF_FN1INHBA_5.0x_R.tif:0647-1215	220	5.627	2	14	0.475	2.821		Patient 10_INF_FN1INHBA_5.0x_G.tif:0645-1217	403	23.727	1	85	21.187	21.187
Patient 10_INF_FN1INHBA_5.0x_R.tif:0729-1197	284	10.662	3	70	5.51	7.856		Patient 10_INF_FN1INHBA_5.0x_G.tif:0729-1198	818	31.446	2	85	28.906	28.906
Patient 10_INF_FN1INHBA_5.0x_R.tif:0482-0990	243	5.819	2	33	0.667	3.013		Patient 10_INF_FN1INHBA_5.0x_G.tif:0481-0990	1010	11.056	0	82	8.516	8.516
Patient 10_INF_FN1INHBA_5.0x_R.tif:0369-1159	316	10.373	1	79	5.221	7.567		Patient 10_INF_FN1INHBA_5.0x_G.tif:0366-1156	1620	26.69	2	85	24.15	24.15
Patient 10_INF_FN1INHBA_5.0x_R.tif:0396-1208	121	17.975	2	73	12.823	15.169		Patient 10_INF_FN1INHBA_5.0x_G.tif:0395-1209	426	32.127	2	85	29.587	29.587
Patient 10_INF_FN1INHBA_5.0x_R.tif:0292-1047	960	4.146	0	44	-1.006	1.34		Patient 10_INF_FN1INHBA_5.0x_G.tif:0298-1044	1334	19.232	1	85	16.692	16.692
Patient 10_INF_FN1INHBA_5.0x_R.tif:0402-1058	375	4.976	1	18	-0.176	2.17		Patient 10_INF_FN1INHBA_5.0x_G.tif:0401-1056	728	20.813	1	85	18.273	18.273
Patient 10_INF_FN1INHBA_5.0x_R.tif:0878-0902	545	11.963	2	81	6.811	9.157		Patient 10_INF_FN1INHBA_5.0x_G.tif:0881-0905	1736	24.469	1	85	21.929	21.929
Patient 10_INF_FN1INHBA_5.0x_R.tif:0539-1148	141	4.83	0	15	-0.322	2.024		Patient 10_INF_FN1INHBA_5.0x_G.tif:0539-1149	419	12.821	0	84	10.281	10.281
Patient 10_INF_FN1INHBA_5.0x_R.tif:0383-0905	489	4.661	1	12	-0.491	1.855		Patient 10_INF_FN1INHBA_5.0x_G.tif:0384-0905	937	16.759	0	85	14.219	14.219
Patient 10_INF_FN1INHBA_5.0x_R.tif:0298-0942	340	4.588	0	36	-0.564	1.782		Patient 10_INF_FN1INHBA_5.0x_G.tif:0298-0942	748	25.483	1	85	22.943	22.943
Patient 10_INF_FN1INHBA_5.0x_R.tif:0668-1118	204	7	2	28	1.848	4.194		Patient 10_INF_FN1INHBA_5.0x_G.tif:0667-1118	788	18.825	1	85	16.285	16.285
Patient 10_INF_FN1INHBA_5.0x_R.tif:0454-1074	443	4.923	2	11	-0.229	2.117		Patient 10_INF_FN1INHBA_5.0x_G.tif:0451-1078	808	20.024	1	85	17.484	17.484
Patient 10_INF_FN1INHBA_5.0x_R.tif:0511-1100	208	5.846	0	46	0.694	3.04		Patient 10_INF_FN1INHBA_5.0x_G.tif:0512-1099	479	14.223	0	83	11.683	11.683
Patient 10_INF_FN1INHBA_5.0x_R.tif:0346-1098	338	6.447	1	44	1.295	3.641		Patient 10_INF_FN1INHBA_5.0x_G.tif:0338-1096	825	25.013	1	85	22.473	22.473
Patient 10_INF_FN1INHBA_5.0x_R.tif:0186-1071	570	5.026	0	57	-0.126	2.22		Patient 10_INF_FN1INHBA_5.0x_G.tif:0189-1069	1078	24.533	1	85	21.993	21.993
Patient 10_INF_FN1INHBA_5.0x_R.tif:0282-1141	55	17.6	3	76	12.448	14.794		Patient 10_INF_FN1INHBA_5.0x_G.tif:0284-1141	375	51.757	6	85	49.217	49.217
Patient 10_INF_FN1INHBA_5.0x_R.tif:0211-0947	267	4.607	0	30	-0.545	1.801		Patient 10_INF_FN1INHBA_5.0x_G.tif:0213-0946	544	25.535	1	85	22.995	22.995
Patient 10_INF_FN1INHBA_5.0x_R.tif:0099-0610	480	5.152	3	8	0	2.346		Patient 10_INF_FN1INHBA_5.0x_G.tif:0099-0610	480	2.54	1	4	0	0
Patient 11 (Infiltrative BCC)	Background	INHBA	FN1
Label	Area	Mean	Min	Max	Corrected mean (Mean #-Mean Background)	Relative corrected mean (Corrected mean+2.346)		Label	Area	Mean	Min	Max	Corrected mean (Mean #-Mean Background)	Relative corrected mean (Corrected mean+0)
Patient 11_INF_FN1INHBA_5.0x_R.tif:0675-1176	812	10.16	1	84	6.919	9.265		Patient 11_INF_FN1INHBA_5.0x_G.tif:0677-1177	1330	41.276	1	85	39.313	39.313
Patient 11_INF_FN1INHBA_5.0x_R.tif:0682-1121	294	10.748	1	71	7.507	9.853		Patient 11_INF_FN1INHBA_5.0x_G.tif:0680-1115	1109	29.777	2	85	27.814	27.814
Patient 11_INF_FN1INHBA_5.0x_R.tif:0904-1085	375	10.101	2	68	6.86	9.206		Patient 11_INF_FN1INHBA_5.0x_G.tif:0903-1091	1373	45.752	4	85	43.789	43.789
Patient 11_INF_FN1INHBA_5.0x_R.tif:0848-0937	634	16.238	1	83	12.997	15.343		Patient 11_INF_FN1INHBA_5.0x_G.tif:0851-0937	1331	45.542	5	85	43.579	43.579
Patient 11_INF_FN1INHBA_5.0x_R.tif:0458-0982	714	6.898	1	40	3.657	6.003		Patient 11_INF_FN1INHBA_5.0x_G.tif:0456-0984	2045	29.797	1	85	27.834	27.834
Patient 11_INF_FN1INHBA_5.0x_R.tif:0833-1100	616	10.289	1	69	7.048	9.394		Patient 11_INF_FN1INHBA_5.0x_G.tif:0832-1098	1644	47.006	4	85	45.043	45.043
Patient 11_INF_FN1INHBA_5.0x_R.tif:0889-1212	483	12.168	1	74	8.927	11.273		Patient 11_INF_FN1INHBA_5.0x_G.tif:0883-1213	1592	48.53	2	85	46.567	46.567
Patient 11_INF_FN1INHBA_5.0x_R.tif:0359-1044	503	7.35	1	46	4.109	6.455		Patient 11_INF_FN1INHBA_5.0x_G.tif:0360-1041	1069	19.885	1	85	17.922	17.922
Patient 11_INF_FN1INHBA_5.0x_R.tif:0241-1012	223	14.274	2	61	11.033	13.379		Patient 11_INF_FN1INHBA_5.0x_G.tif:0240-1013	967	36.254	0	85	34.291	34.291
Patient 11_INF_FN1INHBA_5.0x_R.tif:0385-0774	300	20.393	0	85	17.152	19.498		Patient 11_INF_FN1INHBA_5.0x_G.tif:0382-0773	1089	51.244	4	85	49.281	49.281
Patient 11_INF_FN1INHBA_5.0x_R.tif:0572-0780	450	14.533	2	64	11.292	13.638		Patient 11_INF_FN1INHBA_5.0x_G.tif:0564-0783	1404	51.414	7	85	49.451	49.451
Patient 11_INF_FN1INHBA_5.0x_R.tif:0488-0618	354	14.579	1	83	11.338	13.684		Patient 11_INF_FN1INHBA_5.0x_G.tif:0485-0621	1021	51.862	4	85	49.899	49.899
Patient 11_INF_FN1INHBA_5.0x_R.tif:0305-0790	266	15.925	1	73	12.684	15.03		Patient 11_INF_FN1INHBA_5.0x_G.tif:0300-0791	677	47.269	3	85	45.306	45.306
Patient 11_INF_FN1INHBA_5.0x_R.tif:0243-0884	205	9.278	2	62	6.037	8.383		Patient 11_INF_FN1INHBA_5.0x_G.tif:0241-0883	851	62.675	5	85	60.712	60.712
Patient 11_INF_FN1INHBA_5.0x_R.tif:0225-0917	107	14.879	2	72	11.638	13.984		Patient 11_INF_FN1INHBA_5.0x_G.tif:0225-0919	729	55.683	3	85	53.72	53.72
Patient 11_INF_FN1INHBA_5.0x_R.tif:0379-0906	735	12.329	1	83	9.088	11.434		Patient 11_INF_FN1INHBA_5.0x_G.tif:0379-0902	1295	51.255	4	85	49.292	49.292
Patient 11_INF_FN1INHBA_5.0x_R.tif:0337-0773	176	28.176	2	81	24.935	27.281		Patient 11_INF_FN1INHBA_5.0x_G.tif:0339-0775	809	54.225	8	85	52.262	52.262
Patient 11_INF_FN1INHBA_5.0x_R.tif:0587-1002	516	7.06	1	35	3.819	6.165		Patient 11_INF_FN1INHBA_5.0x_G.tif:0587-1003	1213	38.912	3	85	36.949	36.949
Patient 11_INF_FN1INHBA_5.0x_R.tif:0646-1070	512	9.828	1	49	6.587	8.933		Patient 11_INF_FN1INHBA_5.0x_G.tif:0642-1068	870	36.247	4	85	34.284	34.284
Patient 11_INF_FN1INHBA_5.0x_R.tif:0709-0930	1612	11.272	1	80	8.031	10.377		Patient 11_INF_FN1INHBA_5.0x_G.tif:0709-0929	1652	42.39	2	85	40.427	40.427
Patient 11_INF_FN1INHBA_5.0x_R.tif:0780-0605	508	7.104	1	48	3.863	6.209		Patient 11_INF_FN1INHBA_5.0x_G.tif:0779-0607	1038	41.388	3	85	39.425	39.425
Patient 11_INF_FN1INHBA_5.0x_R.tif:0656-0662	373	7.759	1	47	4.518	6.864		Patient 11_INF_FN1INHBA_5.0x_G.tif:0657-0667	1492	46.564	6	85	44.601	44.601
Patient 11_INF_FN1INHBA_5.0x_R.tif:0656-0558	563	7.666	0	53	4.425	6.771		Patient 11_INF_FN1INHBA_5.0x_G.tif:0657-0555	1303	36.727	2	85	34.764	34.764
Patient 11_INF_FN1INHBA_5.0x_R.tif:0740-0776	186	10.048	0	53	6.807	9.153		Patient 11_INF_FN1INHBA_5.0x_G.tif:0740-0777	731	34.149	2	85	32.186	32.186
Patient 11_INF_FN1INHBA_5.0x_R.tif:0565-0655	195	18.149	1	74	14.908	17.254		Patient 11_INF_FN1INHBA_5.0x_G.tif:0558-0658	745	54.142	7	85	52.179	52.179
Patient 11_INF_FN1INHBA_5.0x_R.tif:0296-1190	985	7.53	1	61	4.289	6.635		Patient 11_INF_FN1INHBA_5.0x_G.tif:0298-1187	1664	23.074	0	85	21.111	21.111
Patient 11_INF_FN1INHBA_5.0x_R.tif:0501-1222	697	7.671	2	35	4.43	6.776		Patient 11_INF_FN1INHBA_5.0x_G.tif:0504-1221	1464	28.756	0	85	26.793	26.793
Patient 11_INF_FN1INHBA_5.0x_R.tif:0497-0857	468	6.947	0	39	3.706	6.052		Patient 11_INF_FN1INHBA_5.0x_G.tif:0497-0861	1412	29.098	1	85	27.135	27.135
Patient 11_INF_FN1INHBA_5.0x_R.tif:0752-1272	429	12.289	0	79	9.048	11.394		Patient 11_INF_FN1INHBA_5.0x_G.tif:0755-1272	1158	44.301	4	85	42.338	42.338
Patient 11_INF_FN1INHBA_5.0x_R.tif:0605-1250	490	7.959	1	62	4.718	7.064		Patient 11_INF_FN1INHBA_5.0x_G.tif:0601-1248	1394	33.666	1	85	31.703	31.703
Patient 11_INF_FN1INHBA_5.0x_R.tif:0071-1574	656	3.241	2	8	0	2.346		Patient 11_INF_FN1INHBA_5.0x_G.tif:0071-1574	656	1.963	1	3	0	0
Patient 12 (Infiltrative BCC)	Background	INHBA	FN1
Label	Area	Mean	Min	Max	Corrected mean (Mean #-Mean Background)	Relative corrected mean (Corrected mean+2.346)		Label	Area	Mean	Min	Max	Corrected mean (Mean #-Mean Background)	Relative corrected mean (Corrected mean+0)
Patient 12_INF_FN1INHBA_5.0x_R.tif:0536-0932	643	4.241	1	14	0.144	2.49		Patient 12_INF_FN1INHBA_5.0x_G.tif:0525-0921	790	1.692	0	32	0.692	0.692
Patient 12_INF_FN1INHBA_5.0x_R.tif:0687-0864	612	4.062	2	11	-0.035	2.311		Patient 12_INF_FN1INHBA_5.0x_G.tif:0681-0845	1127	1.752	1	21	0.752	0.752
Patient 12_INF_FN1INHBA_5.0x_R.tif:0726-0760	655	4.469	2	10	0.372	2.718		Patient 12_INF_FN1INHBA_5.0x_G.tif:0711-0749	1058	1.691	0	28	0.691	0.691
Patient 12_INF_FN1INHBA_5.0x_R.tif:0844-1030	605	3.364	0	10	-0.733	1.613		Patient 12_INF_FN1INHBA_5.0x_G.tif:0841-1008	997	2.262	0	41	1.262	1.262
Patient 12_INF_FN1INHBA_5.0x_R.tif:0886-1112	681	3.852	1	14	-0.245	2.101		Patient 12_INF_FN1INHBA_5.0x_G.tif:0880-1126	797	4.662	0	56	3.662	3.662
Patient 12_INF_FN1INHBA_5.0x_R.tif:0407-0796	894	5.13	1	16	1.033	3.379		Patient 12_INF_FN1INHBA_5.0x_G.tif:0404-0806	2028	2.629	0	84	1.629	1.629
Patient 12_INF_FN1INHBA_5.0x_R.tif:0391-0958	859	6.69	0	84	2.593	4.939		Patient 12_INF_FN1INHBA_5.0x_G.tif:0391-0959	3761	5.133	0	84	4.133	4.133
Patient 12_INF_FN1INHBA_5.0x_R.tif:0802-1464	970	5.362	1	25	1.265	3.611		Patient 12_INF_FN1INHBA_5.0x_G.tif:0798-1472	1867	5.926	0	84	4.926	4.926
Patient 12_INF_FN1INHBA_5.0x_R.tif:0828-1201	1263	3.783	1	17	-0.314	2.032		Patient 12_INF_FN1INHBA_5.0x_G.tif:0832-1202	1432	6.738	0	73	5.738	5.738
Patient 12_INF_FN1INHBA_5.0x_R.tif:0677-1218	877	4.152	0	20	0.055	2.401		Patient 12_INF_FN1INHBA_5.0x_G.tif:0666-1216	2019	5.914	0	84	4.914	4.914
Patient 12_INF_FN1INHBA_5.0x_R.tif:0616-1377	640	5.302	1	16	1.205	3.551		Patient 12_INF_FN1INHBA_5.0x_G.tif:0613-1386	3093	8.532	0	85	7.532	7.532
Patient 12_INF_FN1INHBA_5.0x_R.tif:0353-1415	1134	4.785	2	16	0.688	3.034		Patient 12_INF_FN1INHBA_5.0x_G.tif:0351-1416	1691	3.722	0	85	2.722	2.722
Patient 12_INF_FN1INHBA_5.0x_R.tif:0459-0486	1030	3.995	1	20	-0.102	2.244		Patient 12_INF_FN1INHBA_5.0x_G.tif:0448-0484	1803	4.059	0	64	3.059	3.059
Patient 12_INF_FN1INHBA_5.0x_R.tif:0823-0497	1350	7.852	2	70	3.755	6.101		Patient 12_INF_FN1INHBA_5.0x_G.tif:0823-0497	2484	5.634	0	80	4.634	4.634
Patient 12_INF_FN1INHBA_5.0x_R.tif:0849-0386	1106	7.24	2	23	3.143	5.489		Patient 12_INF_FN1INHBA_5.0x_G.tif:0853-0391	2327	11.719	0	83	10.719	10.719
Patient 12_INF_FN1INHBA_5.0x_R.tif:0243-0291	545	4.097	2	6	0	2.346		Patient 12_INF_FN1INHBA_5.0x_G.tif:0243-0291	545	1	1	1	0	0
Label	Area	Mean	Min	Max	Corrected mean (Mean #-Mean Background)	Relative corrected mean (Corrected mean+2.346)		Label	Area	Mean	Min	Max	Corrected mean (Mean #-Mean Background)	Relative corrected mean (Corrected mean+0)
Patient 12_INF_FN1INHBA_5.0x_R1.tif:0282-0272	1209	4.18	1	19	-0.943	1.403		Patient 12_INF_FN1INHBA_5.0x_G1.tif:0279-0266	2204	6.3	0	82	4.869	4.869
Patient 12_INF_FN1INHBA_5.0x_R1.tif:0574-0163	870	4.022	0	26	-1.101	1.245		Patient 12_INF_FN1INHBA_5.0x_G1.tif:0573-0166	2109	3.331	0	81	1.9	1.9
Patient 12_INF_FN1INHBA_5.0x_R1.tif:0821-0435	1161	3.839	1	32	-1.284	1.062		Patient 12_INF_FN1INHBA_5.0x_G1.tif:0817-0441	1671	2.088	0	52	0.657	0.657
Patient 12_INF_FN1INHBA_5.0x_R1.tif:0436-0980	607	3.621	1	21	-1.502	0.844		Patient 12_INF_FN1INHBA_5.0x_G1.tif:0434-0977	2670	8.407	0	85	6.976	6.976
Patient 12_INF_FN1INHBA_5.0x_R1.tif:0616-0987	574	4.228	1	17	-0.895	1.451		Patient 12_INF_FN1INHBA_5.0x_G1.tif:0604-0983	1461	3.344	0	80	1.913	1.913
Patient 12_INF_FN1INHBA_5.0x_R1.tif:0738-1018	975	3.865	0	24	-1.258	1.088		Patient 12_INF_FN1INHBA_5.0x_G1.tif:0731-1024	2003	4.121	0	84	2.69	2.69
Patient 12_INF_FN1INHBA_5.0x_R1.tif:0615-1083	810	3.906	0	23	-1.217	1.129		Patient 12_INF_FN1INHBA_5.0x_G1.tif:0615-1083	1243	4.957	0	84	3.526	3.526
Patient 12_INF_FN1INHBA_5.0x_R1.tif:0548-1479	951	4.04	0	17	-1.083	1.263		Patient 12_INF_FN1INHBA_5.0x_G1.tif:0544-1479	3113	2.685	0	67	1.254	1.254
Patient 12_INF_FN1INHBA_5.0x_R1.tif:0864-1482	1306	3.992	1	17	-1.131	1.215		Patient 12_INF_FN1INHBA_5.0x_G1.tif:0867-1481	3177	2.006	0	65	0.575	0.575
Patient 12_INF_FN1INHBA_5.0x_R1.tif:0356-1302	731	5.357	2	15	0.234	2.58		Patient 12_INF_FN1INHBA_5.0x_G1.tif:0353-1298	2644	1.502	0	71	0.071	0.071
Patient 12_INF_FN1INHBA_5.0x_R1.tif:0581-0434	1161	3.966	0	36	-1.157	1.189		Patient 12_INF_FN1INHBA_5.0x_G1.tif:0579-0432	3278	4.706	0	83	3.275	3.275
Patient 12_INF_FN1INHBA_5.0x_R1.tif:0777-0253	780	4.871	1	22	-0.252	2.094		Patient 12_INF_FN1INHBA_5.0x_G1.tif:0774-0255	2302	2.502	0	53	1.071	1.071
Patient 12_INF_FN1INHBA_5.0x_R1.tif:0305-0730	1309	3.721	1	14	-1.402	0.944		Patient 12_INF_FN1INHBA_5.0x_G1.tif:0296-0735	3243	2.405	0	80	0.974	0.974
Patient 12_INF_FN1INHBA_5.0x_R1.tif:0199-0474	882	8.146	0	70	3.023	5.369		Patient 12_INF_FN1INHBA_5.0x_G1.tif:0195-0468	987	4.8	0	62	3.369	3.369
Patient 12_INF_FN1INHBA_5.0x_R1.tif:0145-0236	673	5.719	1	47	0.596	2.942		Patient 12_INF_FN1INHBA_5.0x_G1.tif:0141-0239	1305	9.339	0	85	7.908	7.908
Patient 12_INF_FN1INHBA_5.0x_R1.tif:0694-0026	455	5.123	3	8	0	2.346		Patient 12_INF_FN1INHBA_5.0x_G1.tif:0694-0026	455	1.431	1	2	0	0

## Sheet: Supplementary Fig. 8a
Supplementary Fig. 8a: Correlation analysis between MPPED1 and KRT6A relative intensities in individual tumor cells located at the tumor-stroma interface in nodular (N=4) and infiltrative (N=6) BCCs (n=100 cells/sample).
Patient 1 (Nodular BCC)	Background	MPPED1	KRT6A
Label	Area	Mean	Min	Max	Corrected mean (Mean #-Mean Background)	Relative corrected mean (Corrected mean+1.231)		Label	Area	Mean	Min	Max	Corrected mean (Mean #-Mean Background)	Relative corrected mean (Corrected mean+0.571)
Patient 1_NOD_MPPED1_KRT6A_5.0x_R.tif:0127-0603	31	1.065	0	2	-0.367	0.864		Patient 1_NOD_MPPED1_KRT6A_5.0x_G.tif:0127-0603	31	18.032	7	47	16.032	16.603
Patient 1_NOD_MPPED1_KRT6A_5.0x_R.tif:0133-0609	31	1	1	1	-0.432	0.799		Patient 1_NOD_MPPED1_KRT6A_5.0x_G.tif:0133-0609	31	15.645	4	54	13.645	14.216
Patient 1_NOD_MPPED1_KRT6A_5.0x_R.tif:0143-0620	26	1	1	1	-0.432	0.799		Patient 1_NOD_MPPED1_KRT6A_5.0x_G.tif:0143-0620	26	22.192	8	46	20.192	20.763
Patient 1_NOD_MPPED1_KRT6A_5.0x_R.tif:0172-0641	26	0.962	0	1	-0.47	0.761		Patient 1_NOD_MPPED1_KRT6A_5.0x_G.tif:0172-0641	26	4.538	1	18	2.538	3.109
Patient 1_NOD_MPPED1_KRT6A_5.0x_R.tif:0190-0536	26	1	1	1	-0.432	0.799		Patient 1_NOD_MPPED1_KRT6A_5.0x_G.tif:0190-0536	26	75.192	41	85	73.192	73.763
Patient 1_NOD_MPPED1_KRT6A_5.0x_R.tif:0202-0544	26	1	1	1	-0.432	0.799		Patient 1_NOD_MPPED1_KRT6A_5.0x_G.tif:0202-0544	26	74.231	28	85	72.231	72.802
Patient 1_NOD_MPPED1_KRT6A_5.0x_R.tif:0245-0586	26	1.038	1	2	-0.394	0.837		Patient 1_NOD_MPPED1_KRT6A_5.0x_G.tif:0245-0586	26	13.769	3	46	11.769	12.34
Patient 1_NOD_MPPED1_KRT6A_5.0x_R.tif:0158-0630	24	1	1	1	-0.432	0.799		Patient 1_NOD_MPPED1_KRT6A_5.0x_G.tif:0158-0630	24	6.292	1	22	4.292	4.863
Patient 1_NOD_MPPED1_KRT6A_5.0x_R.tif:0216-0549	26	1	1	1	-0.432	0.799		Patient 1_NOD_MPPED1_KRT6A_5.0x_G.tif:0216-0549	26	36.731	15	85	34.731	35.302
Patient 1_NOD_MPPED1_KRT6A_5.0x_R.tif:0235-0560	26	1.038	1	2	-0.394	0.837		Patient 1_NOD_MPPED1_KRT6A_5.0x_G.tif:0235-0560	26	55.654	33	85	53.654	54.225
Patient 1_NOD_MPPED1_KRT6A_5.0x_R.tif:0246-0570	26	1.115	1	2	-0.317	0.914		Patient 1_NOD_MPPED1_KRT6A_5.0x_G.tif:0246-0570	26	16.692	8	37	14.692	15.263
Patient 1_NOD_MPPED1_KRT6A_5.0x_R.tif:0249-0617	26	1.808	1	4	0.376	1.607		Patient 1_NOD_MPPED1_KRT6A_5.0x_G.tif:0249-0617	26	33.808	13	73	31.808	32.379
Patient 1_NOD_MPPED1_KRT6A_5.0x_R.tif:0217-0770	26	1.077	1	2	-0.355	0.876		Patient 1_NOD_MPPED1_KRT6A_5.0x_G.tif:0217-0770	26	8.192	2	14	6.192	6.763
Patient 1_NOD_MPPED1_KRT6A_5.0x_R.tif:0194-0761	21	2	1	6	0.568	1.799		Patient 1_NOD_MPPED1_KRT6A_5.0x_G.tif:0194-0761	21	7.19	4	14	5.19	5.761
Patient 1_NOD_MPPED1_KRT6A_5.0x_R.tif:0251-0754	16	1.375	0	3	-0.057	1.174		Patient 1_NOD_MPPED1_KRT6A_5.0x_G.tif:0251-0754	16	21.375	6	52	19.375	19.946
Patient 1_NOD_MPPED1_KRT6A_5.0x_R.tif:0263-0737	21	1	1	1	-0.432	0.799		Patient 1_NOD_MPPED1_KRT6A_5.0x_G.tif:0263-0737	21	32.095	10	75	30.095	30.666
Patient 1_NOD_MPPED1_KRT6A_5.0x_R.tif:0270-0717	21	1	1	1	-0.432	0.799		Patient 1_NOD_MPPED1_KRT6A_5.0x_G.tif:0270-0717	21	14.905	6	28	12.905	13.476
Patient 1_NOD_MPPED1_KRT6A_5.0x_R.tif:0267-0696	21	1.048	1	2	-0.384	0.847		Patient 1_NOD_MPPED1_KRT6A_5.0x_G.tif:0267-0696	21	19.619	6	47	17.619	18.19
Patient 1_NOD_MPPED1_KRT6A_5.0x_R.tif:0257-0639	21	1.286	1	2	-0.146	1.085		Patient 1_NOD_MPPED1_KRT6A_5.0x_G.tif:0257-0639	21	12.095	5	32	10.095	10.666
Patient 1_NOD_MPPED1_KRT6A_5.0x_R.tif:0256-0666	21	1.429	1	2	-0.003	1.228		Patient 1_NOD_MPPED1_KRT6A_5.0x_G.tif:0256-0666	21	19.905	12	44	17.905	18.476
Patient 1_NOD_MPPED1_KRT6A_5.0x_R.tif:0225-0602	16	1	1	1	-0.432	0.799		Patient 1_NOD_MPPED1_KRT6A_5.0x_G.tif:0225-0602	16	41.25	22	63	39.25	39.821
Patient 1_NOD_MPPED1_KRT6A_5.0x_R.tif:0194-0668	16	1.812	1	2	0.38	1.611		Patient 1_NOD_MPPED1_KRT6A_5.0x_G.tif:0194-0668	16	4.688	2	9	2.688	3.259
Patient 1_NOD_MPPED1_KRT6A_5.0x_R.tif:0168-0670	21	1	1	1	-0.432	0.799		Patient 1_NOD_MPPED1_KRT6A_5.0x_G.tif:0168-0670	21	1.429	0	5	-0.571	0
Patient 1_NOD_MPPED1_KRT6A_5.0x_R.tif:0153-0673	16	2.125	1	3	0.693	1.924		Patient 1_NOD_MPPED1_KRT6A_5.0x_G.tif:0153-0673	16	10.562	3	22	8.562	9.133
Patient 1_NOD_MPPED1_KRT6A_5.0x_R.tif:0141-0694	26	1.192	1	2	-0.24	0.991		Patient 1_NOD_MPPED1_KRT6A_5.0x_G.tif:0141-0694	26	6.308	1	17	4.308	4.879
Patient 1_NOD_MPPED1_KRT6A_5.0x_R.tif:0137-0709	21	1	1	1	-0.432	0.799		Patient 1_NOD_MPPED1_KRT6A_5.0x_G.tif:0137-0709	21	2.667	1	7	0.667	1.238
Patient 1_NOD_MPPED1_KRT6A_5.0x_R.tif:0139-0729	16	1	1	1	-0.432	0.799		Patient 1_NOD_MPPED1_KRT6A_5.0x_G.tif:0139-0729	16	7.5	4	17	5.5	6.071
Patient 1_NOD_MPPED1_KRT6A_5.0x_R.tif:0144-0737	20	1	1	1	-0.432	0.799		Patient 1_NOD_MPPED1_KRT6A_5.0x_G.tif:0144-0737	20	5.75	3	9	3.75	4.321
Patient 1_NOD_MPPED1_KRT6A_5.0x_R.tif:0153-0746	21	1	1	1	-0.432	0.799		Patient 1_NOD_MPPED1_KRT6A_5.0x_G.tif:0153-0746	21	4.048	2	7	2.048	2.619
Patient 1_NOD_MPPED1_KRT6A_5.0x_R.tif:0174-0758	16	1	1	1	-0.432	0.799		Patient 1_NOD_MPPED1_KRT6A_5.0x_G.tif:0174-0758	16	2.875	1	5	0.875	1.446
Patient 1_NOD_MPPED1_KRT6A_5.0x_R.tif:0243-0788	16	1.625	1	2	0.193	1.424		Patient 1_NOD_MPPED1_KRT6A_5.0x_G.tif:0243-0788	16	8.625	4	14	6.625	7.196
Patient 1_NOD_MPPED1_KRT6A_5.0x_R.tif:0244-0801	31	1.774	0	4	0.342	1.573		Patient 1_NOD_MPPED1_KRT6A_5.0x_G.tif:0244-0801	31	7	3	15	5	5.571
Patient 1_NOD_MPPED1_KRT6A_5.0x_R.tif:0264-0787	26	1.577	1	2	0.145	1.376		Patient 1_NOD_MPPED1_KRT6A_5.0x_G.tif:0264-0787	26	5.346	3	15	3.346	3.917
Patient 1_NOD_MPPED1_KRT6A_5.0x_R.tif:0264-0802	16	1.062	1	2	-0.37	0.861		Patient 1_NOD_MPPED1_KRT6A_5.0x_G.tif:0264-0802	16	4.812	2	11	2.812	3.383
Patient 1_NOD_MPPED1_KRT6A_5.0x_R.tif:0118-0846	21	1.048	1	2	-0.384	0.847		Patient 1_NOD_MPPED1_KRT6A_5.0x_G.tif:0118-0846	21	29.714	13	68	27.714	28.285
Patient 1_NOD_MPPED1_KRT6A_5.0x_R.tif:0130-0852	26	1.269	1	2	-0.163	1.068		Patient 1_NOD_MPPED1_KRT6A_5.0x_G.tif:0130-0852	26	22.654	10	52	20.654	21.225
Patient 1_NOD_MPPED1_KRT6A_5.0x_R.tif:0140-0866	32	1.031	1	2	-0.401	0.83		Patient 1_NOD_MPPED1_KRT6A_5.0x_G.tif:0140-0866	32	22.25	6	46	20.25	20.821
Patient 1_NOD_MPPED1_KRT6A_5.0x_R.tif:0159-0884	26	1.923	1	2	0.491	1.722		Patient 1_NOD_MPPED1_KRT6A_5.0x_G.tif:0159-0884	26	29.731	11	81	27.731	28.302
Patient 1_NOD_MPPED1_KRT6A_5.0x_R.tif:0160-0916	32	1	1	1	-0.432	0.799		Patient 1_NOD_MPPED1_KRT6A_5.0x_G.tif:0160-0916	32	7.469	1	27	5.469	6.04
Patient 1_NOD_MPPED1_KRT6A_5.0x_R.tif:0147-0964	26	0.885	0	1	-0.547	0.684		Patient 1_NOD_MPPED1_KRT6A_5.0x_G.tif:0147-0964	26	7.308	3	17	5.308	5.879
Patient 1_NOD_MPPED1_KRT6A_5.0x_R.tif:0150-1021	16	1	1	1	-0.432	0.799		Patient 1_NOD_MPPED1_KRT6A_5.0x_G.tif:0150-1021	16	13.938	6	22	11.938	12.509
Patient 1_NOD_MPPED1_KRT6A_5.0x_R.tif:0142-0993	26	1	1	1	-0.432	0.799		Patient 1_NOD_MPPED1_KRT6A_5.0x_G.tif:0142-0993	26	6.769	2	14	4.769	5.34
Patient 1_NOD_MPPED1_KRT6A_5.0x_R.tif:0154-0935	16	1	0	2	-0.432	0.799		Patient 1_NOD_MPPED1_KRT6A_5.0x_G.tif:0154-0935	16	4.188	1	7	2.188	2.759
Patient 1_NOD_MPPED1_KRT6A_5.0x_R.tif:0142-1037	32	1	1	1	-0.432	0.799		Patient 1_NOD_MPPED1_KRT6A_5.0x_G.tif:0142-1037	32	15.969	6	45	13.969	14.54
Patient 1_NOD_MPPED1_KRT6A_5.0x_R.tif:0198-1313	12	1.417	1	2	-0.015	1.216		Patient 1_NOD_MPPED1_KRT6A_5.0x_G.tif:0198-1313	12	2	1	4	0	0.571
Patient 1_NOD_MPPED1_KRT6A_5.0x_R.tif:0195-1352	21	1	1	1	-0.432	0.799		Patient 1_NOD_MPPED1_KRT6A_5.0x_G.tif:0195-1352	21	5.095	1	12	3.095	3.666
Patient 1_NOD_MPPED1_KRT6A_5.0x_R.tif:0200-1377	16	1	1	1	-0.432	0.799		Patient 1_NOD_MPPED1_KRT6A_5.0x_G.tif:0200-1377	16	2.688	1	5	0.688	1.259
Patient 1_NOD_MPPED1_KRT6A_5.0x_R.tif:0188-1388	20	1	1	1	-0.432	0.799		Patient 1_NOD_MPPED1_KRT6A_5.0x_G.tif:0188-1388	20	3.4	1	7	1.4	1.971
Patient 1_NOD_MPPED1_KRT6A_5.0x_R.tif:0233-1488	20	1	1	1	-0.432	0.799		Patient 1_NOD_MPPED1_KRT6A_5.0x_G.tif:0233-1488	20	9.25	5	20	7.25	7.821
Patient 1_NOD_MPPED1_KRT6A_5.0x_R.tif:0244-1513	24	1.083	1	2	-0.349	0.882		Patient 1_NOD_MPPED1_KRT6A_5.0x_G.tif:0244-1513	24	3.458	1	8	1.458	2.029
Patient 1_NOD_MPPED1_KRT6A_5.0x_R.tif:0338-1264	44	1.432	1	2	0	1.231		Patient 1_NOD_MPPED1_KRT6A_5.0x_G.tif:0338-1264	44	2	2	2	0	0.571
Label	Area	Mean	Min	Max	Corrected mean (Mean #-Mean Background)	Relative corrected mean (Corrected mean+1.231)		Label	Area	Mean	Min	Max	Corrected mean (Mean #-Mean Background)	Relative corrected mean (Corrected mean+0.571)
Patient 1_NOD_MPPED1_KRT6A_5.0x_R_1.tif:0334-0488	34	3.412	0	21	1.412	2.643		Patient 1_NOD_MPPED1_KRT6A_5.0x_G_1.tif:0334-0488	34	18.176	9	40	16.176	16.747
Patient 1_NOD_MPPED1_KRT6A_5.0x_R_1.tif:0310-0500	51	4.059	0	16	2.059	3.29		Patient 1_NOD_MPPED1_KRT6A_5.0x_G_1.tif:0310-0500	51	17.039	6	56	15.039	15.61
Patient 1_NOD_MPPED1_KRT6A_5.0x_R_1.tif:0232-0559	34	1	1	1	-1	0.231		Patient 1_NOD_MPPED1_KRT6A_5.0x_G_1.tif:0232-0559	34	33.294	16	68	31.294	31.865
Patient 1_NOD_MPPED1_KRT6A_5.0x_R_1.tif:0215-0555	20	1.4	0	2	-0.6	0.631		Patient 1_NOD_MPPED1_KRT6A_5.0x_G_1.tif:0215-0555	20	34.95	17	60	32.95	33.521
Patient 1_NOD_MPPED1_KRT6A_5.0x_R_1.tif:0191-0616	21	1	1	1	-1	0.231		Patient 1_NOD_MPPED1_KRT6A_5.0x_G_1.tif:0191-0616	21	25.143	9	62	23.143	23.714
Patient 1_NOD_MPPED1_KRT6A_5.0x_R_1.tif:0187-0581	26	1.769	1	4	-0.231	1		Patient 1_NOD_MPPED1_KRT6A_5.0x_G_1.tif:0187-0581	26	46.269	19	72	44.269	44.84
Patient 1_NOD_MPPED1_KRT6A_5.0x_R_1.tif:0184-0651	16	1	1	1	-1	0.231		Patient 1_NOD_MPPED1_KRT6A_5.0x_G_1.tif:0184-0651	16	18.062	9	46	16.062	16.633
Patient 1_NOD_MPPED1_KRT6A_5.0x_R_1.tif:0200-0682	21	1	1	1	-1	0.231		Patient 1_NOD_MPPED1_KRT6A_5.0x_G_1.tif:0200-0682	21	6.667	3	17	4.667	5.238
Patient 1_NOD_MPPED1_KRT6A_5.0x_R_1.tif:0259-0579	26	1	1	1	-1	0.231		Patient 1_NOD_MPPED1_KRT6A_5.0x_G_1.tif:0259-0579	26	14.654	6	29	12.654	13.225
Patient 1_NOD_MPPED1_KRT6A_5.0x_R_1.tif:0224-0704	21	1	1	1	-1	0.231		Patient 1_NOD_MPPED1_KRT6A_5.0x_G_1.tif:0224-0704	21	21.286	9	47	19.286	19.857
Patient 1_NOD_MPPED1_KRT6A_5.0x_R_1.tif:0290-0576	21	1.476	1	2	-0.524	0.707		Patient 1_NOD_MPPED1_KRT6A_5.0x_G_1.tif:0290-0576	21	50	25	85	48	48.571
Patient 1_NOD_MPPED1_KRT6A_5.0x_R_1.tif:0301-0555	16	1	1	1	-1	0.231		Patient 1_NOD_MPPED1_KRT6A_5.0x_G_1.tif:0301-0555	16	7.5	3	16	5.5	6.071
Patient 1_NOD_MPPED1_KRT6A_5.0x_R_1.tif:0325-0567	26	1.692	1	2	-0.308	0.923		Patient 1_NOD_MPPED1_KRT6A_5.0x_G_1.tif:0325-0567	26	32.115	11	61	30.115	30.686
Patient 1_NOD_MPPED1_KRT6A_5.0x_R_1.tif:0344-0577	16	1	1	1	-1	0.231		Patient 1_NOD_MPPED1_KRT6A_5.0x_G_1.tif:0344-0577	16	2.375	1	4	0.375	0.946
Patient 1_NOD_MPPED1_KRT6A_5.0x_R_1.tif:0362-0598	32	1.062	1	2	-0.938	0.293		Patient 1_NOD_MPPED1_KRT6A_5.0x_G_1.tif:0362-0598	32	14.406	2	28	12.406	12.977
Patient 1_NOD_MPPED1_KRT6A_5.0x_R_1.tif:0482-0609	20	1.5	1	2	-0.5	0.731		Patient 1_NOD_MPPED1_KRT6A_5.0x_G_1.tif:0482-0609	20	14.75	9	24	12.75	13.321
Patient 1_NOD_MPPED1_KRT6A_5.0x_R_1.tif:0458-0721	21	1.429	1	2	-0.571	0.66		Patient 1_NOD_MPPED1_KRT6A_5.0x_G_1.tif:0458-0721	21	16.714	6	44	14.714	15.285
Patient 1_NOD_MPPED1_KRT6A_5.0x_R_1.tif:0444-0661	31	1	1	1	-1	0.231		Patient 1_NOD_MPPED1_KRT6A_5.0x_G_1.tif:0444-0661	31	25.613	9	58	23.613	24.184
Patient 1_NOD_MPPED1_KRT6A_5.0x_R_1.tif:0464-0624	32	1.094	0	2	-0.906	0.325		Patient 1_NOD_MPPED1_KRT6A_5.0x_G_1.tif:0464-0624	32	26.031	8	66	24.031	24.602
Patient 1_NOD_MPPED1_KRT6A_5.0x_R_1.tif:0427-0708	31	1	1	1	-1	0.231		Patient 1_NOD_MPPED1_KRT6A_5.0x_G_1.tif:0427-0708	31	29.194	18	60	27.194	27.765
Patient 1_NOD_MPPED1_KRT6A_5.0x_R_1.tif:0414-0739	21	1.19	1	2	-0.81	0.421		Patient 1_NOD_MPPED1_KRT6A_5.0x_G_1.tif:0414-0739	21	11.571	3	36	9.571	10.142
Patient 1_NOD_MPPED1_KRT6A_5.0x_R_1.tif:0467-0659	26	1.231	1	2	-0.769	0.462		Patient 1_NOD_MPPED1_KRT6A_5.0x_G_1.tif:0467-0659	26	18.769	9	38	16.769	17.34
Patient 1_NOD_MPPED1_KRT6A_5.0x_R_1.tif:0477-0697	26	1	1	1	-1	0.231		Patient 1_NOD_MPPED1_KRT6A_5.0x_G_1.tif:0477-0697	26	34.731	11	72	32.731	33.302
Patient 1_NOD_MPPED1_KRT6A_5.0x_R_1.tif:0499-0675	32	1.406	1	3	-0.594	0.637		Patient 1_NOD_MPPED1_KRT6A_5.0x_G_1.tif:0499-0675	32	38.969	5	80	36.969	37.54
Patient 1_NOD_MPPED1_KRT6A_5.0x_R_1.tif:0495-0713	26	1	1	1	-1	0.231		Patient 1_NOD_MPPED1_KRT6A_5.0x_G_1.tif:0495-0713	26	13.846	4	38	11.846	12.417
Patient 1_NOD_MPPED1_KRT6A_5.0x_R_1.tif:0509-0700	26	1	1	1	-1	0.231		Patient 1_NOD_MPPED1_KRT6A_5.0x_G_1.tif:0509-0700	26	29.885	9	71	27.885	28.456
Patient 1_NOD_MPPED1_KRT6A_5.0x_R_1.tif:0377-0512	32	1	1	1	-1	0.231		Patient 1_NOD_MPPED1_KRT6A_5.0x_G_1.tif:0377-0512	32	5.031	2	9	3.031	3.602
Patient 1_NOD_MPPED1_KRT6A_5.0x_R_1.tif:0385-0556	34	1	1	1	-1	0.231		Patient 1_NOD_MPPED1_KRT6A_5.0x_G_1.tif:0385-0556	34	7.294	4	13	5.294	5.865
Patient 1_NOD_MPPED1_KRT6A_5.0x_R_1.tif:0392-0592	26	1	1	1	-1	0.231		Patient 1_NOD_MPPED1_KRT6A_5.0x_G_1.tif:0392-0592	26	19.231	6	48	17.231	17.802
Patient 1_NOD_MPPED1_KRT6A_5.0x_R_1.tif:0250-0719	16	1	1	1	-1	0.231		Patient 1_NOD_MPPED1_KRT6A_5.0x_G_1.tif:0250-0719	16	14.688	7	27	12.688	13.259
Patient 1_NOD_MPPED1_KRT6A_5.0x_R_1.tif:0256-0742	32	1.125	1	2	-0.875	0.356		Patient 1_NOD_MPPED1_KRT6A_5.0x_G_1.tif:0256-0742	32	13.125	4	32	11.125	11.696
Patient 1_NOD_MPPED1_KRT6A_5.0x_R_1.tif:0237-0761	26	1	1	1	-1	0.231		Patient 1_NOD_MPPED1_KRT6A_5.0x_G_1.tif:0237-0761	26	69.038	38	84	67.038	67.609
Patient 1_NOD_MPPED1_KRT6A_5.0x_R_1.tif:0204-0785	16	1	1	1	-1	0.231		Patient 1_NOD_MPPED1_KRT6A_5.0x_G_1.tif:0204-0785	16	6	3	12	4	4.571
Patient 1_NOD_MPPED1_KRT6A_5.0x_R_1.tif:0200-0816	26	1.231	1	2	-0.769	0.462		Patient 1_NOD_MPPED1_KRT6A_5.0x_G_1.tif:0200-0816	26	8.231	3	17	6.231	6.802
Patient 1_NOD_MPPED1_KRT6A_5.0x_R_1.tif:0180-0715	26	4.885	0	37	2.885	4.116		Patient 1_NOD_MPPED1_KRT6A_5.0x_G_1.tif:0180-0715	26	15.769	7	37	13.769	14.34
Patient 1_NOD_MPPED1_KRT6A_5.0x_R_1.tif:0154-0702	21	4.714	2	12	2.714	3.945		Patient 1_NOD_MPPED1_KRT6A_5.0x_G_1.tif:0154-0702	21	26.333	12	74	24.333	24.904
Patient 1_NOD_MPPED1_KRT6A_5.0x_R_1.tif:0167-0696	26	2.731	1	13	0.731	1.962		Patient 1_NOD_MPPED1_KRT6A_5.0x_G_1.tif:0167-0696	26	10.077	4	31	8.077	8.648
Patient 1_NOD_MPPED1_KRT6A_5.0x_R_1.tif:0166-0729	26	1.423	0	5	-0.577	0.654		Patient 1_NOD_MPPED1_KRT6A_5.0x_G_1.tif:0166-0729	26	20.692	8	54	18.692	19.263
Patient 1_NOD_MPPED1_KRT6A_5.0x_R_1.tif:0179-0701	21	1.857	1	5	-0.143	1.088		Patient 1_NOD_MPPED1_KRT6A_5.0x_G_1.tif:0179-0701	21	5.857	3	12	3.857	4.428
Patient 1_NOD_MPPED1_KRT6A_5.0x_R_1.tif:0229-0839	21	1.333	1	2	-0.667	0.564		Patient 1_NOD_MPPED1_KRT6A_5.0x_G_1.tif:0229-0839	21	6.524	2	17	4.524	5.095
Patient 1_NOD_MPPED1_KRT6A_5.0x_R_1.tif:0284-0855	26	1.308	1	2	-0.692	0.539		Patient 1_NOD_MPPED1_KRT6A_5.0x_G_1.tif:0284-0855	26	23.962	9	52	21.962	22.533
Patient 1_NOD_MPPED1_KRT6A_5.0x_R_1.tif:0330-0839	26	1	1	1	-1	0.231		Patient 1_NOD_MPPED1_KRT6A_5.0x_G_1.tif:0330-0839	26	7.923	4	17	5.923	6.494
Patient 1_NOD_MPPED1_KRT6A_5.0x_R_1.tif:0403-0767	24	1	1	1	-1	0.231		Patient 1_NOD_MPPED1_KRT6A_5.0x_G_1.tif:0403-0767	24	5.75	3	16	3.75	4.321
Patient 1_NOD_MPPED1_KRT6A_5.0x_R_1.tif:0367-0818	21	1	1	1	-1	0.231		Patient 1_NOD_MPPED1_KRT6A_5.0x_G_1.tif:0367-0818	21	5.857	4	14	3.857	4.428
Patient 1_NOD_MPPED1_KRT6A_5.0x_R_1.tif:0385-0787	26	0.769	0	1	-1.231	0		Patient 1_NOD_MPPED1_KRT6A_5.0x_G_1.tif:0385-0787	26	15.192	4	42	13.192	13.763
Patient 1_NOD_MPPED1_KRT6A_5.0x_R_1.tif:0151-0919	32	2.781	1	9	0.781	2.012		Patient 1_NOD_MPPED1_KRT6A_5.0x_G_1.tif:0151-0919	32	4.25	1	12	2.25	2.821
Patient 1_NOD_MPPED1_KRT6A_5.0x_R_1.tif:0165-0934	26	1.577	1	3	-0.423	0.808		Patient 1_NOD_MPPED1_KRT6A_5.0x_G_1.tif:0165-0934	26	3.885	1	8	1.885	2.456
Patient 1_NOD_MPPED1_KRT6A_5.0x_R_1.tif:0183-0985	26	1.269	1	3	-0.731	0.5		Patient 1_NOD_MPPED1_KRT6A_5.0x_G_1.tif:0183-0985	26	5.962	2	13	3.962	4.533
Patient 1_NOD_MPPED1_KRT6A_5.0x_R_1.tif:0162-1004	32	2.969	0	10	0.969	2.2		Patient 1_NOD_MPPED1_KRT6A_5.0x_G_1.tif:0162-1004	32	5.812	2	16	3.812	4.383
Patient 1_NOD_MPPED1_KRT6A_5.0x_R_1.tif:0156-1062	32	3.531	1	13	1.531	2.762		Patient 1_NOD_MPPED1_KRT6A_5.0x_G_1.tif:0156-1062	32	4.594	1	11	2.594	3.165
Patient 1_NOD_MPPED1_KRT6A_5.0x_R_1.tif:0422-0981	32	2	2	2	0	1.231		Patient 1_NOD_MPPED1_KRT6A_5.0x_G_1.tif:0422-0981	32	2	2	2	0	0.571
Patient 2 (Infiltrative BCC)	Background	MPPED1	KRT6A
Label	Area	Mean	Min	Max	Corrected mean (Mean #-Mean Background)	Relative corrected mean (Corrected mean+1.231)		Label	Area	Mean	Min	Max	Corrected mean (Mean #-Mean Background)	Relative corrected mean (Corrected mean+0.571)
Patient 2_INF_MPPED1_KRT6A_5.0x_R.tif:0399-0327	21	2.524	1	5	0.495	1.726		Patient 2_INF_MPPED1_KRT6A_5.0x_G.tif:0399-0327	21	13.429	8	21	13.429	14
Patient 2_INF_MPPED1_KRT6A_5.0x_R.tif:0373-0373	34	1.765	1	3	-0.264	0.967		Patient 2_INF_MPPED1_KRT6A_5.0x_G.tif:0373-0373	34	6.735	1	14	6.735	7.306
Patient 2_INF_MPPED1_KRT6A_5.0x_R.tif:0365-0277	26	1.962	1	2	-0.067	1.164		Patient 2_INF_MPPED1_KRT6A_5.0x_G.tif:0365-0277	26	44.577	29	63	44.577	45.148
Patient 2_INF_MPPED1_KRT6A_5.0x_R.tif:0495-0384	26	2.077	2	3	0.048	1.279		Patient 2_INF_MPPED1_KRT6A_5.0x_G.tif:0495-0384	26	11.731	6	22	11.731	12.302
Patient 2_INF_MPPED1_KRT6A_5.0x_R.tif:0497-0419	26	1.962	1	2	-0.067	1.164		Patient 2_INF_MPPED1_KRT6A_5.0x_G.tif:0497-0419	26	44.154	18	84	44.154	44.725
Patient 2_INF_MPPED1_KRT6A_5.0x_R.tif:0420-0443	32	2.156	2	3	0.127	1.358		Patient 2_INF_MPPED1_KRT6A_5.0x_G.tif:0420-0443	32	19.281	2	50	19.281	19.852
Patient 2_INF_MPPED1_KRT6A_5.0x_R.tif:0430-0424	28	2.429	1	8	0.4	1.631		Patient 2_INF_MPPED1_KRT6A_5.0x_G.tif:0430-0424	28	12.964	6	20	12.964	13.535
Patient 2_INF_MPPED1_KRT6A_5.0x_R.tif:0264-0483	21	3.762	1	15	1.733	2.964		Patient 2_INF_MPPED1_KRT6A_5.0x_G.tif:0264-0483	21	18.333	5	37	18.333	18.904
Patient 2_INF_MPPED1_KRT6A_5.0x_R.tif:0278-0490	21	2.19	1	5	0.161	1.392		Patient 2_INF_MPPED1_KRT6A_5.0x_G.tif:0278-0490	21	41.905	13	80	41.905	42.476
Patient 2_INF_MPPED1_KRT6A_5.0x_R.tif:0138-0558	26	2.5	2	3	0.471	1.702		Patient 2_INF_MPPED1_KRT6A_5.0x_G.tif:0138-0558	26	13.731	3	44	13.731	14.302
Patient 2_INF_MPPED1_KRT6A_5.0x_R.tif:0150-0549	32	2.031	1	3	0.002	1.233		Patient 2_INF_MPPED1_KRT6A_5.0x_G.tif:0150-0549	32	26.594	9	62	26.594	27.165
Patient 2_INF_MPPED1_KRT6A_5.0x_R.tif:0186-0475	32	2.656	2	3	0.627	1.858		Patient 2_INF_MPPED1_KRT6A_5.0x_G.tif:0186-0475	32	40.062	9	82	40.062	40.633
Patient 2_INF_MPPED1_KRT6A_5.0x_R.tif:0779-0191	31	2	2	2	-0.029	1.202		Patient 2_INF_MPPED1_KRT6A_5.0x_G.tif:0779-0191	31	39	13	73	39	39.571
Patient 2_INF_MPPED1_KRT6A_5.0x_R.tif:0782-0155	32	1.688	1	2	-0.341	0.89		Patient 2_INF_MPPED1_KRT6A_5.0x_G.tif:0782-0155	32	72.562	38	85	72.562	73.133
Patient 2_INF_MPPED1_KRT6A_5.0x_R.tif:0813-0305	26	2.269	2	3	0.24	1.471		Patient 2_INF_MPPED1_KRT6A_5.0x_G.tif:0813-0305	26	56.654	18	81	56.654	57.225
Patient 2_INF_MPPED1_KRT6A_5.0x_R.tif:0788-0268	26	1.846	1	2	-0.183	1.048		Patient 2_INF_MPPED1_KRT6A_5.0x_G.tif:0788-0268	26	3.808	1	6	3.808	4.379
Patient 2_INF_MPPED1_KRT6A_5.0x_R.tif:0701-0303	21	2.048	2	3	0.019	1.25		Patient 2_INF_MPPED1_KRT6A_5.0x_G.tif:0701-0303	21	10.762	4	28	10.762	11.333
Patient 2_INF_MPPED1_KRT6A_5.0x_R.tif:0632-0580	12	13.833	5	24	11.804	13.035		Patient 2_INF_MPPED1_KRT6A_5.0x_G.tif:0632-0580	12	26.917	9	53	26.917	27.488
Patient 2_INF_MPPED1_KRT6A_5.0x_R.tif:0597-0720	16	3	2	5	0.971	2.202		Patient 2_INF_MPPED1_KRT6A_5.0x_G.tif:0597-0720	16	74.375	42	85	74.375	74.946
Patient 2_INF_MPPED1_KRT6A_5.0x_R.tif:0640-0738	28	1	1	1	-1.029	0.202		Patient 2_INF_MPPED1_KRT6A_5.0x_G.tif:0640-0738	28	25.643	7	75	25.643	26.214
Patient 2_INF_MPPED1_KRT6A_5.0x_R.tif:0530-0730	28	1.929	1	2	-0.1	1.131		Patient 2_INF_MPPED1_KRT6A_5.0x_G.tif:0530-0730	28	20.357	3	46	20.357	20.928
Patient 2_INF_MPPED1_KRT6A_5.0x_R.tif:0381-0716	32	1.375	1	2	-0.654	0.577		Patient 2_INF_MPPED1_KRT6A_5.0x_G.tif:0381-0716	32	15.562	3	35	15.562	16.133
Patient 2_INF_MPPED1_KRT6A_5.0x_R.tif:0337-0838	24	2.583	2	4	0.554	1.785		Patient 2_INF_MPPED1_KRT6A_5.0x_G.tif:0337-0838	24	25.083	5	66	25.083	25.654
Patient 2_INF_MPPED1_KRT6A_5.0x_R.tif:0267-0858	28	1.714	1	2	-0.315	0.916		Patient 2_INF_MPPED1_KRT6A_5.0x_G.tif:0267-0858	28	24.643	9	68	24.643	25.214
Patient 2_INF_MPPED1_KRT6A_5.0x_R.tif:0210-0901	26	2.115	1	4	0.086	1.317		Patient 2_INF_MPPED1_KRT6A_5.0x_G.tif:0210-0901	26	26.038	2	59	26.038	26.609
Patient 2_INF_MPPED1_KRT6A_5.0x_R.tif:0283-1022	31	2.032	2	3	0.003	1.234		Patient 2_INF_MPPED1_KRT6A_5.0x_G.tif:0283-1022	31	22.516	1	76	22.516	23.087
Patient 2_INF_MPPED1_KRT6A_5.0x_R.tif:0405-0913	31	1.258	1	3	-0.771	0.46		Patient 2_INF_MPPED1_KRT6A_5.0x_G.tif:0405-0913	31	15.419	2	32	15.419	15.99
Patient 2_INF_MPPED1_KRT6A_5.0x_R.tif:0453-1026	26	1.577	1	3	-0.452	0.779		Patient 2_INF_MPPED1_KRT6A_5.0x_G.tif:0453-1026	26	6.615	1	12	6.615	7.186
Patient 2_INF_MPPED1_KRT6A_5.0x_R.tif:0500-0927	26	1.077	1	2	-0.952	0.279		Patient 2_INF_MPPED1_KRT6A_5.0x_G.tif:0500-0927	26	10.154	2	29	10.154	10.725
Patient 2_INF_MPPED1_KRT6A_5.0x_R.tif:0529-1020	34	1.235	1	2	-0.794	0.437		Patient 2_INF_MPPED1_KRT6A_5.0x_G.tif:0529-1020	34	17.647	5	60	17.647	18.218
Patient 2_INF_MPPED1_KRT6A_5.0x_R.tif:0592-1029	37	1.324	1	5	-0.705	0.526		Patient 2_INF_MPPED1_KRT6A_5.0x_G.tif:0592-1029	37	35.622	8	85	35.622	36.193
Patient 2_INF_MPPED1_KRT6A_5.0x_R.tif:0634-1007	26	2	1	3	-0.029	1.202		Patient 2_INF_MPPED1_KRT6A_5.0x_G.tif:0634-1007	26	6.808	3	16	6.808	7.379
Patient 2_INF_MPPED1_KRT6A_5.0x_R.tif:0519-1441	36	2.361	2	3	0.332	1.563		Patient 2_INF_MPPED1_KRT6A_5.0x_G.tif:0519-1441	36	27.306	2	74	27.306	27.877
Patient 2_INF_MPPED1_KRT6A_5.0x_R.tif:0505-1334	34	2.324	1	6	0.295	1.526		Patient 2_INF_MPPED1_KRT6A_5.0x_G.tif:0505-1334	34	19.765	6	48	19.765	20.336
Patient 2_INF_MPPED1_KRT6A_5.0x_R.tif:0421-1301	32	2.281	2	3	0.252	1.483		Patient 2_INF_MPPED1_KRT6A_5.0x_G.tif:0421-1301	32	35.938	5	76	35.938	36.509
Patient 2_INF_MPPED1_KRT6A_5.0x_R.tif:0396-1498	36	2.028	1	3	-0.001	1.23		Patient 2_INF_MPPED1_KRT6A_5.0x_G.tif:0396-1498	36	2.806	1	4	2.806	3.377
Patient 2_INF_MPPED1_KRT6A_5.0x_R.tif:0603-1497	37	1.351	1	3	-0.678	0.553		Patient 2_INF_MPPED1_KRT6A_5.0x_G.tif:0603-1497	37	9.054	4	23	9.054	9.625
Patient 2_INF_MPPED1_KRT6A_5.0x_R.tif:0774-1307	51	1.157	1	2	-0.872	0.359		Patient 2_INF_MPPED1_KRT6A_5.0x_G.tif:0774-1307	51	12.863	4	28	12.863	13.434
Patient 2_INF_MPPED1_KRT6A_5.0x_R.tif:0725-1435	37	1.135	1	2	-0.894	0.337		Patient 2_INF_MPPED1_KRT6A_5.0x_G.tif:0725-1435	37	9.27	3	24	9.27	9.841
Patient 2_INF_MPPED1_KRT6A_5.0x_R.tif:0788-1505	34	2.059	1	5	0.03	1.261		Patient 2_INF_MPPED1_KRT6A_5.0x_G.tif:0788-1505	34	13.971	4	30	13.971	14.542
Patient 2_INF_MPPED1_KRT6A_5.0x_R.tif:0824-1534	36	2.306	1	5	0.277	1.508		Patient 2_INF_MPPED1_KRT6A_5.0x_G.tif:0824-1534	36	16.611	4	53	16.611	17.182
Patient 2_INF_MPPED1_KRT6A_5.0x_R.tif:0671-1602	34	1.765	1	5	-0.264	0.967		Patient 2_INF_MPPED1_KRT6A_5.0x_G.tif:0671-1602	34	12.471	4	47	12.471	13.042
Patient 2_INF_MPPED1_KRT6A_5.0x_R.tif:0611-1678	34	1.412	1	2	-0.617	0.614		Patient 2_INF_MPPED1_KRT6A_5.0x_G.tif:0611-1678	34	11.676	4	25	11.676	12.247
Patient 2_INF_MPPED1_KRT6A_5.0x_R.tif:0481-1596	34	1.824	1	3	-0.205	1.026		Patient 2_INF_MPPED1_KRT6A_5.0x_G.tif:0481-1596	34	8.971	4	24	8.971	9.542
Patient 2_INF_MPPED1_KRT6A_5.0x_R.tif:0831-1744	26	2.192	2	3	0.163	1.394		Patient 2_INF_MPPED1_KRT6A_5.0x_G.tif:0831-1744	26	10.192	2	35	10.192	10.763
Patient 2_INF_MPPED1_KRT6A_5.0x_R.tif:0786-1744	32	2.5	2	4	0.471	1.702		Patient 2_INF_MPPED1_KRT6A_5.0x_G.tif:0786-1744	32	38.719	3	71	38.719	39.29
Patient 2_INF_MPPED1_KRT6A_5.0x_R.tif:0840-1833	26	1.962	1	3	-0.067	1.164		Patient 2_INF_MPPED1_KRT6A_5.0x_G.tif:0840-1833	26	7.231	2	23	7.231	7.802
Patient 2_INF_MPPED1_KRT6A_5.0x_R.tif:0822-1593	37	1.919	1	3	-0.11	1.121		Patient 2_INF_MPPED1_KRT6A_5.0x_G.tif:0822-1593	37	17.919	7	49	17.919	18.49
Patient 2_INF_MPPED1_KRT6A_5.0x_R.tif:0405-1642	31	1.548	0	2	-0.481	0.75		Patient 2_INF_MPPED1_KRT6A_5.0x_G.tif:0405-1642	31	4.871	2	15	4.871	5.442
Patient 2_INF_MPPED1_KRT6A_5.0x_R.tif:0370-0994	42	1.857	1	3	-0.172	1.059		Patient 2_INF_MPPED1_KRT6A_5.0x_G.tif:0370-0994	42	20.119	2	71	20.119	20.69
Patient 2_INF_MPPED1_KRT6A_5.0x_R.tif:0791-0998	34	2.029	2	3	0	1.231		Patient 2_INF_MPPED1_KRT6A_5.0x_G.tif:0791-0998	34	0	0	0	0	0.571
Label	Area	Mean	Min	Max	Corrected mean (Mean #-Mean Background)	Relative corrected mean (Corrected mean+1.231)		Label	Area	Mean	Min	Max	Corrected mean (Mean #-Mean Background)	Relative corrected mean (Corrected mean+0.571)
Patient 2_INF_MPPED1_KRT6A_5.0x_R_1.tif:0237-0679	37	2.757	2	4	2.576	3.807		Patient 2_INF_MPPED1_KRT6A_5.0x_G_1.tif:0237-0679	37	28.162	6	72	28.152	28.723
Patient 2_INF_MPPED1_KRT6A_5.0x_R_1.tif:0214-0714	32	2.656	2	4	2.475	3.706		Patient 2_INF_MPPED1_KRT6A_5.0x_G_1.tif:0214-0714	32	63.281	14	85	63.271	63.842
Patient 2_INF_MPPED1_KRT6A_5.0x_R_1.tif:0366-0641	34	1.794	1	2	1.613	2.844		Patient 2_INF_MPPED1_KRT6A_5.0x_G_1.tif:0366-0641	34	10.382	4	23	10.372	10.943
Patient 2_INF_MPPED1_KRT6A_5.0x_R_1.tif:0435-0667	32	2.406	2	6	2.225	3.456		Patient 2_INF_MPPED1_KRT6A_5.0x_G_1.tif:0435-0667	32	12.219	2	37	12.209	12.78
Patient 2_INF_MPPED1_KRT6A_5.0x_R_1.tif:0554-0723	34	1.882	1	2	1.701	2.932		Patient 2_INF_MPPED1_KRT6A_5.0x_G_1.tif:0554-0723	34	8.5	4	18	8.49	9.061
Patient 2_INF_MPPED1_KRT6A_5.0x_R_1.tif:0534-0829	36	2.361	1	4	2.18	3.411		Patient 2_INF_MPPED1_KRT6A_5.0x_G_1.tif:0534-0829	36	14.389	7	25	14.379	14.95
Patient 2_INF_MPPED1_KRT6A_5.0x_R_1.tif:0391-0763	37	3.595	1	13	3.414	4.645		Patient 2_INF_MPPED1_KRT6A_5.0x_G_1.tif:0391-0763	37	16.703	6	49	16.693	17.264
Patient 2_INF_MPPED1_KRT6A_5.0x_R_1.tif:0249-1045	32	6.5	1	25	6.319	7.55		Patient 2_INF_MPPED1_KRT6A_5.0x_G_1.tif:0249-1045	32	9.344	2	24	9.334	9.905
Patient 2_INF_MPPED1_KRT6A_5.0x_R_1.tif:0603-0882	34	1.941	1	4	1.76	2.991		Patient 2_INF_MPPED1_KRT6A_5.0x_G_1.tif:0603-0882	34	14.618	6	32	14.608	15.179
Patient 2_INF_MPPED1_KRT6A_5.0x_R_1.tif:0625-0951	42	2.048	1	5	1.867	3.098		Patient 2_INF_MPPED1_KRT6A_5.0x_G_1.tif:0625-0951	42	5.071	2	10	5.061	5.632
Patient 2_INF_MPPED1_KRT6A_5.0x_R_1.tif:0579-1017	60	2.5	1	4	2.319	3.55		Patient 2_INF_MPPED1_KRT6A_5.0x_G_1.tif:0579-1017	60	22.233	1	82	22.223	22.794
Patient 2_INF_MPPED1_KRT6A_5.0x_R_1.tif:0629-1121	26	4.038	1	17	3.857	5.088		Patient 2_INF_MPPED1_KRT6A_5.0x_G_1.tif:0629-1121	26	9.462	6	17	9.452	10.023
Patient 2_INF_MPPED1_KRT6A_5.0x_R_1.tif:0553-1163	32	3.531	1	17	3.35	4.581		Patient 2_INF_MPPED1_KRT6A_5.0x_G_1.tif:0553-1163	32	10.844	2	36	10.834	11.405
Patient 2_INF_MPPED1_KRT6A_5.0x_R_1.tif:0452-1216	34	3.765	0	22	3.584	4.815		Patient 2_INF_MPPED1_KRT6A_5.0x_G_1.tif:0452-1216	34	9.265	3	19	9.255	9.826
Patient 2_INF_MPPED1_KRT6A_5.0x_R_1.tif:0360-1270	34	2.676	2	4	2.495	3.726		Patient 2_INF_MPPED1_KRT6A_5.0x_G_1.tif:0360-1270	34	61.176	11	85	61.166	61.737
Patient 2_INF_MPPED1_KRT6A_5.0x_R_1.tif:0274-1176	34	6.029	2	15	5.848	7.079		Patient 2_INF_MPPED1_KRT6A_5.0x_G_1.tif:0274-1176	34	12.294	6	40	12.284	12.855
Patient 2_INF_MPPED1_KRT6A_5.0x_R_1.tif:0281-1235	36	3.222	1	7	3.041	4.272		Patient 2_INF_MPPED1_KRT6A_5.0x_G_1.tif:0281-1235	36	10.889	5	22	10.879	11.45
Patient 2_INF_MPPED1_KRT6A_5.0x_R_1.tif:0280-1157	32	5.469	2	19	5.288	6.519		Patient 2_INF_MPPED1_KRT6A_5.0x_G_1.tif:0280-1157	32	16.375	6	35	16.365	16.936
Patient 2_INF_MPPED1_KRT6A_5.0x_R_1.tif:0371-1308	31	2.677	2	4	2.496	3.727		Patient 2_INF_MPPED1_KRT6A_5.0x_G_1.tif:0371-1308	31	47.194	5	70	47.184	47.755
Patient 2_INF_MPPED1_KRT6A_5.0x_R_1.tif:0392-1460	42	2.286	2	3	2.105	3.336		Patient 2_INF_MPPED1_KRT6A_5.0x_G_1.tif:0392-1460	42	52.786	20	84	52.776	53.347
Patient 2_INF_MPPED1_KRT6A_5.0x_R_1.tif:0318-1471	37	4.541	1	24	4.36	5.591		Patient 2_INF_MPPED1_KRT6A_5.0x_G_1.tif:0318-1471	37	12.054	4	20	12.044	12.615
Patient 2_INF_MPPED1_KRT6A_5.0x_R_1.tif:0240-1545	51	8.059	2	42	7.878	9.109		Patient 2_INF_MPPED1_KRT6A_5.0x_G_1.tif:0240-1545	51	11.294	5	29	11.284	11.855
Patient 2_INF_MPPED1_KRT6A_5.0x_R_1.tif:0244-1563	32	13.344	5	31	13.163	14.394		Patient 2_INF_MPPED1_KRT6A_5.0x_G_1.tif:0244-1563	32	10	4	22	9.99	10.561
Patient 2_INF_MPPED1_KRT6A_5.0x_R_1.tif:0498-1611	48	2.25	1	4	2.069	3.3		Patient 2_INF_MPPED1_KRT6A_5.0x_G_1.tif:0498-1611	48	53.146	15	84	53.136	53.707
Patient 2_INF_MPPED1_KRT6A_5.0x_R_1.tif:0549-1617	34	2.147	1	3	1.966	3.197		Patient 2_INF_MPPED1_KRT6A_5.0x_G_1.tif:0549-1617	34	14.265	4	27	14.255	14.826
Patient 2_INF_MPPED1_KRT6A_5.0x_R_1.tif:0663-1586	51	2.882	2	5	2.701	3.932		Patient 2_INF_MPPED1_KRT6A_5.0x_G_1.tif:0663-1586	51	28.922	2	85	28.912	29.483
Patient 2_INF_MPPED1_KRT6A_5.0x_R_1.tif:0630-1492	36	2.306	2	5	2.125	3.356		Patient 2_INF_MPPED1_KRT6A_5.0x_G_1.tif:0630-1492	36	39.083	14	75	39.073	39.644
Patient 2_INF_MPPED1_KRT6A_5.0x_R_1.tif:0254-0885	26	3.115	1	9	2.934	4.165		Patient 2_INF_MPPED1_KRT6A_5.0x_G_1.tif:0254-0885	26	13.423	2	30	13.413	13.984
Patient 2_INF_MPPED1_KRT6A_5.0x_R_1.tif:0465-0813	36	2.583	1	3	2.402	3.633		Patient 2_INF_MPPED1_KRT6A_5.0x_G_1.tif:0465-0813	36	55.194	14	84	55.184	55.755
Patient 2_INF_MPPED1_KRT6A_5.0x_R_1.tif:0576-0788	34	2.294	1	3	2.113	3.344		Patient 2_INF_MPPED1_KRT6A_5.0x_G_1.tif:0576-0788	34	10.559	2	24	10.549	11.12
Patient 2_INF_MPPED1_KRT6A_5.0x_R_1.tif:0491-1346	32	1.906	1	2	1.725	2.956		Patient 2_INF_MPPED1_KRT6A_5.0x_G_1.tif:0491-1346	32	33.219	12	72	33.209	33.78
Patient 2_INF_MPPED1_KRT6A_5.0x_R_1.tif:0517-1300	31	3.548	2	12	3.367	4.598		Patient 2_INF_MPPED1_KRT6A_5.0x_G_1.tif:0517-1300	31	18.226	4	41	18.216	18.787
Patient 2_INF_MPPED1_KRT6A_5.0x_R_1.tif:0664-1342	26	2.885	1	5	2.704	3.935		Patient 2_INF_MPPED1_KRT6A_5.0x_G_1.tif:0664-1342	26	17.846	4	35	17.836	18.407
Patient 2_INF_MPPED1_KRT6A_5.0x_R_1.tif:0699-1309	31	1.968	1	2	1.787	3.018		Patient 2_INF_MPPED1_KRT6A_5.0x_G_1.tif:0699-1309	31	12.161	5	30	12.151	12.722
Patient 2_INF_MPPED1_KRT6A_5.0x_R_1.tif:0562-1559	31	2.774	2	3	2.593	3.824		Patient 2_INF_MPPED1_KRT6A_5.0x_G_1.tif:0562-1559	31	27.258	8	73	27.248	27.819
Patient 2_INF_MPPED1_KRT6A_5.0x_R_1.tif:0418-1729	26	4.154	2	14	3.973	5.204		Patient 2_INF_MPPED1_KRT6A_5.0x_G_1.tif:0418-1729	26	4.538	2	9	4.528	5.099
Patient 2_INF_MPPED1_KRT6A_5.0x_R_1.tif:0365-1683	42	2.405	2	4	2.224	3.455		Patient 2_INF_MPPED1_KRT6A_5.0x_G_1.tif:0365-1683	42	43.976	4	85	43.966	44.537
Patient 2_INF_MPPED1_KRT6A_5.0x_R_1.tif:0371-1550	32	3.469	2	15	3.288	4.519		Patient 2_INF_MPPED1_KRT6A_5.0x_G_1.tif:0371-1550	32	8.281	2	17	8.271	8.842
Patient 2_INF_MPPED1_KRT6A_5.0x_R_1.tif:0483-1219	20	4.8	2	12	4.619	5.85		Patient 2_INF_MPPED1_KRT6A_5.0x_G_1.tif:0483-1219	20	7.4	4	11	7.39	7.961
Patient 2_INF_MPPED1_KRT6A_5.0x_R_1.tif:0649-1193	37	1.946	1	2	1.765	2.996		Patient 2_INF_MPPED1_KRT6A_5.0x_G_1.tif:0649-1193	37	19.378	6	51	19.368	19.939
Patient 2_INF_MPPED1_KRT6A_5.0x_R_1.tif:0573-1058	32	2.938	2	5	2.757	3.988		Patient 2_INF_MPPED1_KRT6A_5.0x_G_1.tif:0573-1058	32	71.938	36	85	71.928	72.499
Patient 2_INF_MPPED1_KRT6A_5.0x_R_1.tif:0516-1077	21	3.905	2	11	3.724	4.955		Patient 2_INF_MPPED1_KRT6A_5.0x_G_1.tif:0516-1077	21	10.952	5	20	10.942	11.513
Patient 2_INF_MPPED1_KRT6A_5.0x_R_1.tif:0498-1096	34	3.882	2	13	3.701	4.932		Patient 2_INF_MPPED1_KRT6A_5.0x_G_1.tif:0498-1096	34	39.118	9	84	39.108	39.679
Patient 2_INF_MPPED1_KRT6A_5.0x_R_1.tif:0357-1064	26	3.923	2	9	3.742	4.973		Patient 2_INF_MPPED1_KRT6A_5.0x_G_1.tif:0357-1064	26	13.115	5	25	13.105	13.676
Patient 2_INF_MPPED1_KRT6A_5.0x_R_1.tif:0271-1030	26	2.154	2	3	1.973	3.204		Patient 2_INF_MPPED1_KRT6A_5.0x_G_1.tif:0271-1030	26	44.077	14	73	44.067	44.638
Patient 2_INF_MPPED1_KRT6A_5.0x_R_1.tif:0346-1126	16	3.625	0	13	3.444	4.675		Patient 2_INF_MPPED1_KRT6A_5.0x_G_1.tif:0346-1126	16	15.25	6	33	15.24	15.811
Patient 2_INF_MPPED1_KRT6A_5.0x_R_1.tif:0446-1134	21	2.667	2	6	2.486	3.717		Patient 2_INF_MPPED1_KRT6A_5.0x_G_1.tif:0446-1134	21	37.714	12	82	37.704	38.275
Patient 2_INF_MPPED1_KRT6A_5.0x_R_1.tif:0290-0732	20	2.05	1	3	1.869	3.1		Patient 2_INF_MPPED1_KRT6A_5.0x_G_1.tif:0290-0732	20	44.7	17	78	44.69	45.261
Patient 2_INF_MPPED1_KRT6A_5.0x_R_1.tif:0229-0740	26	3.154	2	4	2.973	4.204		Patient 2_INF_MPPED1_KRT6A_5.0x_G_1.tif:0229-0740	26	54.269	9	81	54.259	54.83
Patient 2_INF_MPPED1_KRT6A_5.0x_R_1.tif:0390-1011	24	2.917	1	14	2.736	3.967		Patient 2_INF_MPPED1_KRT6A_5.0x_G_1.tif:0390-1011	24	11.833	7	20	11.823	12.394
Patient 2_INF_MPPED1_KRT6A_5.0x_R_1.tif:0696-0877	210	0.181	0	2	0	1.231		Patient 2_INF_MPPED1_KRT6A_5.0x_G_1.tif:0696-0877	210	0.01	0	1	0	0.571
Patient 3 (Infiltrative BCC)	Background	MPPED1	KRT6A
Label	Area	Mean	Min	Max	Corrected mean (Mean #-Mean Background)	Relative corrected mean (Corrected mean+1.231)		Label	Area	Mean	Min	Max	Corrected mean (Mean #-Mean Background)	Relative corrected mean (Corrected mean+0.571)
Patient 3_INF_MPPED1_KRT6A_5.0x_R.tif:0119-1024	44	1	1	1	-0.062	1.169		Patient 3_INF_MPPED1_KRT6A_5.0x_G.tif:0119-1024	44	6.182	2	13	5.297	5.868
Patient 3_INF_MPPED1_KRT6A_5.0x_R.tif:0043-0954	34	1	1	1	-0.062	1.169		Patient 3_INF_MPPED1_KRT6A_5.0x_G.tif:0043-0954	34	19.059	4	45	18.174	18.745
Patient 3_INF_MPPED1_KRT6A_5.0x_R.tif:0055-1101	34	1	1	1	-0.062	1.169		Patient 3_INF_MPPED1_KRT6A_5.0x_G.tif:0055-1101	34	16.765	4	46	15.88	16.451
Patient 3_INF_MPPED1_KRT6A_5.0x_R.tif:0083-1074	34	1.059	1	2	-0.003	1.228		Patient 3_INF_MPPED1_KRT6A_5.0x_G.tif:0083-1074	34	12.735	4	47	11.85	12.421
Patient 3_INF_MPPED1_KRT6A_5.0x_R.tif:0088-1007	34	1	1	1	-0.062	1.169		Patient 3_INF_MPPED1_KRT6A_5.0x_G.tif:0088-1007	34	8.559	2	45	7.674	8.245
Patient 3_INF_MPPED1_KRT6A_5.0x_R.tif:0068-0966	34	0.941	0	1	-0.121	1.11		Patient 3_INF_MPPED1_KRT6A_5.0x_G.tif:0068-0966	34	11.176	3	59	10.291	10.862
Patient 3_INF_MPPED1_KRT6A_5.0x_R.tif:0104-0943	34	1	0	2	-0.062	1.169		Patient 3_INF_MPPED1_KRT6A_5.0x_G.tif:0104-0943	34	5.676	2	14	4.791	5.362
Patient 3_INF_MPPED1_KRT6A_5.0x_R.tif:0156-1045	52	1	0	2	-0.062	1.169		Patient 3_INF_MPPED1_KRT6A_5.0x_G.tif:0156-1045	52	8.058	1	37	7.173	7.744
Patient 3_INF_MPPED1_KRT6A_5.0x_R.tif:0038-1030	37	1	1	1	-0.062	1.169		Patient 3_INF_MPPED1_KRT6A_5.0x_G.tif:0038-1030	37	49.514	8	84	48.629	49.2
Patient 3_INF_MPPED1_KRT6A_5.0x_R.tif:0147-1099	32	1	1	1	-0.062	1.169		Patient 3_INF_MPPED1_KRT6A_5.0x_G.tif:0147-1099	32	3.469	1	6	2.584	3.155
Patient 3_INF_MPPED1_KRT6A_5.0x_R.tif:0179-1228	37	1	1	1	-0.062	1.169		Patient 3_INF_MPPED1_KRT6A_5.0x_G.tif:0179-1228	37	3.973	0	12	3.088	3.659
Patient 3_INF_MPPED1_KRT6A_5.0x_R.tif:0138-1311	37	1.108	1	2	0.046	1.277		Patient 3_INF_MPPED1_KRT6A_5.0x_G.tif:0138-1311	37	9.324	1	28	8.439	9.01
Patient 3_INF_MPPED1_KRT6A_5.0x_R.tif:0098-1347	42	1	1	1	-0.062	1.169		Patient 3_INF_MPPED1_KRT6A_5.0x_G.tif:0098-1347	42	51.119	7	84	50.234	50.805
Patient 3_INF_MPPED1_KRT6A_5.0x_R.tif:0010-1317	36	1.25	1	2	0.188	1.419		Patient 3_INF_MPPED1_KRT6A_5.0x_G.tif:0010-1317	36	21.389	3	85	20.504	21.075
Patient 3_INF_MPPED1_KRT6A_5.0x_R.tif:0056-1339	34	1.118	0	2	0.056	1.287		Patient 3_INF_MPPED1_KRT6A_5.0x_G.tif:0056-1339	34	7.647	1	53	6.762	7.333
Patient 3_INF_MPPED1_KRT6A_5.0x_R.tif:0078-1329	34	1	1	1	-0.062	1.169		Patient 3_INF_MPPED1_KRT6A_5.0x_G.tif:0078-1329	34	42.382	4	84	41.497	42.068
Patient 3_INF_MPPED1_KRT6A_5.0x_R.tif:0028-1340	34	1.618	1	2	0.556	1.787		Patient 3_INF_MPPED1_KRT6A_5.0x_G.tif:0028-1340	34	43.294	11	83	42.409	42.98
Patient 3_INF_MPPED1_KRT6A_5.0x_R.tif:0385-0901	44	0.886	0	2	-0.176	1.055		Patient 3_INF_MPPED1_KRT6A_5.0x_G.tif:0385-0901	44	14.068	3	52	13.183	13.754
Patient 3_INF_MPPED1_KRT6A_5.0x_R.tif:0461-1079	51	1.078	0	4	0.016	1.247		Patient 3_INF_MPPED1_KRT6A_5.0x_G.tif:0461-1079	51	12.157	2	45	11.272	11.843
Patient 3_INF_MPPED1_KRT6A_5.0x_R.tif:0455-0990	36	1.028	1	2	-0.034	1.197		Patient 3_INF_MPPED1_KRT6A_5.0x_G.tif:0455-0990	36	7.25	1	18	6.365	6.936
Patient 3_INF_MPPED1_KRT6A_5.0x_R.tif:0475-0851	64	1.844	0	4	0.782	2.013		Patient 3_INF_MPPED1_KRT6A_5.0x_G.tif:0475-0851	64	21.359	3	76	20.474	21.045
Patient 3_INF_MPPED1_KRT6A_5.0x_R.tif:0479-0938	60	1	1	1	-0.062	1.169		Patient 3_INF_MPPED1_KRT6A_5.0x_G.tif:0479-0938	60	12.2	2	48	11.315	11.886
Patient 3_INF_MPPED1_KRT6A_5.0x_R.tif:0740-0949	44	1.068	0	3	0.006	1.237		Patient 3_INF_MPPED1_KRT6A_5.0x_G.tif:0740-0949	44	15.205	2	45	14.32	14.891
Patient 3_INF_MPPED1_KRT6A_5.0x_R.tif:0844-0969	51	1.039	0	2	-0.023	1.208		Patient 3_INF_MPPED1_KRT6A_5.0x_G.tif:0844-0969	51	12.275	4	31	11.39	11.961
Patient 3_INF_MPPED1_KRT6A_5.0x_R.tif:0891-0903	72	1	1	1	-0.062	1.169		Patient 3_INF_MPPED1_KRT6A_5.0x_G.tif:0891-0903	72	19.667	2	78	18.782	19.353
Patient 3_INF_MPPED1_KRT6A_5.0x_R.tif:0888-1051	44	1.409	0	4	0.347	1.578		Patient 3_INF_MPPED1_KRT6A_5.0x_G.tif:0888-1051	44	15.477	2	57	14.592	15.163
Patient 3_INF_MPPED1_KRT6A_5.0x_R.tif:0643-1085	52	1.019	1	2	-0.043	1.188		Patient 3_INF_MPPED1_KRT6A_5.0x_G.tif:0643-1085	52	13.096	3	32	12.211	12.782
Patient 3_INF_MPPED1_KRT6A_5.0x_R.tif:0831-1322	44	1	1	1	-0.062	1.169		Patient 3_INF_MPPED1_KRT6A_5.0x_G.tif:0831-1322	44	27.273	5	72	26.388	26.959
Patient 3_INF_MPPED1_KRT6A_5.0x_R.tif:0823-1381	37	1.568	1	3	0.506	1.737		Patient 3_INF_MPPED1_KRT6A_5.0x_G.tif:0823-1381	37	12.541	3	47	11.656	12.227
Patient 3_INF_MPPED1_KRT6A_5.0x_R.tif:0792-1336	70	1.329	0	3	0.267	1.498		Patient 3_INF_MPPED1_KRT6A_5.0x_G.tif:0792-1336	70	15.929	3	51	15.044	15.615
Patient 3_INF_MPPED1_KRT6A_5.0x_R.tif:0707-1370	52	0.981	0	1	-0.081	1.15		Patient 3_INF_MPPED1_KRT6A_5.0x_G.tif:0707-1370	52	11.115	2	34	10.23	10.801
Patient 3_INF_MPPED1_KRT6A_5.0x_R.tif:0593-1339	51	1.333	0	6	0.271	1.502		Patient 3_INF_MPPED1_KRT6A_5.0x_G.tif:0593-1339	51	10.196	0	35	9.311	9.882
Patient 3_INF_MPPED1_KRT6A_5.0x_R.tif:0720-1276	36	1.083	1	2	0.021	1.252		Patient 3_INF_MPPED1_KRT6A_5.0x_G.tif:0720-1276	36	6.139	1	20	5.254	5.825
Patient 3_INF_MPPED1_KRT6A_5.0x_R.tif:0920-1186	52	1.596	0	4	0.534	1.765		Patient 3_INF_MPPED1_KRT6A_5.0x_G.tif:0920-1186	52	5.904	1	27	5.019	5.59
Patient 3_INF_MPPED1_KRT6A_5.0x_R.tif:0943-1234	60	1.1	0	4	0.038	1.269		Patient 3_INF_MPPED1_KRT6A_5.0x_G.tif:0943-1234	60	9.1	2	31	8.215	8.786
Patient 3_INF_MPPED1_KRT6A_5.0x_R.tif:0853-1123	64	1.797	1	3	0.735	1.966		Patient 3_INF_MPPED1_KRT6A_5.0x_G.tif:0853-1123	64	18.375	2	79	17.49	18.061
Patient 3_INF_MPPED1_KRT6A_5.0x_R.tif:0648-0268	32	0.75	0	1	-0.312	0.919		Patient 3_INF_MPPED1_KRT6A_5.0x_G.tif:0648-0268	32	28.969	3	82	28.084	28.655
Patient 3_INF_MPPED1_KRT6A_5.0x_R.tif:0723-0352	72	1.042	0	2	-0.02	1.211		Patient 3_INF_MPPED1_KRT6A_5.0x_G.tif:0723-0352	72	10.347	2	46	9.462	10.033
Patient 3_INF_MPPED1_KRT6A_5.0x_R.tif:0766-0340	44	1	0	2	-0.062	1.169		Patient 3_INF_MPPED1_KRT6A_5.0x_G.tif:0766-0340	44	22.5	3	69	21.615	22.186
Patient 3_INF_MPPED1_KRT6A_5.0x_R.tif:0803-0496	52	1	1	1	-0.062	1.169		Patient 3_INF_MPPED1_KRT6A_5.0x_G.tif:0803-0496	52	28.981	6	74	28.096	28.667
Patient 3_INF_MPPED1_KRT6A_5.0x_R.tif:0567-0480	51	1	1	1	-0.062	1.169		Patient 3_INF_MPPED1_KRT6A_5.0x_G.tif:0567-0480	51	11.745	3	39	10.86	11.431
Patient 3_INF_MPPED1_KRT6A_5.0x_R.tif:0725-0419	80	1.3	1	3	0.238	1.469		Patient 3_INF_MPPED1_KRT6A_5.0x_G.tif:0725-0419	80	8.75	1	46	7.865	8.436
Patient 3_INF_MPPED1_KRT6A_5.0x_R.tif:0973-0429	44	0.909	0	1	-0.153	1.078		Patient 3_INF_MPPED1_KRT6A_5.0x_G.tif:0973-0429	44	15.045	4	68	14.16	14.731
Patient 3_INF_MPPED1_KRT6A_5.0x_R.tif:0683-0564	52	1.096	0	2	0.034	1.265		Patient 3_INF_MPPED1_KRT6A_5.0x_G.tif:0683-0564	52	7.096	2	22	6.211	6.782
Patient 3_INF_MPPED1_KRT6A_5.0x_R.tif:0739-0581	44	0.864	0	2	-0.198	1.033		Patient 3_INF_MPPED1_KRT6A_5.0x_G.tif:0739-0581	44	20.75	5	69	19.865	20.436
Patient 3_INF_MPPED1_KRT6A_5.0x_R.tif:0753-0539	70	0.971	0	1	-0.091	1.14		Patient 3_INF_MPPED1_KRT6A_5.0x_G.tif:0753-0539	70	13.3	2	64	12.415	12.986
Patient 3_INF_MPPED1_KRT6A_5.0x_R.tif:0553-0528	44	1.136	0	4	0.074	1.305		Patient 3_INF_MPPED1_KRT6A_5.0x_G.tif:0553-0528	44	11.545	3	33	10.66	11.231
Patient 3_INF_MPPED1_KRT6A_5.0x_R.tif:0522-0564	72	1.181	0	4	0.119	1.35		Patient 3_INF_MPPED1_KRT6A_5.0x_G.tif:0522-0564	72	10.181	2	38	9.296	9.867
Patient 3_INF_MPPED1_KRT6A_5.0x_R.tif:0581-0820	72	1.542	1	4	0.48	1.711		Patient 3_INF_MPPED1_KRT6A_5.0x_G.tif:0581-0820	72	24.306	2	82	23.421	23.992
Patient 3_INF_MPPED1_KRT6A_5.0x_R.tif:0920-0608	32	1.094	0	2	0.032	1.263		Patient 3_INF_MPPED1_KRT6A_5.0x_G.tif:0920-0608	32	19	3	71	18.115	18.686
Patient 3_INF_MPPED1_KRT6A_5.0x_R.tif:0149-0576	192	1.062	1	2	0	1.231		Patient 3_INF_MPPED1_KRT6A_5.0x_G.tif:0149-0576	192	0.885	0	1	0	0.571
Label	Area	Mean	Min	Max	Corrected mean (Mean #-Mean Background)	Relative corrected mean (Corrected mean+1.231)		Label	Area	Mean	Min	Max	Corrected mean (Mean #-Mean Background)	Relative corrected mean (Corrected mean+0.571)
Patient 3_INF_MPPED1_KRT6A_5.0x_R_1.tif:0147-0374	64	1.625	1	3	0.692	1.923		Patient 3_INF_MPPED1_KRT6A_5.0x_G_1.tif:0147-0374	64	30.453	3	81	29.453	30.024
Patient 3_INF_MPPED1_KRT6A_5.0x_R_1.tif:0237-0441	58	1.052	1	2	0.119	1.35		Patient 3_INF_MPPED1_KRT6A_5.0x_G_1.tif:0237-0441	58	17.276	2	56	16.276	16.847
Patient 3_INF_MPPED1_KRT6A_5.0x_R_1.tif:0096-0530	44	1.068	1	2	0.135	1.366		Patient 3_INF_MPPED1_KRT6A_5.0x_G_1.tif:0096-0530	44	22.773	4	64	21.773	22.344
Patient 3_INF_MPPED1_KRT6A_5.0x_R_1.tif:0266-0541	44	1.045	1	2	0.112	1.343		Patient 3_INF_MPPED1_KRT6A_5.0x_G_1.tif:0266-0541	44	9.182	2	19	8.182	8.753
Patient 3_INF_MPPED1_KRT6A_5.0x_R_1.tif:0250-0258	60	1.183	1	2	0.25	1.481		Patient 3_INF_MPPED1_KRT6A_5.0x_G_1.tif:0250-0258	60	19.083	3	48	18.083	18.654
Patient 3_INF_MPPED1_KRT6A_5.0x_R_1.tif:0216-0319	32	1.656	1	2	0.723	1.954		Patient 3_INF_MPPED1_KRT6A_5.0x_G_1.tif:0216-0319	32	43.188	10	64	42.188	42.759
Patient 3_INF_MPPED1_KRT6A_5.0x_R_1.tif:0139-0416	31	1	1	1	0.067	1.298		Patient 3_INF_MPPED1_KRT6A_5.0x_G_1.tif:0139-0416	31	22.29	8	43	21.29	21.861
Patient 3_INF_MPPED1_KRT6A_5.0x_R_1.tif:0165-0441	52	1.077	1	2	0.144	1.375		Patient 3_INF_MPPED1_KRT6A_5.0x_G_1.tif:0165-0441	52	31.712	12	82	30.712	31.283
Patient 3_INF_MPPED1_KRT6A_5.0x_R_1.tif:0162-0488	32	1	1	1	0.067	1.298		Patient 3_INF_MPPED1_KRT6A_5.0x_G_1.tif:0162-0488	32	12.75	4	32	11.75	12.321
Patient 3_INF_MPPED1_KRT6A_5.0x_R_1.tif:0136-0536	34	1	1	1	0.067	1.298		Patient 3_INF_MPPED1_KRT6A_5.0x_G_1.tif:0136-0536	34	10.353	3	29	9.353	9.924
Patient 3_INF_MPPED1_KRT6A_5.0x_R_1.tif:0273-0493	44	1	1	1	0.067	1.298		Patient 3_INF_MPPED1_KRT6A_5.0x_G_1.tif:0273-0493	44	23.932	6	75	22.932	23.503
Patient 3_INF_MPPED1_KRT6A_5.0x_R_1.tif:0220-0535	34	1.088	1	3	0.155	1.386		Patient 3_INF_MPPED1_KRT6A_5.0x_G_1.tif:0220-0535	34	21.618	9	50	20.618	21.189
Patient 3_INF_MPPED1_KRT6A_5.0x_R_1.tif:0328-0652	26	1.038	1	2	0.105	1.336		Patient 3_INF_MPPED1_KRT6A_5.0x_G_1.tif:0328-0652	26	28.115	9	62	27.115	27.686
Patient 3_INF_MPPED1_KRT6A_5.0x_R_1.tif:0296-0517	37	1.027	1	2	0.094	1.325		Patient 3_INF_MPPED1_KRT6A_5.0x_G_1.tif:0296-0517	37	26.378	5	72	25.378	25.949
Patient 3_INF_MPPED1_KRT6A_5.0x_R_1.tif:0214-0486	26	1.038	1	2	0.105	1.336		Patient 3_INF_MPPED1_KRT6A_5.0x_G_1.tif:0214-0486	26	7.346	3	20	6.346	6.917
Patient 3_INF_MPPED1_KRT6A_5.0x_R_1.tif:0105-0656	34	1	1	1	0.067	1.298		Patient 3_INF_MPPED1_KRT6A_5.0x_G_1.tif:0105-0656	34	69.529	32	85	68.529	69.1
Patient 3_INF_MPPED1_KRT6A_5.0x_R_1.tif:0131-0659	37	1	1	1	0.067	1.298		Patient 3_INF_MPPED1_KRT6A_5.0x_G_1.tif:0131-0659	37	6.73	1	18	5.73	6.301
Patient 3_INF_MPPED1_KRT6A_5.0x_R_1.tif:0229-0653	34	1	1	1	0.067	1.298		Patient 3_INF_MPPED1_KRT6A_5.0x_G_1.tif:0229-0653	34	3.176	1	7	2.176	2.747
Patient 3_INF_MPPED1_KRT6A_5.0x_R_1.tif:0175-0656	32	1	1	1	0.067	1.298		Patient 3_INF_MPPED1_KRT6A_5.0x_G_1.tif:0175-0656	32	5.312	2	10	4.312	4.883
Patient 3_INF_MPPED1_KRT6A_5.0x_R_1.tif:0309-0672	37	1	1	1	0.067	1.298		Patient 3_INF_MPPED1_KRT6A_5.0x_G_1.tif:0309-0672	37	13.919	3	49	12.919	13.49
Patient 3_INF_MPPED1_KRT6A_5.0x_R_1.tif:0344-0750	37	0.973	0	1	0.04	1.271		Patient 3_INF_MPPED1_KRT6A_5.0x_G_1.tif:0344-0750	37	26.081	9	62	25.081	25.652
Patient 3_INF_MPPED1_KRT6A_5.0x_R_1.tif:0334-0802	32	1	1	1	0.067	1.298		Patient 3_INF_MPPED1_KRT6A_5.0x_G_1.tif:0334-0802	32	3.75	0	17	2.75	3.321
Patient 3_INF_MPPED1_KRT6A_5.0x_R_1.tif:0338-0840	32	1.062	1	2	0.129	1.36		Patient 3_INF_MPPED1_KRT6A_5.0x_G_1.tif:0338-0840	32	7.281	4	13	6.281	6.852
Patient 3_INF_MPPED1_KRT6A_5.0x_R_1.tif:0109-0717	34	1	1	1	0.067	1.298		Patient 3_INF_MPPED1_KRT6A_5.0x_G_1.tif:0109-0717	34	71.294	39	85	70.294	70.865
Patient 3_INF_MPPED1_KRT6A_5.0x_R_1.tif:0126-0834	37	0.973	0	1	0.04	1.271		Patient 3_INF_MPPED1_KRT6A_5.0x_G_1.tif:0126-0834	37	18	4	57	17	17.571
Patient 3_INF_MPPED1_KRT6A_5.0x_R_1.tif:0123-0885	34	1.176	1	2	0.243	1.474		Patient 3_INF_MPPED1_KRT6A_5.0x_G_1.tif:0123-0885	34	77.559	52	85	76.559	77.13
Patient 3_INF_MPPED1_KRT6A_5.0x_R_1.tif:0143-0910	32	1.25	1	2	0.317	1.548		Patient 3_INF_MPPED1_KRT6A_5.0x_G_1.tif:0143-0910	32	40.562	11	81	39.562	40.133
Patient 3_INF_MPPED1_KRT6A_5.0x_R_1.tif:0188-0892	34	1	1	1	0.067	1.298		Patient 3_INF_MPPED1_KRT6A_5.0x_G_1.tif:0188-0892	34	47.765	13	85	46.765	47.336
Patient 3_INF_MPPED1_KRT6A_5.0x_R_1.tif:0197-0923	21	1	1	1	0.067	1.298		Patient 3_INF_MPPED1_KRT6A_5.0x_G_1.tif:0197-0923	21	48.952	21	85	47.952	48.523
Patient 3_INF_MPPED1_KRT6A_5.0x_R_1.tif:0288-0902	32	1	1	1	0.067	1.298		Patient 3_INF_MPPED1_KRT6A_5.0x_G_1.tif:0288-0902	32	6.594	1	27	5.594	6.165
Patient 3_INF_MPPED1_KRT6A_5.0x_R_1.tif:0209-0597	21	1	1	1	0.067	1.298		Patient 3_INF_MPPED1_KRT6A_5.0x_G_1.tif:0209-0597	21	2.238	1	6	1.238	1.809
Patient 3_INF_MPPED1_KRT6A_5.0x_R_1.tif:0227-0559	26	1	1	1	0.067	1.298		Patient 3_INF_MPPED1_KRT6A_5.0x_G_1.tif:0227-0559	26	9.769	2	28	8.769	9.34
Patient 3_INF_MPPED1_KRT6A_5.0x_R_1.tif:0306-0586	32	1	1	1	0.067	1.298		Patient 3_INF_MPPED1_KRT6A_5.0x_G_1.tif:0306-0586	32	16.844	5	33	15.844	16.415
Patient 3_INF_MPPED1_KRT6A_5.0x_R_1.tif:0241-0616	21	1	1	1	0.067	1.298		Patient 3_INF_MPPED1_KRT6A_5.0x_G_1.tif:0241-0616	21	15.143	6	45	14.143	14.714
Patient 3_INF_MPPED1_KRT6A_5.0x_R_1.tif:0276-0712	21	1.048	1	2	0.115	1.346		Patient 3_INF_MPPED1_KRT6A_5.0x_G_1.tif:0276-0712	21	4.524	2	10	3.524	4.095
Patient 3_INF_MPPED1_KRT6A_5.0x_R_1.tif:0274-0743	26	1.192	0	3	0.259	1.49		Patient 3_INF_MPPED1_KRT6A_5.0x_G_1.tif:0274-0743	26	15	5	44	14	14.571
Patient 3_INF_MPPED1_KRT6A_5.0x_R_1.tif:0270-0663	32	1	1	1	0.067	1.298		Patient 3_INF_MPPED1_KRT6A_5.0x_G_1.tif:0270-0663	32	15.188	3	61	14.188	14.759
Patient 3_INF_MPPED1_KRT6A_5.0x_R_1.tif:0193-0731	26	1	1	1	0.067	1.298		Patient 3_INF_MPPED1_KRT6A_5.0x_G_1.tif:0193-0731	26	8.154	3	18	7.154	7.725
Patient 3_INF_MPPED1_KRT6A_5.0x_R_1.tif:0110-0750	32	1	1	1	0.067	1.298		Patient 3_INF_MPPED1_KRT6A_5.0x_G_1.tif:0110-0750	32	63	19	84	62	62.571
Patient 3_INF_MPPED1_KRT6A_5.0x_R_1.tif:0117-0778	31	1	1	1	0.067	1.298		Patient 3_INF_MPPED1_KRT6A_5.0x_G_1.tif:0117-0778	31	45.258	22	79	44.258	44.829
Patient 3_INF_MPPED1_KRT6A_5.0x_R_1.tif:0081-0824	32	1.031	1	2	0.098	1.329		Patient 3_INF_MPPED1_KRT6A_5.0x_G_1.tif:0081-0824	32	33.469	9	80	32.469	33.04
Patient 3_INF_MPPED1_KRT6A_5.0x_R_1.tif:0082-0855	26	1.154	1	2	0.221	1.452		Patient 3_INF_MPPED1_KRT6A_5.0x_G_1.tif:0082-0855	26	32.269	8	57	31.269	31.84
Patient 3_INF_MPPED1_KRT6A_5.0x_R_1.tif:0107-0853	32	0.938	0	2	0.005	1.236		Patient 3_INF_MPPED1_KRT6A_5.0x_G_1.tif:0107-0853	32	32.5	8	85	31.5	32.071
Patient 3_INF_MPPED1_KRT6A_5.0x_R_1.tif:0174-0839	31	1	1	1	0.067	1.298		Patient 3_INF_MPPED1_KRT6A_5.0x_G_1.tif:0174-0839	31	13.129	4	33	12.129	12.7
Patient 3_INF_MPPED1_KRT6A_5.0x_R_1.tif:0157-0862	32	1.062	1	2	0.129	1.36		Patient 3_INF_MPPED1_KRT6A_5.0x_G_1.tif:0157-0862	32	50.125	11	84	49.125	49.696
Patient 3_INF_MPPED1_KRT6A_5.0x_R_1.tif:0144-0842	34	1.029	1	2	0.096	1.327		Patient 3_INF_MPPED1_KRT6A_5.0x_G_1.tif:0144-0842	34	19.647	6	68	18.647	19.218
Patient 3_INF_MPPED1_KRT6A_5.0x_R_1.tif:0317-0242	64	1.156	0	2	0.223	1.454		Patient 3_INF_MPPED1_KRT6A_5.0x_G_1.tif:0317-0242	64	46.203	4	84	45.203	45.774
Patient 3_INF_MPPED1_KRT6A_5.0x_R_1.tif:0308-0295	44	1	0	2	0.067	1.298		Patient 3_INF_MPPED1_KRT6A_5.0x_G_1.tif:0308-0295	44	8	1	28	7	7.571
Patient 3_INF_MPPED1_KRT6A_5.0x_R_1.tif:0339-0277	32	1	1	1	0.067	1.298		Patient 3_INF_MPPED1_KRT6A_5.0x_G_1.tif:0339-0277	32	44.75	11	84	43.75	44.321
Patient 3_INF_MPPED1_KRT6A_5.0x_R_1.tif:0257-0214	36	0.972	0	1	0.039	1.27		Patient 3_INF_MPPED1_KRT6A_5.0x_G_1.tif:0257-0214	36	11.278	3	39	10.278	10.849
Patient 3_INF_MPPED1_KRT6A_5.0x_R_1.tif:0479-0753	60	0.933	0	1	0	1.231		Patient 3_INF_MPPED1_KRT6A_5.0x_G_1.tif:0479-0753	60	1	0	2	0	0.571
Patient 4 (Infiltrative BCC)	Background	MPPED1	KRT6A
Label	Area	Mean	Min	Max	Corrected mean (Mean #-Mean Background)	Relative corrected mean (Corrected mean+1.231)		Label	Area	Mean	Min	Max	Corrected mean (Mean #-Mean Background)	Relative corrected mean (Corrected mean+0.571)
Patient 4_INF_MPPED1_KRT6A_5.0x_R.tif:0242-0918	20	12.4	3	32	11.4	12.631		Patient 4_INF_MPPED1_KRT6A_5.0x_G.tif:0242-0918	20	9.8	3	24	9.663	10.234
Patient 4_INF_MPPED1_KRT6A_5.0x_R.tif:0296-0934	26	8.654	1	29	7.654	8.885		Patient 4_INF_MPPED1_KRT6A_5.0x_G.tif:0296-0934	26	7.115	3	15	6.978	7.549
Patient 4_INF_MPPED1_KRT6A_5.0x_R.tif:0306-1047	32	12.844	2	55	11.844	13.075		Patient 4_INF_MPPED1_KRT6A_5.0x_G.tif:0306-1047	32	10.281	2	32	10.144	10.715
Patient 4_INF_MPPED1_KRT6A_5.0x_R.tif:0363-1014	16	15.5	1	71	14.5	15.731		Patient 4_INF_MPPED1_KRT6A_5.0x_G.tif:0363-1014	16	2.562	1	5	2.425	2.996
Patient 4_INF_MPPED1_KRT6A_5.0x_R.tif:0286-1182	31	27.032	3	59	26.032	27.263		Patient 4_INF_MPPED1_KRT6A_5.0x_G.tif:0286-1182	31	14.226	5	26	14.089	14.66
Patient 4_INF_MPPED1_KRT6A_5.0x_R.tif:0237-1134	26	18.192	5	66	17.192	18.423		Patient 4_INF_MPPED1_KRT6A_5.0x_G.tif:0237-1134	26	17.077	7	45	16.94	17.511
Patient 4_INF_MPPED1_KRT6A_5.0x_R.tif:0340-1204	26	22.577	4	68	21.577	22.808		Patient 4_INF_MPPED1_KRT6A_5.0x_G.tif:0340-1204	26	23.5	10	75	23.363	23.934
Patient 4_INF_MPPED1_KRT6A_5.0x_R.tif:0604-1095	44	1.136	1	2	0.136	1.367		Patient 4_INF_MPPED1_KRT6A_5.0x_G.tif:0604-1095	44	39.659	8	83	39.522	40.093
Patient 4_INF_MPPED1_KRT6A_5.0x_R.tif:0565-1216	26	1.462	1	2	0.462	1.693		Patient 4_INF_MPPED1_KRT6A_5.0x_G.tif:0565-1216	26	44.269	8	85	44.132	44.703
Patient 4_INF_MPPED1_KRT6A_5.0x_R.tif:0198-0649	20	13.25	1	35	12.25	13.481		Patient 4_INF_MPPED1_KRT6A_5.0x_G.tif:0198-0649	20	7.7	2	16	7.563	8.134
Patient 4_INF_MPPED1_KRT6A_5.0x_R.tif:0283-0599	21	13.19	1	60	12.19	13.421		Patient 4_INF_MPPED1_KRT6A_5.0x_G.tif:0283-0599	21	12.619	6	24	12.482	13.053
Patient 4_INF_MPPED1_KRT6A_5.0x_R.tif:0223-0609	12	15.583	8	26	14.583	15.814		Patient 4_INF_MPPED1_KRT6A_5.0x_G.tif:0223-0609	12	18.167	9	43	18.03	18.601
Patient 4_INF_MPPED1_KRT6A_5.0x_R.tif:0210-0709	26	8.154	1	30	7.154	8.385		Patient 4_INF_MPPED1_KRT6A_5.0x_G.tif:0210-0709	26	7.615	1	26	7.478	8.049
Patient 4_INF_MPPED1_KRT6A_5.0x_R.tif:0140-0634	26	10.5	2	37	9.5	10.731		Patient 4_INF_MPPED1_KRT6A_5.0x_G.tif:0140-0634	26	16.423	2	35	16.286	16.857
Patient 4_INF_MPPED1_KRT6A_5.0x_R.tif:0487-0873	37	1.514	1	2	0.514	1.745		Patient 4_INF_MPPED1_KRT6A_5.0x_G.tif:0487-0873	37	51.703	10	85	51.566	52.137
Patient 4_INF_MPPED1_KRT6A_5.0x_R.tif:0415-0974	31	14.645	3	43	13.645	14.876		Patient 4_INF_MPPED1_KRT6A_5.0x_G.tif:0415-0974	31	10.29	4	22	10.153	10.724
Patient 4_INF_MPPED1_KRT6A_5.0x_R.tif:0417-1052	37	13.892	1	51	12.892	14.123		Patient 4_INF_MPPED1_KRT6A_5.0x_G.tif:0417-1052	37	11.243	4	28	11.106	11.677
Patient 4_INF_MPPED1_KRT6A_5.0x_R.tif:0407-1076	26	12.038	3	29	11.038	12.269		Patient 4_INF_MPPED1_KRT6A_5.0x_G.tif:0407-1076	26	15.077	7	26	14.94	15.511
Patient 4_INF_MPPED1_KRT6A_5.0x_R.tif:0455-0978	32	10.969	2	55	9.969	11.2		Patient 4_INF_MPPED1_KRT6A_5.0x_G.tif:0455-0978	32	15.594	7	27	15.457	16.028
Patient 4_INF_MPPED1_KRT6A_5.0x_R.tif:0533-0996	44	1.75	1	3	0.75	1.981		Patient 4_INF_MPPED1_KRT6A_5.0x_G.tif:0533-0996	44	54.295	6	85	54.158	54.729
Patient 4_INF_MPPED1_KRT6A_5.0x_R.tif:0629-0956	42	1.333	1	2	0.333	1.564		Patient 4_INF_MPPED1_KRT6A_5.0x_G.tif:0629-0956	42	44.714	9	85	44.577	45.148
Patient 4_INF_MPPED1_KRT6A_5.0x_R.tif:0790-1080	48	1.562	1	3	0.562	1.793		Patient 4_INF_MPPED1_KRT6A_5.0x_G.tif:0790-1080	48	46.333	5	85	46.196	46.767
Patient 4_INF_MPPED1_KRT6A_5.0x_R.tif:0760-1232	47	1.766	1	3	0.766	1.997		Patient 4_INF_MPPED1_KRT6A_5.0x_G.tif:0760-1232	47	62.064	12	85	61.927	62.498
Patient 4_INF_MPPED1_KRT6A_5.0x_R.tif:0753-1180	54	1.685	1	3	0.685	1.916		Patient 4_INF_MPPED1_KRT6A_5.0x_G.tif:0753-1180	54	57.463	18	85	57.326	57.897
Patient 4_INF_MPPED1_KRT6A_5.0x_R.tif:0545-1282	26	6.308	1	28	5.308	6.539		Patient 4_INF_MPPED1_KRT6A_5.0x_G.tif:0545-1282	26	7.885	3	16	7.748	8.319
Patient 4_INF_MPPED1_KRT6A_5.0x_R.tif:0703-1417	37	1.378	1	2	0.378	1.609		Patient 4_INF_MPPED1_KRT6A_5.0x_G.tif:0703-1417	37	44.054	14	70	43.917	44.488
Patient 4_INF_MPPED1_KRT6A_5.0x_R.tif:0757-1302	48	2.5	1	5	1.5	2.731		Patient 4_INF_MPPED1_KRT6A_5.0x_G.tif:0757-1302	48	47.542	10	85	47.405	47.976
Patient 4_INF_MPPED1_KRT6A_5.0x_R.tif:0255-1082	37	9.027	2	37	8.027	9.258		Patient 4_INF_MPPED1_KRT6A_5.0x_G.tif:0255-1082	37	8.162	1	23	8.025	8.596
Patient 4_INF_MPPED1_KRT6A_5.0x_R.tif:0187-0988	34	1.088	1	2	0.088	1.319		Patient 4_INF_MPPED1_KRT6A_5.0x_G.tif:0187-0988	34	43.735	8	83	43.598	44.169
Patient 4_INF_MPPED1_KRT6A_5.0x_R.tif:0226-0966	37	9.405	1	45	8.405	9.636		Patient 4_INF_MPPED1_KRT6A_5.0x_G.tif:0226-0966	37	10.973	3	31	10.836	11.407
Patient 4_INF_MPPED1_KRT6A_5.0x_R.tif:0245-0817	34	11.5	2	47	10.5	11.731		Patient 4_INF_MPPED1_KRT6A_5.0x_G.tif:0245-0817	34	12.529	3	49	12.392	12.963
Patient 4_INF_MPPED1_KRT6A_5.0x_R.tif:0302-0814	51	12.98	2	79	11.98	13.211		Patient 4_INF_MPPED1_KRT6A_5.0x_G.tif:0302-0814	51	17.157	5	45	17.02	17.591
Patient 4_INF_MPPED1_KRT6A_5.0x_R.tif:0318-0703	44	13.273	3	30	12.273	13.504		Patient 4_INF_MPPED1_KRT6A_5.0x_G.tif:0318-0703	44	12.364	2	31	12.227	12.798
Patient 4_INF_MPPED1_KRT6A_5.0x_R.tif:0378-0738	37	2.081	1	4	1.081	2.312		Patient 4_INF_MPPED1_KRT6A_5.0x_G.tif:0378-0738	37	60.297	13	85	60.16	60.731
Patient 4_INF_MPPED1_KRT6A_5.0x_R.tif:0323-0949	42	9.167	1	32	8.167	9.398		Patient 4_INF_MPPED1_KRT6A_5.0x_G.tif:0323-0949	42	7.714	3	14	7.577	8.148
Patient 4_INF_MPPED1_KRT6A_5.0x_R.tif:0374-0556	44	10.523	1	57	9.523	10.754		Patient 4_INF_MPPED1_KRT6A_5.0x_G.tif:0374-0556	44	8.341	1	28	8.204	8.775
Patient 4_INF_MPPED1_KRT6A_5.0x_R.tif:0405-0687	36	8.417	1	30	7.417	8.648		Patient 4_INF_MPPED1_KRT6A_5.0x_G.tif:0405-0687	36	6.611	2	14	6.474	7.045
Patient 4_INF_MPPED1_KRT6A_5.0x_R.tif:0536-0637	52	1.077	1	3	0.077	1.308		Patient 4_INF_MPPED1_KRT6A_5.0x_G.tif:0536-0637	52	35.365	3	82	35.228	35.799
Patient 4_INF_MPPED1_KRT6A_5.0x_R.tif:0479-0803	37	1.243	0	2	0.243	1.474		Patient 4_INF_MPPED1_KRT6A_5.0x_G.tif:0479-0803	37	45.703	8	80	45.566	46.137
Patient 4_INF_MPPED1_KRT6A_5.0x_R.tif:0565-0575	52	1.25	1	2	0.25	1.481		Patient 4_INF_MPPED1_KRT6A_5.0x_G.tif:0565-0575	52	36.769	3	85	36.632	37.203
Patient 4_INF_MPPED1_KRT6A_5.0x_R.tif:0638-0771	36	1.111	0	2	0.111	1.342		Patient 4_INF_MPPED1_KRT6A_5.0x_G.tif:0638-0771	36	33.306	4	84	33.169	33.74
Patient 4_INF_MPPED1_KRT6A_5.0x_R.tif:0556-0890	34	1.412	1	2	0.412	1.643		Patient 4_INF_MPPED1_KRT6A_5.0x_G.tif:0556-0890	34	44.471	24	64	44.334	44.905
Patient 4_INF_MPPED1_KRT6A_5.0x_R.tif:0574-0974	37	1.216	1	3	0.216	1.447		Patient 4_INF_MPPED1_KRT6A_5.0x_G.tif:0574-0974	37	33.811	14	77	33.674	34.245
Patient 4_INF_MPPED1_KRT6A_5.0x_R.tif:0198-0914	37	5.73	1	21	4.73	5.961		Patient 4_INF_MPPED1_KRT6A_5.0x_G.tif:0198-0914	37	12.919	1	42	12.782	13.353
Patient 4_INF_MPPED1_KRT6A_5.0x_R.tif:0724-0913	70	1.143	1	2	0.143	1.374		Patient 4_INF_MPPED1_KRT6A_5.0x_G.tif:0724-0913	70	33.286	4	80	33.149	33.72
Patient 4_INF_MPPED1_KRT6A_5.0x_R.tif:0521-0846	60	1	1	1	0	1.231		Patient 4_INF_MPPED1_KRT6A_5.0x_G.tif:0521-0846	60	14.633	1	51	14.496	15.067
Patient 4_INF_MPPED1_KRT6A_5.0x_R.tif:0324-1137	21	18.81	5	44	17.81	19.041		Patient 4_INF_MPPED1_KRT6A_5.0x_G.tif:0324-1137	21	18.571	8	36	18.434	19.005
Patient 4_INF_MPPED1_KRT6A_5.0x_R.tif:0373-1073	32	10.219	2	37	9.219	10.45		Patient 4_INF_MPPED1_KRT6A_5.0x_G.tif:0373-1073	32	8.75	2	15	8.613	9.184
Patient 4_INF_MPPED1_KRT6A_5.0x_R.tif:0176-1093	34	9.941	2	47	8.941	10.172		Patient 4_INF_MPPED1_KRT6A_5.0x_G.tif:0176-1093	34	7.176	2	20	7.039	7.61
Patient 4_INF_MPPED1_KRT6A_5.0x_R.tif:0663-1096	58	1.793	1	3	0.793	2.024		Patient 4_INF_MPPED1_KRT6A_5.0x_G.tif:0663-1096	58	43.31	8	85	43.173	43.744
Patient 4_INF_MPPED1_KRT6A_5.0x_R.tif:0605-0704	256	1	1	1	0	1.231		Patient 4_INF_MPPED1_KRT6A_5.0x_G.tif:0605-0704	256	0.137	0	1	0	0.571
Label	Area	Mean	Min	Max	Corrected mean (Mean #-Mean Background)	Relative corrected mean (Corrected mean+1.231)		Label	Area	Mean	Min	Max	Corrected mean (Mean #-Mean Background)	Relative corrected mean (Corrected mean+0.571)
Patient 4_INF_MPPED1_KRT6A_5.0x_R_1.tif:0451-0491	64	1	1	1	0.706	1.937		Patient 4_INF_MPPED1_KRT6A_5.0x_G_1.tif:0451-0491	64	33.219	6	78	33.219	33.79
Patient 4_INF_MPPED1_KRT6A_5.0x_R_1.tif:0486-0390	60	1	1	1	0.706	1.937		Patient 4_INF_MPPED1_KRT6A_5.0x_G_1.tif:0486-0390	60	20.1	5	47	20.1	20.671
Patient 4_INF_MPPED1_KRT6A_5.0x_R_1.tif:0377-0440	60	1.283	0	2	0.989	2.22		Patient 4_INF_MPPED1_KRT6A_5.0x_G_1.tif:0377-0440	60	39.917	5	84	39.917	40.488
Patient 4_INF_MPPED1_KRT6A_5.0x_R_1.tif:0279-0403	42	1	1	1	0.706	1.937		Patient 4_INF_MPPED1_KRT6A_5.0x_G_1.tif:0279-0403	42	45.31	25	71	45.31	45.881
Patient 4_INF_MPPED1_KRT6A_5.0x_R_1.tif:0312-0356	37	0.973	0	1	0.679	1.91		Patient 4_INF_MPPED1_KRT6A_5.0x_G_1.tif:0312-0356	37	53.351	18	84	53.351	53.922
Patient 4_INF_MPPED1_KRT6A_5.0x_R_1.tif:0670-0429	70	0.729	0	1	0.435	1.666		Patient 4_INF_MPPED1_KRT6A_5.0x_G_1.tif:0670-0429	70	29.714	3	72	29.714	30.285
Patient 4_INF_MPPED1_KRT6A_5.0x_R_1.tif:0548-0593	44	0.977	0	2	0.683	1.914		Patient 4_INF_MPPED1_KRT6A_5.0x_G_1.tif:0548-0593	44	13.841	3	45	13.841	14.412
Patient 4_INF_MPPED1_KRT6A_5.0x_R_1.tif:0688-0842	52	1.019	1	2	0.725	1.956		Patient 4_INF_MPPED1_KRT6A_5.0x_G_1.tif:0688-0842	52	36.308	4	84	36.308	36.879
Patient 4_INF_MPPED1_KRT6A_5.0x_R_1.tif:0311-0860	44	1	1	1	0.706	1.937		Patient 4_INF_MPPED1_KRT6A_5.0x_G_1.tif:0311-0860	44	35.068	6	84	35.068	35.639
Patient 4_INF_MPPED1_KRT6A_5.0x_R_1.tif:0127-0804	36	1	1	1	0.706	1.937		Patient 4_INF_MPPED1_KRT6A_5.0x_G_1.tif:0127-0804	36	33.694	12	78	33.694	34.265
Patient 4_INF_MPPED1_KRT6A_5.0x_R_1.tif:0147-0931	58	0.983	0	1	0.689	1.92		Patient 4_INF_MPPED1_KRT6A_5.0x_G_1.tif:0147-0931	58	45.483	7	84	45.483	46.054
Patient 4_INF_MPPED1_KRT6A_5.0x_R_1.tif:0594-0832	51	1	1	1	0.706	1.937		Patient 4_INF_MPPED1_KRT6A_5.0x_G_1.tif:0594-0832	51	14.667	1	49	14.667	15.238
Patient 4_INF_MPPED1_KRT6A_5.0x_R_1.tif:0787-0810	60	0.783	0	2	0.489	1.72		Patient 4_INF_MPPED1_KRT6A_5.0x_G_1.tif:0787-0810	60	18.3	1	79	18.3	18.871
Patient 4_INF_MPPED1_KRT6A_5.0x_R_1.tif:0728-0987	37	1.568	1	3	1.274	2.505		Patient 4_INF_MPPED1_KRT6A_5.0x_G_1.tif:0728-0987	37	39.135	11	67	39.135	39.706
Patient 4_INF_MPPED1_KRT6A_5.0x_R_1.tif:0666-1022	52	1.096	0	2	0.802	2.033		Patient 4_INF_MPPED1_KRT6A_5.0x_G_1.tif:0666-1022	52	44.173	6	85	44.173	44.744
Patient 4_INF_MPPED1_KRT6A_5.0x_R_1.tif:0530-1123	44	2.182	0	5	1.888	3.119		Patient 4_INF_MPPED1_KRT6A_5.0x_G_1.tif:0530-1123	44	15.5	6	43	15.5	16.071
Patient 4_INF_MPPED1_KRT6A_5.0x_R_1.tif:0599-0981	51	0.98	0	1	0.686	1.917		Patient 4_INF_MPPED1_KRT6A_5.0x_G_1.tif:0599-0981	51	7.216	1	43	7.216	7.787
Patient 4_INF_MPPED1_KRT6A_5.0x_R_1.tif:0433-1054	34	5.912	1	28	5.618	6.849		Patient 4_INF_MPPED1_KRT6A_5.0x_G_1.tif:0433-1054	34	2.882	1	6	2.882	3.453
Patient 4_INF_MPPED1_KRT6A_5.0x_R_1.tif:0325-1060	26	5.346	1	21	5.052	6.283		Patient 4_INF_MPPED1_KRT6A_5.0x_G_1.tif:0325-1060	26	14.077	6	54	14.077	14.648
Patient 4_INF_MPPED1_KRT6A_5.0x_R_1.tif:0167-0985	34	0.853	0	1	0.559	1.79		Patient 4_INF_MPPED1_KRT6A_5.0x_G_1.tif:0167-0985	34	34.676	10	78	34.676	35.247
Patient 4_INF_MPPED1_KRT6A_5.0x_R_1.tif:0203-1003	44	0.864	0	2	0.57	1.801		Patient 4_INF_MPPED1_KRT6A_5.0x_G_1.tif:0203-1003	44	39.545	11	84	39.545	40.116
Patient 4_INF_MPPED1_KRT6A_5.0x_R_1.tif:0258-1016	31	1.516	1	2	1.222	2.453		Patient 4_INF_MPPED1_KRT6A_5.0x_G_1.tif:0258-1016	31	29.968	8	69	29.968	30.539
Patient 4_INF_MPPED1_KRT6A_5.0x_R_1.tif:0598-1050	42	1.071	0	2	0.777	2.008		Patient 4_INF_MPPED1_KRT6A_5.0x_G_1.tif:0598-1050	42	24.905	7	51	24.905	25.476
Patient 4_INF_MPPED1_KRT6A_5.0x_R_1.tif:0524-1304	37	0.919	0	1	0.625	1.856		Patient 4_INF_MPPED1_KRT6A_5.0x_G_1.tif:0524-1304	37	24	5	71	24	24.571
Patient 4_INF_MPPED1_KRT6A_5.0x_R_1.tif:0521-1411	34	3.765	0	17	3.471	4.702		Patient 4_INF_MPPED1_KRT6A_5.0x_G_1.tif:0521-1411	34	7.441	3	27	7.441	8.012
Patient 4_INF_MPPED1_KRT6A_5.0x_R_1.tif:0629-1422	34	0.529	0	1	0.235	1.466		Patient 4_INF_MPPED1_KRT6A_5.0x_G_1.tif:0629-1422	34	6.441	0	19	6.441	7.012
Patient 4_INF_MPPED1_KRT6A_5.0x_R_1.tif:0498-1450	16	6.5	2	15	6.206	7.437		Patient 4_INF_MPPED1_KRT6A_5.0x_G_1.tif:0498-1450	16	2.312	1	5	2.312	2.883
Patient 4_INF_MPPED1_KRT6A_5.0x_R_1.tif:0453-1581	26	10.038	3	30	9.744	10.975		Patient 4_INF_MPPED1_KRT6A_5.0x_G_1.tif:0453-1581	26	12.769	3	56	12.769	13.34
Patient 4_INF_MPPED1_KRT6A_5.0x_R_1.tif:0469-1414	44	3.568	0	19	3.274	4.505		Patient 4_INF_MPPED1_KRT6A_5.0x_G_1.tif:0469-1414	44	2.25	1	6	2.25	2.821
Patient 4_INF_MPPED1_KRT6A_5.0x_R_1.tif:0330-1366	31	3.903	1	21	3.609	4.84		Patient 4_INF_MPPED1_KRT6A_5.0x_G_1.tif:0330-1366	31	2.871	1	10	2.871	3.442
Patient 4_INF_MPPED1_KRT6A_5.0x_R_1.tif:0339-1232	36	11.528	1	37	11.234	12.465		Patient 4_INF_MPPED1_KRT6A_5.0x_G_1.tif:0339-1232	36	6.667	2	14	6.667	7.238
Patient 4_INF_MPPED1_KRT6A_5.0x_R_1.tif:0310-1291	36	1.333	1	2	1.039	2.27		Patient 4_INF_MPPED1_KRT6A_5.0x_G_1.tif:0310-1291	36	62.389	15	85	62.389	62.96
Patient 4_INF_MPPED1_KRT6A_5.0x_R_1.tif:0268-1117	34	3.412	0	17	3.118	4.349		Patient 4_INF_MPPED1_KRT6A_5.0x_G_1.tif:0268-1117	34	3.882	2	15	3.882	4.453
Patient 4_INF_MPPED1_KRT6A_5.0x_R_1.tif:0218-0893	36	1	1	1	0.706	1.937		Patient 4_INF_MPPED1_KRT6A_5.0x_G_1.tif:0218-0893	36	23	3	71	23	23.571
Patient 4_INF_MPPED1_KRT6A_5.0x_R_1.tif:0187-0834	37	1	1	1	0.706	1.937		Patient 4_INF_MPPED1_KRT6A_5.0x_G_1.tif:0187-0834	37	37.135	7	85	37.135	37.706
Patient 4_INF_MPPED1_KRT6A_5.0x_R_1.tif:0288-0888	37	1.378	0	5	1.084	2.315		Patient 4_INF_MPPED1_KRT6A_5.0x_G_1.tif:0288-0888	37	28.351	6	67	28.351	28.922
Patient 4_INF_MPPED1_KRT6A_5.0x_R_1.tif:0436-0667	51	6.922	0	36	6.628	7.859		Patient 4_INF_MPPED1_KRT6A_5.0x_G_1.tif:0436-0667	51	6.706	1	21	6.706	7.277
Patient 4_INF_MPPED1_KRT6A_5.0x_R_1.tif:0357-0598	52	2.096	1	16	1.802	3.033		Patient 4_INF_MPPED1_KRT6A_5.0x_G_1.tif:0357-0598	52	26.788	8	54	26.788	27.359
Patient 4_INF_MPPED1_KRT6A_5.0x_R_1.tif:0261-0572	52	1	1	1	0.706	1.937		Patient 4_INF_MPPED1_KRT6A_5.0x_G_1.tif:0261-0572	52	19.558	6	72	19.558	20.129
Patient 4_INF_MPPED1_KRT6A_5.0x_R_1.tif:0244-0615	34	1	1	1	0.706	1.937		Patient 4_INF_MPPED1_KRT6A_5.0x_G_1.tif:0244-0615	34	18	8	46	18	18.571
Patient 4_INF_MPPED1_KRT6A_5.0x_R_1.tif:0335-0668	44	1.295	0	3	1.001	2.232		Patient 4_INF_MPPED1_KRT6A_5.0x_G_1.tif:0335-0668	44	4.205	2	14	4.205	4.776
Patient 4_INF_MPPED1_KRT6A_5.0x_R_1.tif:0276-0485	51	0.98	0	1	0.686	1.917		Patient 4_INF_MPPED1_KRT6A_5.0x_G_1.tif:0276-0485	51	34.353	10	81	34.353	34.924
Patient 4_INF_MPPED1_KRT6A_5.0x_R_1.tif:0255-0380	37	1	1	1	0.706	1.937		Patient 4_INF_MPPED1_KRT6A_5.0x_G_1.tif:0255-0380	37	24.27	9	49	24.27	24.841
Patient 4_INF_MPPED1_KRT6A_5.0x_R_1.tif:0627-0666	86	1.023	0	2	0.729	1.96		Patient 4_INF_MPPED1_KRT6A_5.0x_G_1.tif:0627-0666	86	34.872	8	84	34.872	35.443
Patient 4_INF_MPPED1_KRT6A_5.0x_R_1.tif:0475-0678	37	1.595	0	3	1.301	2.532		Patient 4_INF_MPPED1_KRT6A_5.0x_G_1.tif:0475-0678	37	15.405	5	36	15.405	15.976
Patient 4_INF_MPPED1_KRT6A_5.0x_R_1.tif:0327-0759	31	4.419	0	33	4.125	5.356		Patient 4_INF_MPPED1_KRT6A_5.0x_G_1.tif:0327-0759	31	12.161	4	46	12.161	12.732
Patient 4_INF_MPPED1_KRT6A_5.0x_R_1.tif:0323-0576	37	3.432	0	16	3.138	4.369		Patient 4_INF_MPPED1_KRT6A_5.0x_G_1.tif:0323-0576	37	4.892	2	11	4.892	5.463
Patient 4_INF_MPPED1_KRT6A_5.0x_R_1.tif:0202-0609	32	1.375	1	2	1.081	2.312		Patient 4_INF_MPPED1_KRT6A_5.0x_G_1.tif:0202-0609	32	75.938	46	85	75.938	76.509
Patient 4_INF_MPPED1_KRT6A_5.0x_R_1.tif:0418-0800	21	3.476	1	12	3.182	4.413		Patient 4_INF_MPPED1_KRT6A_5.0x_G_1.tif:0418-0800	21	5.333	1	13	5.333	5.904
Patient 4_INF_MPPED1_KRT6A_5.0x_R_1.tif:0572-0676	60	0.967	0	1	0.673	1.904		Patient 4_INF_MPPED1_KRT6A_5.0x_G_1.tif:0572-0676	60	15.4	5	46	15.4	15.971
Patient 4_INF_MPPED1_KRT6A_5.0x_R_1.tif:0826-0746	214	0.294	0	1	0	1.231		Patient 4_INF_MPPED1_KRT6A_5.0x_G_1.tif:0826-0746	214	0	0	0	0	0.571
Patient 5 (Nodular BCC)	Background	MPPED1	KRT6A
Label	Area	Mean	Min	Max	Corrected mean (Mean #-Mean Background)	Relative corrected mean (Corrected mean+1.231)		Label	Area	Mean	Min	Max	Corrected mean (Mean #-Mean Background)	Relative corrected mean (Corrected mean+0.571)
Patient 5_NOD_MPPED1_KRT6A_5.0x_R.tif:0186-0387	21	13.143	3	40	12.052	13.283		Patient 5_NOD_MPPED1_KRT6A_5.0x_G.tif:0186-0387	21	6.905	4	19	6.905	7.476
Patient 5_NOD_MPPED1_KRT6A_5.0x_R.tif:0204-0380	34	16	2	41	14.909	16.14		Patient 5_NOD_MPPED1_KRT6A_5.0x_G.tif:0204-0380	34	13.882	3	35	13.882	14.453
Patient 5_NOD_MPPED1_KRT6A_5.0x_R.tif:0232-0373	26	15.192	2	49	14.101	15.332		Patient 5_NOD_MPPED1_KRT6A_5.0x_G.tif:0232-0373	26	10.538	4	24	10.538	11.109
Patient 5_NOD_MPPED1_KRT6A_5.0x_R.tif:0278-0375	32	15.719	3	48	14.628	15.859		Patient 5_NOD_MPPED1_KRT6A_5.0x_G.tif:0278-0375	32	8.281	3	20	8.281	8.852
Patient 5_NOD_MPPED1_KRT6A_5.0x_R.tif:0311-0388	31	16.323	3	49	15.232	16.463		Patient 5_NOD_MPPED1_KRT6A_5.0x_G.tif:0311-0388	31	9.903	4	23	9.903	10.474
Patient 5_NOD_MPPED1_KRT6A_5.0x_R.tif:0342-0413	26	19.462	4	64	18.371	19.602		Patient 5_NOD_MPPED1_KRT6A_5.0x_G.tif:0342-0413	26	12.769	4	40	12.769	13.34
Patient 5_NOD_MPPED1_KRT6A_5.0x_R.tif:0357-0436	31	29.871	6	66	28.78	30.011		Patient 5_NOD_MPPED1_KRT6A_5.0x_G.tif:0357-0436	31	15.419	8	27	15.419	15.99
Patient 5_NOD_MPPED1_KRT6A_5.0x_R.tif:0357-0454	32	16.719	3	47	15.628	16.859		Patient 5_NOD_MPPED1_KRT6A_5.0x_G.tif:0357-0454	32	15.094	5	40	15.094	15.665
Patient 5_NOD_MPPED1_KRT6A_5.0x_R.tif:0348-0473	37	22.405	2	74	21.314	22.545		Patient 5_NOD_MPPED1_KRT6A_5.0x_G.tif:0348-0473	37	13.108	4	27	13.108	13.679
Patient 5_NOD_MPPED1_KRT6A_5.0x_R.tif:0336-0492	26	18.692	5	72	17.601	18.832		Patient 5_NOD_MPPED1_KRT6A_5.0x_G.tif:0336-0492	26	7.077	3	14	7.077	7.648
Patient 5_NOD_MPPED1_KRT6A_5.0x_R.tif:0303-0509	21	13.857	3	27	12.766	13.997		Patient 5_NOD_MPPED1_KRT6A_5.0x_G.tif:0303-0509	21	12.048	3	21	12.048	12.619
Patient 5_NOD_MPPED1_KRT6A_5.0x_R.tif:0230-0533	21	2.524	1	6	1.433	2.664		Patient 5_NOD_MPPED1_KRT6A_5.0x_G.tif:0230-0533	21	33.238	10	72	33.238	33.809
Patient 5_NOD_MPPED1_KRT6A_5.0x_R.tif:0247-0538	26	6.654	1	37	5.563	6.794		Patient 5_NOD_MPPED1_KRT6A_5.0x_G.tif:0247-0538	26	16.769	6	41	16.769	17.34
Patient 5_NOD_MPPED1_KRT6A_5.0x_R.tif:0155-0503	31	6.742	1	23	5.651	6.882		Patient 5_NOD_MPPED1_KRT6A_5.0x_G.tif:0155-0503	31	11.71	2	22	11.71	12.281
Patient 5_NOD_MPPED1_KRT6A_5.0x_R.tif:0188-0527	16	8.562	4	15	7.471	8.702		Patient 5_NOD_MPPED1_KRT6A_5.0x_G.tif:0188-0527	16	70.5	43	85	70.5	71.071
Patient 5_NOD_MPPED1_KRT6A_5.0x_R.tif:0176-0585	9	13.111	5	35	12.02	13.251		Patient 5_NOD_MPPED1_KRT6A_5.0x_G.tif:0176-0585	9	14.556	11	20	14.556	15.127
Patient 5_NOD_MPPED1_KRT6A_5.0x_R.tif:0191-0698	16	24.312	7	76	23.221	24.452		Patient 5_NOD_MPPED1_KRT6A_5.0x_G.tif:0191-0698	16	20	11	38	20	20.571
Patient 5_NOD_MPPED1_KRT6A_5.0x_R.tif:0161-0600	21	18.619	7	67	17.528	18.759		Patient 5_NOD_MPPED1_KRT6A_5.0x_G.tif:0161-0600	21	15.429	5	35	15.429	16
Patient 5_NOD_MPPED1_KRT6A_5.0x_R.tif:0219-0645	21	13.286	4	32	12.195	13.426		Patient 5_NOD_MPPED1_KRT6A_5.0x_G.tif:0219-0645	21	9.333	2	17	9.333	9.904
Patient 5_NOD_MPPED1_KRT6A_5.0x_R.tif:0177-0706	26	13.846	3	43	12.755	13.986		Patient 5_NOD_MPPED1_KRT6A_5.0x_G.tif:0177-0706	26	17.846	6	31	17.846	18.417
Patient 5_NOD_MPPED1_KRT6A_5.0x_R.tif:0182-0901	21	18.905	5	61	17.814	19.045		Patient 5_NOD_MPPED1_KRT6A_5.0x_G.tif:0182-0901	21	8.143	2	18	8.143	8.714
Patient 5_NOD_MPPED1_KRT6A_5.0x_R.tif:0115-0937	21	12.524	1	61	11.433	12.664		Patient 5_NOD_MPPED1_KRT6A_5.0x_G.tif:0115-0937	21	6.429	3	12	6.429	7
Patient 5_NOD_MPPED1_KRT6A_5.0x_R.tif:0169-0876	21	10.571	3	48	9.48	10.711		Patient 5_NOD_MPPED1_KRT6A_5.0x_G.tif:0169-0876	21	5.714	2	15	5.714	6.285
Patient 5_NOD_MPPED1_KRT6A_5.0x_R.tif:0149-0934	21	17.714	4	49	16.623	17.854		Patient 5_NOD_MPPED1_KRT6A_5.0x_G.tif:0149-0934	21	9.333	3	21	9.333	9.904
Patient 5_NOD_MPPED1_KRT6A_5.0x_R.tif:0089-0977	26	13.962	3	40	12.871	14.102		Patient 5_NOD_MPPED1_KRT6A_5.0x_G.tif:0089-0977	26	11.423	4	31	11.423	11.994
Patient 5_NOD_MPPED1_KRT6A_5.0x_R.tif:0109-1036	21	36.429	14	74	35.338	36.569		Patient 5_NOD_MPPED1_KRT6A_5.0x_G.tif:0109-1036	21	18.048	8	35	18.048	18.619
Patient 5_NOD_MPPED1_KRT6A_5.0x_R.tif:0148-1034	20	23.95	9	42	22.859	24.09		Patient 5_NOD_MPPED1_KRT6A_5.0x_G.tif:0148-1034	20	11.05	7	19	11.05	11.621
Patient 5_NOD_MPPED1_KRT6A_5.0x_R.tif:0116-0962	12	19.583	7	46	18.492	19.723		Patient 5_NOD_MPPED1_KRT6A_5.0x_G.tif:0116-0962	12	7.167	4	12	7.167	7.738
Patient 5_NOD_MPPED1_KRT6A_5.0x_R.tif:0140-0961	11	18.364	3	58	17.273	18.504		Patient 5_NOD_MPPED1_KRT6A_5.0x_G.tif:0140-0961	11	8.636	4	15	8.636	9.207
Patient 5_NOD_MPPED1_KRT6A_5.0x_R.tif:0192-1007	16	18	1	44	16.909	18.14		Patient 5_NOD_MPPED1_KRT6A_5.0x_G.tif:0192-1007	16	4.75	1	12	4.75	5.321
Patient 5_NOD_MPPED1_KRT6A_5.0x_R.tif:0133-1063	21	26.667	10	55	25.576	26.807		Patient 5_NOD_MPPED1_KRT6A_5.0x_G.tif:0133-1063	21	8.714	4	20	8.714	9.285
Patient 5_NOD_MPPED1_KRT6A_5.0x_R.tif:0119-1086	26	25.269	9	66	24.178	25.409		Patient 5_NOD_MPPED1_KRT6A_5.0x_G.tif:0119-1086	26	10.346	3	20	10.346	10.917
Patient 5_NOD_MPPED1_KRT6A_5.0x_R.tif:0154-1100	26	16.038	4	48	14.947	16.178		Patient 5_NOD_MPPED1_KRT6A_5.0x_G.tif:0154-1100	26	9.615	4	19	9.615	10.186
Patient 5_NOD_MPPED1_KRT6A_5.0x_R.tif:0157-1054	26	19.615	4	51	18.524	19.755		Patient 5_NOD_MPPED1_KRT6A_5.0x_G.tif:0157-1054	26	13.077	6	27	13.077	13.648
Patient 5_NOD_MPPED1_KRT6A_5.0x_R.tif:0184-1063	31	16.645	4	47	15.554	16.785		Patient 5_NOD_MPPED1_KRT6A_5.0x_G.tif:0184-1063	31	8.742	1	17	8.742	9.313
Patient 5_NOD_MPPED1_KRT6A_5.0x_R.tif:0173-1081	26	15.885	4	58	14.794	16.025		Patient 5_NOD_MPPED1_KRT6A_5.0x_G.tif:0173-1081	26	6.769	3	15	6.769	7.34
Patient 5_NOD_MPPED1_KRT6A_5.0x_R.tif:0227-1193	16	36	9	78	34.909	36.14		Patient 5_NOD_MPPED1_KRT6A_5.0x_G.tif:0227-1193	16	12.5	6	36	12.5	13.071
Patient 5_NOD_MPPED1_KRT6A_5.0x_R.tif:0186-1164	16	19.375	2	62	18.284	19.515		Patient 5_NOD_MPPED1_KRT6A_5.0x_G.tif:0186-1164	16	9.375	2	27	9.375	9.946
Patient 5_NOD_MPPED1_KRT6A_5.0x_R.tif:0231-1216	21	18.81	2	45	17.719	18.95		Patient 5_NOD_MPPED1_KRT6A_5.0x_G.tif:0231-1216	21	15.048	6	27	15.048	15.619
Patient 5_NOD_MPPED1_KRT6A_5.0x_R.tif:0282-1253	21	24.381	5	74	23.29	24.521		Patient 5_NOD_MPPED1_KRT6A_5.0x_G.tif:0282-1253	21	14.714	7	46	14.714	15.285
Patient 5_NOD_MPPED1_KRT6A_5.0x_R.tif:0268-1230	21	20.333	2	57	19.242	20.473		Patient 5_NOD_MPPED1_KRT6A_5.0x_G.tif:0268-1230	21	11.81	6	21	11.81	12.381
Patient 5_NOD_MPPED1_KRT6A_5.0x_R.tif:0304-1297	12	32.75	15	57	31.659	32.89		Patient 5_NOD_MPPED1_KRT6A_5.0x_G.tif:0304-1297	12	17.083	11	25	17.083	17.654
Patient 5_NOD_MPPED1_KRT6A_5.0x_R.tif:0292-1343	21	10.143	2	43	9.052	10.283		Patient 5_NOD_MPPED1_KRT6A_5.0x_G.tif:0292-1343	21	7.095	3	14	7.095	7.666
Patient 5_NOD_MPPED1_KRT6A_5.0x_R.tif:0239-1399	16	15.625	4	38	14.534	15.765		Patient 5_NOD_MPPED1_KRT6A_5.0x_G.tif:0239-1399	16	12	4	25	12	12.571
Patient 5_NOD_MPPED1_KRT6A_5.0x_R.tif:0325-0966	16	29.25	10	46	28.159	29.39		Patient 5_NOD_MPPED1_KRT6A_5.0x_G.tif:0325-0966	16	12.688	9	19	12.688	13.259
Patient 5_NOD_MPPED1_KRT6A_5.0x_R.tif:0321-1107	26	30.731	12	59	29.64	30.871		Patient 5_NOD_MPPED1_KRT6A_5.0x_G.tif:0321-1107	26	24.462	15	38	24.462	25.033
Patient 5_NOD_MPPED1_KRT6A_5.0x_R.tif:0285-0950	32	17.875	2	42	16.784	18.015		Patient 5_NOD_MPPED1_KRT6A_5.0x_G.tif:0285-0950	32	6.438	3	11	6.438	7.009
Patient 5_NOD_MPPED1_KRT6A_5.0x_R.tif:0350-1228	21	39.476	12	66	38.385	39.616		Patient 5_NOD_MPPED1_KRT6A_5.0x_G.tif:0350-1228	21	34	20	55	34	34.571
Patient 5_NOD_MPPED1_KRT6A_5.0x_R.tif:0313-1073	21	16.667	8	32	15.576	16.807		Patient 5_NOD_MPPED1_KRT6A_5.0x_G.tif:0313-1073	21	10.238	3	23	10.238	10.809
Patient 5_NOD_MPPED1_KRT6A_5.0x_R.tif:0413-1050	16	9.438	3	31	8.347	9.578		Patient 5_NOD_MPPED1_KRT6A_5.0x_G.tif:0413-1050	16	64.938	32	85	64.938	65.509
Patient 5_NOD_MPPED1_KRT6A_5.0x_R.tif:0539-0723	274	1.091	0	2	0	1.231		Patient 5_NOD_MPPED1_KRT6A_5.0x_G.tif:0539-0723	274	0	0	0	0	0.571
Label	Area	Mean	Min	Max	Corrected mean (Mean #-Mean Background)	Relative corrected mean (Corrected mean+1.231)		Label	Area	Mean	Min	Max	Corrected mean (Mean #-Mean Background)	Relative corrected mean (Corrected mean+0.571)
Patient 5_NOD_MPPED1_KRT6A_5.0x_R_1.tif:0144-0533	12	22.5	4	62	21.5	22.731		Patient 5_NOD_MPPED1_KRT6A_5.0x_G_1.tif:0144-0533	12	20.917	11	31	19.954	20.525
Patient 5_NOD_MPPED1_KRT6A_5.0x_R_1.tif:0155-0525	26	16.231	5	51	15.231	16.462		Patient 5_NOD_MPPED1_KRT6A_5.0x_G_1.tif:0155-0525	26	9	4	21	8.037	8.608
Patient 5_NOD_MPPED1_KRT6A_5.0x_R_1.tif:0169-0512	21	2.095	1	3	1.095	2.326		Patient 5_NOD_MPPED1_KRT6A_5.0x_G_1.tif:0169-0512	21	65.238	18	85	64.275	64.846
Patient 5_NOD_MPPED1_KRT6A_5.0x_R_1.tif:0230-0566	16	17	6	33	16	17.231		Patient 5_NOD_MPPED1_KRT6A_5.0x_G_1.tif:0230-0566	16	7.5	3	12	6.537	7.108
Patient 5_NOD_MPPED1_KRT6A_5.0x_R_1.tif:0214-0554	21	20.81	5	63	19.81	21.041		Patient 5_NOD_MPPED1_KRT6A_5.0x_G_1.tif:0214-0554	21	16.524	7	30	15.561	16.132
Patient 5_NOD_MPPED1_KRT6A_5.0x_R_1.tif:0179-0648	26	13.577	1	42	12.577	13.808		Patient 5_NOD_MPPED1_KRT6A_5.0x_G_1.tif:0179-0648	26	5.692	1	12	4.729	5.3
Patient 5_NOD_MPPED1_KRT6A_5.0x_R_1.tif:0214-0637	26	16.308	7	46	15.308	16.539		Patient 5_NOD_MPPED1_KRT6A_5.0x_G_1.tif:0214-0637	26	6.115	3	10	5.152	5.723
Patient 5_NOD_MPPED1_KRT6A_5.0x_R_1.tif:0167-0743	26	12.308	2	50	11.308	12.539		Patient 5_NOD_MPPED1_KRT6A_5.0x_G_1.tif:0167-0743	26	12.038	7	21	11.075	11.646
Patient 5_NOD_MPPED1_KRT6A_5.0x_R_1.tif:0248-0735	21	14.333	2	67	13.333	14.564		Patient 5_NOD_MPPED1_KRT6A_5.0x_G_1.tif:0248-0735	21	18.286	6	41	17.323	17.894
Patient 5_NOD_MPPED1_KRT6A_5.0x_R_1.tif:0231-0764	26	11.5	1	37	10.5	11.731		Patient 5_NOD_MPPED1_KRT6A_5.0x_G_1.tif:0231-0764	26	7.269	2	14	6.306	6.877
Patient 5_NOD_MPPED1_KRT6A_5.0x_R_1.tif:0183-0743	32	10.219	2	44	9.219	10.45		Patient 5_NOD_MPPED1_KRT6A_5.0x_G_1.tif:0183-0743	32	19.219	11	36	18.256	18.827
Patient 5_NOD_MPPED1_KRT6A_5.0x_R_1.tif:0234-0722	21	4.286	2	8	3.286	4.517		Patient 5_NOD_MPPED1_KRT6A_5.0x_G_1.tif:0234-0722	21	40.524	14	68	39.561	40.132
Patient 5_NOD_MPPED1_KRT6A_5.0x_R_1.tif:0262-0789	26	16.154	3	58	15.154	16.385		Patient 5_NOD_MPPED1_KRT6A_5.0x_G_1.tif:0262-0789	26	10.615	5	20	9.652	10.223
Patient 5_NOD_MPPED1_KRT6A_5.0x_R_1.tif:0278-0785	26	17	4	67	16	17.231		Patient 5_NOD_MPPED1_KRT6A_5.0x_G_1.tif:0278-0785	26	13.269	9	22	12.306	12.877
Patient 5_NOD_MPPED1_KRT6A_5.0x_R_1.tif:0302-0843	21	16.095	2	37	15.095	16.326		Patient 5_NOD_MPPED1_KRT6A_5.0x_G_1.tif:0302-0843	21	4.857	1	19	3.894	4.465
Patient 5_NOD_MPPED1_KRT6A_5.0x_R_1.tif:0304-0813	26	9.038	2	36	8.038	9.269		Patient 5_NOD_MPPED1_KRT6A_5.0x_G_1.tif:0304-0813	26	4.231	1	11	3.268	3.839
Patient 5_NOD_MPPED1_KRT6A_5.0x_R_1.tif:0244-0874	26	12.231	2	44	11.231	12.462		Patient 5_NOD_MPPED1_KRT6A_5.0x_G_1.tif:0244-0874	26	10	3	30	9.037	9.608
Patient 5_NOD_MPPED1_KRT6A_5.0x_R_1.tif:0230-0869	21	18.095	2	77	17.095	18.326		Patient 5_NOD_MPPED1_KRT6A_5.0x_G_1.tif:0230-0869	21	16.524	5	34	15.561	16.132
Patient 5_NOD_MPPED1_KRT6A_5.0x_R_1.tif:0288-0863	21	16.476	5	36	15.476	16.707		Patient 5_NOD_MPPED1_KRT6A_5.0x_G_1.tif:0288-0863	21	10.048	2	20	9.085	9.656
Patient 5_NOD_MPPED1_KRT6A_5.0x_R_1.tif:0206-0788	21	4.476	1	10	3.476	4.707		Patient 5_NOD_MPPED1_KRT6A_5.0x_G_1.tif:0206-0788	21	57.571	9	84	56.608	57.179
Patient 5_NOD_MPPED1_KRT6A_5.0x_R_1.tif:0313-1017	21	26.333	9	66	25.333	26.564		Patient 5_NOD_MPPED1_KRT6A_5.0x_G_1.tif:0313-1017	21	10.286	4	19	9.323	9.894
Patient 5_NOD_MPPED1_KRT6A_5.0x_R_1.tif:0337-1020	32	24.031	5	56	23.031	24.262		Patient 5_NOD_MPPED1_KRT6A_5.0x_G_1.tif:0337-1020	32	14	4	24	13.037	13.608
Patient 5_NOD_MPPED1_KRT6A_5.0x_R_1.tif:0211-0980	26	13	2	40	12	13.231		Patient 5_NOD_MPPED1_KRT6A_5.0x_G_1.tif:0211-0980	26	11.462	3	28	10.499	11.07
Patient 5_NOD_MPPED1_KRT6A_5.0x_R_1.tif:0195-1011	16	15	5	34	14	15.231		Patient 5_NOD_MPPED1_KRT6A_5.0x_G_1.tif:0195-1011	16	19.625	9	35	18.662	19.233
Patient 5_NOD_MPPED1_KRT6A_5.0x_R_1.tif:0251-0989	16	32.5	9	74	31.5	32.731		Patient 5_NOD_MPPED1_KRT6A_5.0x_G_1.tif:0251-0989	16	46	23	81	45.037	45.608
Patient 5_NOD_MPPED1_KRT6A_5.0x_R_1.tif:0349-1117	26	11.423	1	45	10.423	11.654		Patient 5_NOD_MPPED1_KRT6A_5.0x_G_1.tif:0349-1117	26	8.423	5	14	7.46	8.031
Patient 5_NOD_MPPED1_KRT6A_5.0x_R_1.tif:0319-1092	32	20.688	3	82	19.688	20.919		Patient 5_NOD_MPPED1_KRT6A_5.0x_G_1.tif:0319-1092	32	27.344	9	71	26.381	26.952
Patient 5_NOD_MPPED1_KRT6A_5.0x_R_1.tif:0310-1053	16	26.25	4	65	25.25	26.481		Patient 5_NOD_MPPED1_KRT6A_5.0x_G_1.tif:0310-1053	16	26.75	16	50	25.787	26.358
Patient 5_NOD_MPPED1_KRT6A_5.0x_R_1.tif:0268-1072	11	16.727	5	39	15.727	16.958		Patient 5_NOD_MPPED1_KRT6A_5.0x_G_1.tif:0268-1072	11	7.818	4	14	6.855	7.426
Patient 5_NOD_MPPED1_KRT6A_5.0x_R_1.tif:0275-1100	26	20.269	1	71	19.269	20.5		Patient 5_NOD_MPPED1_KRT6A_5.0x_G_1.tif:0275-1100	26	12.5	2	31	11.537	12.108
Patient 5_NOD_MPPED1_KRT6A_5.0x_R_1.tif:0304-1118	21	22.429	7	58	21.429	22.66		Patient 5_NOD_MPPED1_KRT6A_5.0x_G_1.tif:0304-1118	21	19.571	7	40	18.608	19.179
Patient 5_NOD_MPPED1_KRT6A_5.0x_R_1.tif:0307-1137	21	18.524	3	69	17.524	18.755		Patient 5_NOD_MPPED1_KRT6A_5.0x_G_1.tif:0307-1137	21	16.524	8	30	15.561	16.132
Patient 5_NOD_MPPED1_KRT6A_5.0x_R_1.tif:0370-1191	26	31.538	5	56	30.538	31.769		Patient 5_NOD_MPPED1_KRT6A_5.0x_G_1.tif:0370-1191	26	15.462	6	35	14.499	15.07
Patient 5_NOD_MPPED1_KRT6A_5.0x_R_1.tif:0360-1213	21	35.857	16	66	34.857	36.088		Patient 5_NOD_MPPED1_KRT6A_5.0x_G_1.tif:0360-1213	21	8.143	4	20	7.18	7.751
Patient 5_NOD_MPPED1_KRT6A_5.0x_R_1.tif:0346-1233	26	20.731	4	69	19.731	20.962		Patient 5_NOD_MPPED1_KRT6A_5.0x_G_1.tif:0346-1233	26	9.962	3	24	8.999	9.57
Patient 5_NOD_MPPED1_KRT6A_5.0x_R_1.tif:0258-1272	21	20.905	10	40	19.905	21.136		Patient 5_NOD_MPPED1_KRT6A_5.0x_G_1.tif:0258-1272	21	11.429	3	17	10.466	11.037
Patient 5_NOD_MPPED1_KRT6A_5.0x_R_1.tif:0283-1263	21	15.619	6	30	14.619	15.85		Patient 5_NOD_MPPED1_KRT6A_5.0x_G_1.tif:0283-1263	21	13.238	7	18	12.275	12.846
Patient 5_NOD_MPPED1_KRT6A_5.0x_R_1.tif:0336-1369	26	19.538	6	49	18.538	19.769		Patient 5_NOD_MPPED1_KRT6A_5.0x_G_1.tif:0336-1369	26	10.731	4	24	9.768	10.339
Patient 5_NOD_MPPED1_KRT6A_5.0x_R_1.tif:0257-1418	31	22.677	4	58	21.677	22.908		Patient 5_NOD_MPPED1_KRT6A_5.0x_G_1.tif:0257-1418	31	19.29	3	33	18.327	18.898
Patient 5_NOD_MPPED1_KRT6A_5.0x_R_1.tif:0256-1362	26	15.962	5	37	14.962	16.193		Patient 5_NOD_MPPED1_KRT6A_5.0x_G_1.tif:0256-1362	26	13.654	7	36	12.691	13.262
Patient 5_NOD_MPPED1_KRT6A_5.0x_R_1.tif:0114-1071	26	15.769	2	43	14.769	16		Patient 5_NOD_MPPED1_KRT6A_5.0x_G_1.tif:0114-1071	26	20.115	8	48	19.152	19.723
Patient 5_NOD_MPPED1_KRT6A_5.0x_R_1.tif:0151-1053	26	18.769	3	60	17.769	19		Patient 5_NOD_MPPED1_KRT6A_5.0x_G_1.tif:0151-1053	26	7.962	3	16	6.999	7.57
Patient 5_NOD_MPPED1_KRT6A_5.0x_R_1.tif:0202-1044	12	8.333	4	19	7.333	8.564		Patient 5_NOD_MPPED1_KRT6A_5.0x_G_1.tif:0202-1044	12	5.5	3	12	4.537	5.108
Patient 5_NOD_MPPED1_KRT6A_5.0x_R_1.tif:0170-1048	26	7.038	1	49	6.038	7.269		Patient 5_NOD_MPPED1_KRT6A_5.0x_G_1.tif:0170-1048	26	9.731	3	20	8.768	9.339
Patient 5_NOD_MPPED1_KRT6A_5.0x_R_1.tif:0309-1347	26	16.308	3	52	15.308	16.539		Patient 5_NOD_MPPED1_KRT6A_5.0x_G_1.tif:0309-1347	26	23.308	9	47	22.345	22.916
Patient 5_NOD_MPPED1_KRT6A_5.0x_R_1.tif:0167-0873	8	7.625	2	20	6.625	7.856		Patient 5_NOD_MPPED1_KRT6A_5.0x_G_1.tif:0167-0873	8	14.875	6	23	13.912	14.483
Patient 5_NOD_MPPED1_KRT6A_5.0x_R_1.tif:0257-0873	16	15.688	4	49	14.688	15.919		Patient 5_NOD_MPPED1_KRT6A_5.0x_G_1.tif:0257-0873	16	9.125	5	13	8.162	8.733
Patient 5_NOD_MPPED1_KRT6A_5.0x_R_1.tif:0325-1248	12	13.333	5	26	12.333	13.564		Patient 5_NOD_MPPED1_KRT6A_5.0x_G_1.tif:0325-1248	12	9.667	5	17	8.704	9.275
Patient 5_NOD_MPPED1_KRT6A_5.0x_R_1.tif:0239-1269	21	12.714	3	26	11.714	12.945		Patient 5_NOD_MPPED1_KRT6A_5.0x_G_1.tif:0239-1269	21	15.381	6	32	14.418	14.989
Patient 5_NOD_MPPED1_KRT6A_5.0x_R_1.tif:0212-1313	16	13	5	27	12	13.231		Patient 5_NOD_MPPED1_KRT6A_5.0x_G_1.tif:0212-1313	16	25.125	9	42	24.162	24.733
Patient 5_NOD_MPPED1_KRT6A_5.0x_R_1.tif:0456-1065	136	1	1	1	0	1.231		Patient 5_NOD_MPPED1_KRT6A_5.0x_G_1.tif:0456-1065	136	0.963	0	1	0	0.571
Patient 6 (Infiltrative BCC)	Background	MPPED1	KRT6A
Label	Area	Mean	Min	Max	Corrected mean (Mean #-Mean Background)	Relative corrected mean (Corrected mean+1.231)		Label	Area	Mean	Min	Max	Corrected mean (Mean #-Mean Background)	Relative corrected mean (Corrected mean+0.571)
Patient 6_INF_MPPED1_KRT6A_5.0x_R.tif:0299-0266	26	1	1	1	0.343	1.574		Patient 6_INF_MPPED1_KRT6A_5.0x_G.tif:0299-0266	26	49.115	17	84	49.068	49.639
Patient 6_INF_MPPED1_KRT6A_5.0x_R.tif:0249-0314	34	1	1	1	0.343	1.574		Patient 6_INF_MPPED1_KRT6A_5.0x_G.tif:0249-0314	34	29.971	10	64	29.924	30.495
Patient 6_INF_MPPED1_KRT6A_5.0x_R.tif:0225-0279	34	0.971	0	2	0.314	1.545		Patient 6_INF_MPPED1_KRT6A_5.0x_G.tif:0225-0279	34	26.235	7	62	26.188	26.759
Patient 6_INF_MPPED1_KRT6A_5.0x_R.tif:0241-0379	34	1.235	1	5	0.578	1.809		Patient 6_INF_MPPED1_KRT6A_5.0x_G.tif:0241-0379	34	23.147	8	42	23.1	23.671
Patient 6_INF_MPPED1_KRT6A_5.0x_R.tif:0338-0265	34	1.088	1	2	0.431	1.662		Patient 6_INF_MPPED1_KRT6A_5.0x_G.tif:0338-0265	34	52.059	12	85	52.012	52.583
Patient 6_INF_MPPED1_KRT6A_5.0x_R.tif:0399-0219	34	0.941	0	1	0.284	1.515		Patient 6_INF_MPPED1_KRT6A_5.0x_G.tif:0399-0219	34	19.265	8	44	19.218	19.789
Patient 6_INF_MPPED1_KRT6A_5.0x_R.tif:0436-0191	31	1	1	1	0.343	1.574		Patient 6_INF_MPPED1_KRT6A_5.0x_G.tif:0436-0191	31	29.129	9	66	29.082	29.653
Patient 6_INF_MPPED1_KRT6A_5.0x_R.tif:0433-0268	44	1.023	0	2	0.366	1.597		Patient 6_INF_MPPED1_KRT6A_5.0x_G.tif:0433-0268	44	46.795	7	84	46.748	47.319
Patient 6_INF_MPPED1_KRT6A_5.0x_R.tif:0535-0261	34	0.676	0	1	0.019	1.25		Patient 6_INF_MPPED1_KRT6A_5.0x_G.tif:0535-0261	34	11.735	6	33	11.688	12.259
Patient 6_INF_MPPED1_KRT6A_5.0x_R.tif:0582-0226	58	1.017	0	2	0.36	1.591		Patient 6_INF_MPPED1_KRT6A_5.0x_G.tif:0582-0226	58	60.017	16	85	59.97	60.541
Patient 6_INF_MPPED1_KRT6A_5.0x_R.tif:0600-0179	34	1.029	1	2	0.372	1.603		Patient 6_INF_MPPED1_KRT6A_5.0x_G.tif:0600-0179	34	65.147	25	85	65.1	65.671
Patient 6_INF_MPPED1_KRT6A_5.0x_R.tif:0142-0458	69	1	1	1	0.343	1.574		Patient 6_INF_MPPED1_KRT6A_5.0x_G.tif:0142-0458	69	29.348	6	84	29.301	29.872
Patient 6_INF_MPPED1_KRT6A_5.0x_R.tif:0108-0594	72	1.167	0	2	0.51	1.741		Patient 6_INF_MPPED1_KRT6A_5.0x_G.tif:0108-0594	72	37.222	4	84	37.175	37.746
Patient 6_INF_MPPED1_KRT6A_5.0x_R.tif:0175-0444	34	1	1	1	0.343	1.574		Patient 6_INF_MPPED1_KRT6A_5.0x_G.tif:0175-0444	34	22.324	3	47	22.277	22.848
Patient 6_INF_MPPED1_KRT6A_5.0x_R.tif:0235-0409	42	1.167	0	3	0.51	1.741		Patient 6_INF_MPPED1_KRT6A_5.0x_G.tif:0235-0409	42	24.929	7	57	24.882	25.453
Patient 6_INF_MPPED1_KRT6A_5.0x_R.tif:0344-0418	51	1	1	1	0.343	1.574		Patient 6_INF_MPPED1_KRT6A_5.0x_G.tif:0344-0418	51	33.588	2	81	33.541	34.112
Patient 6_INF_MPPED1_KRT6A_5.0x_R.tif:0408-0560	44	1.045	1	2	0.388	1.619		Patient 6_INF_MPPED1_KRT6A_5.0x_G.tif:0408-0560	44	35.091	7	84	35.044	35.615
Patient 6_INF_MPPED1_KRT6A_5.0x_R.tif:0383-0554	37	0.865	0	1	0.208	1.439		Patient 6_INF_MPPED1_KRT6A_5.0x_G.tif:0383-0554	37	34.514	7	81	34.467	35.038
Patient 6_INF_MPPED1_KRT6A_5.0x_R.tif:0609-0370	64	1	1	1	0.343	1.574		Patient 6_INF_MPPED1_KRT6A_5.0x_G.tif:0609-0370	64	37.344	6	84	37.297	37.868
Patient 6_INF_MPPED1_KRT6A_5.0x_R.tif:0506-0567	32	1	1	1	0.343	1.574		Patient 6_INF_MPPED1_KRT6A_5.0x_G.tif:0506-0567	32	41.688	6	80	41.641	42.212
Patient 6_INF_MPPED1_KRT6A_5.0x_R.tif:0555-0495	36	1	1	1	0.343	1.574		Patient 6_INF_MPPED1_KRT6A_5.0x_G.tif:0555-0495	36	12.833	5	36	12.786	13.357
Patient 6_INF_MPPED1_KRT6A_5.0x_R.tif:0719-0479	42	1	1	1	0.343	1.574		Patient 6_INF_MPPED1_KRT6A_5.0x_G.tif:0719-0479	42	10.405	1	26	10.358	10.929
Patient 6_INF_MPPED1_KRT6A_5.0x_R.tif:0684-0802	37	1.189	1	2	0.532	1.763		Patient 6_INF_MPPED1_KRT6A_5.0x_G.tif:0684-0802	37	17.784	1	49	17.737	18.308
Patient 6_INF_MPPED1_KRT6A_5.0x_R.tif:0785-0883	64	1.016	0	2	0.359	1.59		Patient 6_INF_MPPED1_KRT6A_5.0x_G.tif:0785-0883	64	18.359	2	71	18.312	18.883
Patient 6_INF_MPPED1_KRT6A_5.0x_R.tif:0613-0921	44	1	1	1	0.343	1.574		Patient 6_INF_MPPED1_KRT6A_5.0x_G.tif:0613-0921	44	53.432	17	85	53.385	53.956
Patient 6_INF_MPPED1_KRT6A_5.0x_R.tif:0556-0798	37	1.081	1	2	0.424	1.655		Patient 6_INF_MPPED1_KRT6A_5.0x_G.tif:0556-0798	37	34	6	74	33.953	34.524
Patient 6_INF_MPPED1_KRT6A_5.0x_R.tif:0487-0650	48	1	1	1	0.343	1.574		Patient 6_INF_MPPED1_KRT6A_5.0x_G.tif:0487-0650	48	44.708	10	85	44.661	45.232
Patient 6_INF_MPPED1_KRT6A_5.0x_R.tif:0499-0856	58	1	1	1	0.343	1.574		Patient 6_INF_MPPED1_KRT6A_5.0x_G.tif:0499-0856	58	54.983	6	85	54.936	55.507
Patient 6_INF_MPPED1_KRT6A_5.0x_R.tif:0519-1115	42	1.071	1	2	0.414	1.645		Patient 6_INF_MPPED1_KRT6A_5.0x_G.tif:0519-1115	42	24.833	4	69	24.786	25.357
Patient 6_INF_MPPED1_KRT6A_5.0x_R.tif:0529-1172	44	1	1	1	0.343	1.574		Patient 6_INF_MPPED1_KRT6A_5.0x_G.tif:0529-1172	44	52.727	17	85	52.68	53.251
Patient 6_INF_MPPED1_KRT6A_5.0x_R.tif:0420-1133	44	1.136	1	2	0.479	1.71		Patient 6_INF_MPPED1_KRT6A_5.0x_G.tif:0420-1133	44	58.295	11	85	58.248	58.819
Patient 6_INF_MPPED1_KRT6A_5.0x_R.tif:0395-1157	51	1.706	1	3	1.049	2.28		Patient 6_INF_MPPED1_KRT6A_5.0x_G.tif:0395-1157	51	48.824	7	84	48.777	49.348
Patient 6_INF_MPPED1_KRT6A_5.0x_R.tif:0397-1088	37	1.135	1	2	0.478	1.709		Patient 6_INF_MPPED1_KRT6A_5.0x_G.tif:0397-1088	37	30.73	8	74	30.683	31.254
Patient 6_INF_MPPED1_KRT6A_5.0x_R.tif:0371-1368	31	1.419	1	2	0.762	1.993		Patient 6_INF_MPPED1_KRT6A_5.0x_G.tif:0371-1368	31	40.677	6	83	40.63	41.201
Patient 6_INF_MPPED1_KRT6A_5.0x_R.tif:0567-1396	31	1	1	1	0.343	1.574		Patient 6_INF_MPPED1_KRT6A_5.0x_G.tif:0567-1396	31	24.323	4	84	24.276	24.847
Patient 6_INF_MPPED1_KRT6A_5.0x_R.tif:0623-1463	34	0.971	0	1	0.314	1.545		Patient 6_INF_MPPED1_KRT6A_5.0x_G.tif:0623-1463	34	43.941	11	83	43.894	44.465
Patient 6_INF_MPPED1_KRT6A_5.0x_R.tif:0568-1268	36	1	1	1	0.343	1.574		Patient 6_INF_MPPED1_KRT6A_5.0x_G.tif:0568-1268	36	35.639	12	73	35.592	36.163
Patient 6_INF_MPPED1_KRT6A_5.0x_R.tif:0759-1274	44	1	1	1	0.343	1.574		Patient 6_INF_MPPED1_KRT6A_5.0x_G.tif:0759-1274	44	32.045	4	80	31.998	32.569
Patient 6_INF_MPPED1_KRT6A_5.0x_R.tif:0483-1395	26	1	1	1	0.343	1.574		Patient 6_INF_MPPED1_KRT6A_5.0x_G.tif:0483-1395	26	43.462	9	82	43.415	43.986
Patient 6_INF_MPPED1_KRT6A_5.0x_R.tif:0456-1607	44	1.136	0	4	0.479	1.71		Patient 6_INF_MPPED1_KRT6A_5.0x_G.tif:0456-1607	44	12.091	4	29	12.044	12.615
Patient 6_INF_MPPED1_KRT6A_5.0x_R.tif:0219-1535	36	1.25	0	3	0.593	1.824		Patient 6_INF_MPPED1_KRT6A_5.0x_G.tif:0219-1535	36	15.75	4	37	15.703	16.274
Patient 6_INF_MPPED1_KRT6A_5.0x_R.tif:0145-1670	44	14.955	2	85	14.298	15.529		Patient 6_INF_MPPED1_KRT6A_5.0x_G.tif:0145-1670	44	10.091	4	26	10.044	10.615
Patient 6_INF_MPPED1_KRT6A_5.0x_R.tif:0142-1605	36	2.361	0	10	1.704	2.935		Patient 6_INF_MPPED1_KRT6A_5.0x_G.tif:0142-1605	36	18.361	6	47	18.314	18.885
Patient 6_INF_MPPED1_KRT6A_5.0x_R.tif:0150-1558	44	1.023	1	2	0.366	1.597		Patient 6_INF_MPPED1_KRT6A_5.0x_G.tif:0150-1558	44	40.659	11	84	40.612	41.183
Patient 6_INF_MPPED1_KRT6A_5.0x_R.tif:0234-0825	34	1.029	1	2	0.372	1.603		Patient 6_INF_MPPED1_KRT6A_5.0x_G.tif:0234-0825	34	49.147	11	85	49.1	49.671
Patient 6_INF_MPPED1_KRT6A_5.0x_R.tif:0204-0716	44	0.955	0	1	0.298	1.529		Patient 6_INF_MPPED1_KRT6A_5.0x_G.tif:0204-0716	44	21.5	4	58	21.453	22.024
Patient 6_INF_MPPED1_KRT6A_5.0x_R.tif:0263-0909	60	0.983	0	1	0.326	1.557		Patient 6_INF_MPPED1_KRT6A_5.0x_G.tif:0263-0909	60	15.5	3	43	15.453	16.024
Patient 6_INF_MPPED1_KRT6A_5.0x_R.tif:0303-0793	64	1.156	1	2	0.499	1.73		Patient 6_INF_MPPED1_KRT6A_5.0x_G.tif:0303-0793	64	63.344	10	85	63.297	63.868
Patient 6_INF_MPPED1_KRT6A_5.0x_R.tif:0304-0597	44	1	1	1	0.343	1.574		Patient 6_INF_MPPED1_KRT6A_5.0x_G.tif:0304-0597	44	10.5	3	20	10.453	11.024
Patient 6_INF_MPPED1_KRT6A_5.0x_R.tif:0393-0631	44	1	1	1	0.343	1.574		Patient 6_INF_MPPED1_KRT6A_5.0x_G.tif:0393-0631	44	36.205	7	76	36.158	36.729
Patient 6_INF_MPPED1_KRT6A_5.0x_R.tif:0840-0333	300	0.657	0	1	0	1.231		Patient 6_INF_MPPED1_KRT6A_5.0x_G.tif:0840-0333	300	0.047	0	1	0	0.571
Label	Area	Mean	Min	Max	Corrected mean (Mean #-Mean Background)	Relative corrected mean (Corrected mean+1.231)		Label	Area	Mean	Min	Max	Corrected mean (Mean #-Mean Background)	Relative corrected mean (Corrected mean+0.571)
Patient 6_INF_MPPED1_KRT6A_5.0x_R_1.tif:0215-0547	24	1	1	1	0	1.231		Patient 6_INF_MPPED1_KRT6A_5.0x_G_1.tif:0215-0547	24	13.208	4	34	12.58	13.151
Patient 6_INF_MPPED1_KRT6A_5.0x_R_1.tif:0276-0562	32	1.062	1	2	0.062	1.293		Patient 6_INF_MPPED1_KRT6A_5.0x_G_1.tif:0276-0562	32	64.469	12	85	63.841	64.412
Patient 6_INF_MPPED1_KRT6A_5.0x_R_1.tif:0199-0582	26	1	1	1	0	1.231		Patient 6_INF_MPPED1_KRT6A_5.0x_G_1.tif:0199-0582	26	10.923	2	36	10.295	10.866
Patient 6_INF_MPPED1_KRT6A_5.0x_R_1.tif:0233-0579	26	1	1	1	0	1.231		Patient 6_INF_MPPED1_KRT6A_5.0x_G_1.tif:0233-0579	26	14.462	5	34	13.834	14.405
Patient 6_INF_MPPED1_KRT6A_5.0x_R_1.tif:0664-0743	32	0.969	0	1	-0.031	1.2		Patient 6_INF_MPPED1_KRT6A_5.0x_G_1.tif:0664-0743	32	23.906	2	81	23.278	23.849
Patient 6_INF_MPPED1_KRT6A_5.0x_R_1.tif:0512-0852	31	1	1	1	0	1.231		Patient 6_INF_MPPED1_KRT6A_5.0x_G_1.tif:0512-0852	31	24.419	3	64	23.791	24.362
Patient 6_INF_MPPED1_KRT6A_5.0x_R_1.tif:0479-0835	32	0.688	0	1	-0.312	0.919		Patient 6_INF_MPPED1_KRT6A_5.0x_G_1.tif:0479-0835	32	7.156	0	21	6.528	7.099
Patient 6_INF_MPPED1_KRT6A_5.0x_R_1.tif:0528-0848	34	1	1	1	0	1.231		Patient 6_INF_MPPED1_KRT6A_5.0x_G_1.tif:0528-0848	34	29.618	6	83	28.99	29.561
Patient 6_INF_MPPED1_KRT6A_5.0x_R_1.tif:0463-0880	12	1	1	1	0	1.231		Patient 6_INF_MPPED1_KRT6A_5.0x_G_1.tif:0463-0880	12	68.417	39	83	67.789	68.36
Patient 6_INF_MPPED1_KRT6A_5.0x_R_1.tif:0462-0910	26	1	1	1	0	1.231		Patient 6_INF_MPPED1_KRT6A_5.0x_G_1.tif:0462-0910	26	39.615	17	77	38.987	39.558
Patient 6_INF_MPPED1_KRT6A_5.0x_R_1.tif:0468-0930	21	1	1	1	0	1.231		Patient 6_INF_MPPED1_KRT6A_5.0x_G_1.tif:0468-0930	21	11.476	4	25	10.848	11.419
Patient 6_INF_MPPED1_KRT6A_5.0x_R_1.tif:0499-0977	21	1	1	1	0	1.231		Patient 6_INF_MPPED1_KRT6A_5.0x_G_1.tif:0499-0977	21	22.19	9	76	21.562	22.133
Patient 6_INF_MPPED1_KRT6A_5.0x_R_1.tif:0506-0884	12	1	1	1	0	1.231		Patient 6_INF_MPPED1_KRT6A_5.0x_G_1.tif:0506-0884	12	27.333	5	75	26.705	27.276
Patient 6_INF_MPPED1_KRT6A_5.0x_R_1.tif:0540-1009	21	0.81	0	1	-0.19	1.041		Patient 6_INF_MPPED1_KRT6A_5.0x_G_1.tif:0540-1009	21	17.81	5	41	17.182	17.753
Patient 6_INF_MPPED1_KRT6A_5.0x_R_1.tif:0567-1015	26	1	1	1	0	1.231		Patient 6_INF_MPPED1_KRT6A_5.0x_G_1.tif:0567-1015	26	14.269	5	53	13.641	14.212
Patient 6_INF_MPPED1_KRT6A_5.0x_R_1.tif:0500-1053	32	1	1	1	0	1.231		Patient 6_INF_MPPED1_KRT6A_5.0x_G_1.tif:0500-1053	32	12.156	7	26	11.528	12.099
Patient 6_INF_MPPED1_KRT6A_5.0x_R_1.tif:0439-1118	21	1	1	1	0	1.231		Patient 6_INF_MPPED1_KRT6A_5.0x_G_1.tif:0439-1118	21	14.476	7	32	13.848	14.419
Patient 6_INF_MPPED1_KRT6A_5.0x_R_1.tif:0467-1150	31	1.129	1	2	0.129	1.36		Patient 6_INF_MPPED1_KRT6A_5.0x_G_1.tif:0467-1150	31	50.677	7	83	50.049	50.62
Patient 6_INF_MPPED1_KRT6A_5.0x_R_1.tif:0394-1108	31	1	1	1	0	1.231		Patient 6_INF_MPPED1_KRT6A_5.0x_G_1.tif:0394-1108	31	13.968	3	35	13.34	13.911
Patient 6_INF_MPPED1_KRT6A_5.0x_R_1.tif:0407-1144	26	1	1	1	0	1.231		Patient 6_INF_MPPED1_KRT6A_5.0x_G_1.tif:0407-1144	26	57.423	10	84	56.795	57.366
Patient 6_INF_MPPED1_KRT6A_5.0x_R_1.tif:0508-1173	32	1	1	1	0	1.231		Patient 6_INF_MPPED1_KRT6A_5.0x_G_1.tif:0508-1173	32	21.75	8	58	21.122	21.693
Patient 6_INF_MPPED1_KRT6A_5.0x_R_1.tif:0460-1294	37	1	1	1	0	1.231		Patient 6_INF_MPPED1_KRT6A_5.0x_G_1.tif:0460-1294	37	11.297	3	29	10.669	11.24
Patient 6_INF_MPPED1_KRT6A_5.0x_R_1.tif:0536-1210	34	0.882	0	1	-0.118	1.113		Patient 6_INF_MPPED1_KRT6A_5.0x_G_1.tif:0536-1210	34	7.588	0	23	6.96	7.531
Patient 6_INF_MPPED1_KRT6A_5.0x_R_1.tif:0564-1169	60	0.933	0	1	-0.067	1.164		Patient 6_INF_MPPED1_KRT6A_5.0x_G_1.tif:0564-1169	60	12.15	0	40	11.522	12.093
Patient 6_INF_MPPED1_KRT6A_5.0x_R_1.tif:0582-1237	34	1.118	0	2	0.118	1.349		Patient 6_INF_MPPED1_KRT6A_5.0x_G_1.tif:0582-1237	34	43.029	6	81	42.401	42.972
Patient 6_INF_MPPED1_KRT6A_5.0x_R_1.tif:0625-1247	52	1	1	1	0	1.231		Patient 6_INF_MPPED1_KRT6A_5.0x_G_1.tif:0625-1247	52	31.5	3	82	30.872	31.443
Patient 6_INF_MPPED1_KRT6A_5.0x_R_1.tif:0611-1122	26	1	1	1	0	1.231		Patient 6_INF_MPPED1_KRT6A_5.0x_G_1.tif:0611-1122	26	19.923	7	43	19.295	19.866
Patient 6_INF_MPPED1_KRT6A_5.0x_R_1.tif:0666-1208	36	0.861	0	1	-0.139	1.092		Patient 6_INF_MPPED1_KRT6A_5.0x_G_1.tif:0666-1208	36	29.417	10	59	28.789	29.36
Patient 6_INF_MPPED1_KRT6A_5.0x_R_1.tif:0698-1209	31	0.774	0	1	-0.226	1.005		Patient 6_INF_MPPED1_KRT6A_5.0x_G_1.tif:0698-1209	31	60.419	25	84	59.791	60.362
Patient 6_INF_MPPED1_KRT6A_5.0x_R_1.tif:0693-1279	36	1	1	1	0	1.231		Patient 6_INF_MPPED1_KRT6A_5.0x_G_1.tif:0693-1279	36	52.583	9	84	51.955	52.526
Patient 6_INF_MPPED1_KRT6A_5.0x_R_1.tif:0643-1286	44	0.932	0	1	-0.068	1.163		Patient 6_INF_MPPED1_KRT6A_5.0x_G_1.tif:0643-1286	44	31.227	9	81	30.599	31.17
Patient 6_INF_MPPED1_KRT6A_5.0x_R_1.tif:0745-1301	32	1	1	1	0	1.231		Patient 6_INF_MPPED1_KRT6A_5.0x_G_1.tif:0745-1301	32	10.781	1	31	10.153	10.724
Patient 6_INF_MPPED1_KRT6A_5.0x_R_1.tif:0724-1358	34	0.912	0	1	-0.088	1.143		Patient 6_INF_MPPED1_KRT6A_5.0x_G_1.tif:0724-1358	34	12.735	5	33	12.107	12.678
Patient 6_INF_MPPED1_KRT6A_5.0x_R_1.tif:0722-1338	34	1	1	1	0	1.231		Patient 6_INF_MPPED1_KRT6A_5.0x_G_1.tif:0722-1338	34	26.324	9	57	25.696	26.267
Patient 6_INF_MPPED1_KRT6A_5.0x_R_1.tif:0820-1270	52	0.904	0	2	-0.096	1.135		Patient 6_INF_MPPED1_KRT6A_5.0x_G_1.tif:0820-1270	52	16.558	1	59	15.93	16.501
Patient 6_INF_MPPED1_KRT6A_5.0x_R_1.tif:0588-1336	34	1	1	1	0	1.231		Patient 6_INF_MPPED1_KRT6A_5.0x_G_1.tif:0588-1336	34	43.853	2	83	43.225	43.796
Patient 6_INF_MPPED1_KRT6A_5.0x_R_1.tif:0513-1365	52	0.962	0	2	-0.038	1.193		Patient 6_INF_MPPED1_KRT6A_5.0x_G_1.tif:0513-1365	52	9.942	3	35	9.314	9.885
Patient 6_INF_MPPED1_KRT6A_5.0x_R_1.tif:0441-1498	34	1.088	1	2	0.088	1.319		Patient 6_INF_MPPED1_KRT6A_5.0x_G_1.tif:0441-1498	34	33.412	3	65	32.784	33.355
Patient 6_INF_MPPED1_KRT6A_5.0x_R_1.tif:0473-1429	34	0.794	0	1	-0.206	1.025		Patient 6_INF_MPPED1_KRT6A_5.0x_G_1.tif:0473-1429	34	8.059	1	20	7.431	8.002
Patient 6_INF_MPPED1_KRT6A_5.0x_R_1.tif:0384-1503	31	1	1	1	0	1.231		Patient 6_INF_MPPED1_KRT6A_5.0x_G_1.tif:0384-1503	31	40.323	9	80	39.695	40.266
Patient 6_INF_MPPED1_KRT6A_5.0x_R_1.tif:0400-1439	32	1	1	1	0	1.231		Patient 6_INF_MPPED1_KRT6A_5.0x_G_1.tif:0400-1439	32	35.25	8	79	34.622	35.193
Patient 6_INF_MPPED1_KRT6A_5.0x_R_1.tif:0253-1479	34	0.912	0	1	-0.088	1.143		Patient 6_INF_MPPED1_KRT6A_5.0x_G_1.tif:0253-1479	34	26.265	7	74	25.637	26.208
Patient 6_INF_MPPED1_KRT6A_5.0x_R_1.tif:0273-1408	34	1	1	1	0	1.231		Patient 6_INF_MPPED1_KRT6A_5.0x_G_1.tif:0273-1408	34	22.265	7	48	21.637	22.208
Patient 6_INF_MPPED1_KRT6A_5.0x_R_1.tif:0229-1474	12	1	1	1	0	1.231		Patient 6_INF_MPPED1_KRT6A_5.0x_G_1.tif:0229-1474	12	49.167	26	82	48.539	49.11
Patient 6_INF_MPPED1_KRT6A_5.0x_R_1.tif:0573-1465	34	0.941	0	1	-0.059	1.172		Patient 6_INF_MPPED1_KRT6A_5.0x_G_1.tif:0573-1465	34	25.529	1	69	24.901	25.472
Patient 6_INF_MPPED1_KRT6A_5.0x_R_1.tif:0441-1569	34	0.853	0	1	-0.147	1.084		Patient 6_INF_MPPED1_KRT6A_5.0x_G_1.tif:0441-1569	34	10.765	1	37	10.137	10.708
Patient 6_INF_MPPED1_KRT6A_5.0x_R_1.tif:0502-1613	44	0.841	0	1	-0.159	1.072		Patient 6_INF_MPPED1_KRT6A_5.0x_G_1.tif:0502-1613	44	18.068	3	77	17.44	18.011
Patient 6_INF_MPPED1_KRT6A_5.0x_R_1.tif:0311-1502	37	1	1	1	0	1.231		Patient 6_INF_MPPED1_KRT6A_5.0x_G_1.tif:0311-1502	37	19.541	4	47	18.913	19.484
Patient 6_INF_MPPED1_KRT6A_5.0x_R_1.tif:0263-1511	31	0.839	0	1	-0.161	1.07		Patient 6_INF_MPPED1_KRT6A_5.0x_G_1.tif:0263-1511	31	10.677	2	27	10.049	10.62
Patient 6_INF_MPPED1_KRT6A_5.0x_R_1.tif:0277-1559	26	1.615	0	5	0.615	1.846		Patient 6_INF_MPPED1_KRT6A_5.0x_G_1.tif:0277-1559	26	4.846	1	12	4.218	4.789
Patient 6_INF_MPPED1_KRT6A_5.0x_R_1.tif:0672-1623	137	1	1	1	0	1.231		Patient 6_INF_MPPED1_KRT6A_5.0x_G_1.tif:0672-1623	137	0.628	0	1	0	0.571
Patient 7 (Nodular BCC)	Background	MPPED1	KRT6A
Label	Area	Mean	Min	Max	Corrected mean (Mean #-Mean Background)	Relative corrected mean (Corrected mean+1.231)		Label	Area	Mean	Min	Max	Corrected mean (Mean #-Mean Background)	Relative corrected mean (Corrected mean+0.571)
Patient 7_NOD_MPPED1_KRT6A_5.0x_R.tif:0210-0773	12	9.417	1	33	9.417	10.648		Patient 7_NOD_MPPED1_KRT6A_5.0x_G.tif:0210-0773	12	6.333	4	10	6.333	6.904
Patient 7_NOD_MPPED1_KRT6A_5.0x_R.tif:0216-0783	21	4.333	1	13	4.333	5.564		Patient 7_NOD_MPPED1_KRT6A_5.0x_G.tif:0216-0783	21	3.667	2	7	3.667	4.238
Patient 7_NOD_MPPED1_KRT6A_5.0x_R.tif:0241-0731	16	11.688	4	39	11.688	12.919		Patient 7_NOD_MPPED1_KRT6A_5.0x_G.tif:0241-0731	16	12.312	5	25	12.312	12.883
Patient 7_NOD_MPPED1_KRT6A_5.0x_R.tif:0203-0816	16	2.812	0	13	2.812	4.043		Patient 7_NOD_MPPED1_KRT6A_5.0x_G.tif:0203-0816	16	7.125	4	12	7.125	7.696
Patient 7_NOD_MPPED1_KRT6A_5.0x_R.tif:0222-0816	21	5.476	1	24	5.476	6.707		Patient 7_NOD_MPPED1_KRT6A_5.0x_G.tif:0222-0816	21	3.667	2	7	3.667	4.238
Patient 7_NOD_MPPED1_KRT6A_5.0x_R.tif:0233-0798	14	5	1	11	5	6.231		Patient 7_NOD_MPPED1_KRT6A_5.0x_G.tif:0233-0798	14	3.929	2	12	3.929	4.5
Patient 7_NOD_MPPED1_KRT6A_5.0x_R.tif:0195-0852	21	3.143	1	7	3.143	4.374		Patient 7_NOD_MPPED1_KRT6A_5.0x_G.tif:0195-0852	21	8.095	3	22	8.095	8.666
Patient 7_NOD_MPPED1_KRT6A_5.0x_R.tif:0180-0873	12	3.833	1	8	3.833	5.064		Patient 7_NOD_MPPED1_KRT6A_5.0x_G.tif:0180-0873	12	27.667	17	49	27.667	28.238
Patient 7_NOD_MPPED1_KRT6A_5.0x_R.tif:0193-0942	12	3.583	0	18	3.583	4.814		Patient 7_NOD_MPPED1_KRT6A_5.0x_G.tif:0193-0942	12	13.583	5	31	13.583	14.154
Patient 7_NOD_MPPED1_KRT6A_5.0x_R.tif:0218-0972	8	7	2	19	7	8.231		Patient 7_NOD_MPPED1_KRT6A_5.0x_G.tif:0218-0972	8	10.5	4	17	10.5	11.071
Patient 7_NOD_MPPED1_KRT6A_5.0x_R.tif:0226-1002	16	7.188	2	14	7.188	8.419		Patient 7_NOD_MPPED1_KRT6A_5.0x_G.tif:0226-1002	16	8.375	3	20	8.375	8.946
Patient 7_NOD_MPPED1_KRT6A_5.0x_R.tif:0226-1020	16	12.312	2	44	12.312	13.543		Patient 7_NOD_MPPED1_KRT6A_5.0x_G.tif:0226-1020	16	13.188	5	26	13.188	13.759
Patient 7_NOD_MPPED1_KRT6A_5.0x_R.tif:0224-1035	12	8.333	1	25	8.333	9.564		Patient 7_NOD_MPPED1_KRT6A_5.0x_G.tif:0224-1035	12	9	3	14	9	9.571
Patient 7_NOD_MPPED1_KRT6A_5.0x_R.tif:0220-1051	8	20.75	7	56	20.75	21.981		Patient 7_NOD_MPPED1_KRT6A_5.0x_G.tif:0220-1051	8	7.375	4	13	7.375	7.946
Patient 7_NOD_MPPED1_KRT6A_5.0x_R.tif:0218-1058	8	14.375	4	31	14.375	15.606		Patient 7_NOD_MPPED1_KRT6A_5.0x_G.tif:0218-1058	8	7	3	14	7	7.571
Patient 7_NOD_MPPED1_KRT6A_5.0x_R.tif:0220-1043	12	10.083	1	42	10.083	11.314		Patient 7_NOD_MPPED1_KRT6A_5.0x_G.tif:0220-1043	12	7.083	2	12	7.083	7.654
Patient 7_NOD_MPPED1_KRT6A_5.0x_R.tif:0216-1094	11	5.273	1	22	5.273	6.504		Patient 7_NOD_MPPED1_KRT6A_5.0x_G.tif:0216-1094	11	6.182	3	12	6.182	6.753
Patient 7_NOD_MPPED1_KRT6A_5.0x_R.tif:0193-1060	11	4.091	2	9	4.091	5.322		Patient 7_NOD_MPPED1_KRT6A_5.0x_G.tif:0193-1060	11	12.182	6	23	12.182	12.753
Patient 7_NOD_MPPED1_KRT6A_5.0x_R.tif:0214-1135	20	4.15	1	10	4.15	5.381		Patient 7_NOD_MPPED1_KRT6A_5.0x_G.tif:0214-1135	20	3.9	1	15	3.9	4.471
Patient 7_NOD_MPPED1_KRT6A_5.0x_R.tif:0212-1160	12	7.417	1	39	7.417	8.648		Patient 7_NOD_MPPED1_KRT6A_5.0x_G.tif:0212-1160	12	5.583	3	7	5.583	6.154
Patient 7_NOD_MPPED1_KRT6A_5.0x_R.tif:0210-1145	12	12.833	1	66	12.833	14.064		Patient 7_NOD_MPPED1_KRT6A_5.0x_G.tif:0210-1145	12	7.667	2	19	7.667	8.238
Patient 7_NOD_MPPED1_KRT6A_5.0x_R.tif:0215-1104	16	3.562	1	8	3.562	4.793		Patient 7_NOD_MPPED1_KRT6A_5.0x_G.tif:0215-1104	16	7.812	3	20	7.812	8.383
Patient 7_NOD_MPPED1_KRT6A_5.0x_R.tif:0204-1205	12	4.75	1	10	4.75	5.981		Patient 7_NOD_MPPED1_KRT6A_5.0x_G.tif:0204-1205	12	7.5	4	11	7.5	8.071
Patient 7_NOD_MPPED1_KRT6A_5.0x_R.tif:0183-1201	16	6.438	0	19	6.438	7.669		Patient 7_NOD_MPPED1_KRT6A_5.0x_G.tif:0183-1201	16	8	4	14	8	8.571
Patient 7_NOD_MPPED1_KRT6A_5.0x_R.tif:0194-1207	8	3.875	2	9	3.875	5.106		Patient 7_NOD_MPPED1_KRT6A_5.0x_G.tif:0194-1207	8	7.875	2	15	7.875	8.446
Patient 7_NOD_MPPED1_KRT6A_5.0x_R.tif:0206-1111	16	5.375	1	10	5.375	6.606		Patient 7_NOD_MPPED1_KRT6A_5.0x_G.tif:0206-1111	16	12.812	4	22	12.812	13.383
Patient 7_NOD_MPPED1_KRT6A_5.0x_R.tif:0194-1233	16	5.375	0	21	5.375	6.606		Patient 7_NOD_MPPED1_KRT6A_5.0x_G.tif:0194-1233	16	7.75	2	19	7.75	8.321
Patient 7_NOD_MPPED1_KRT6A_5.0x_R.tif:0197-1240	16	7.812	2	36	7.812	9.043		Patient 7_NOD_MPPED1_KRT6A_5.0x_G.tif:0197-1240	16	9.625	5	20	9.625	10.196
Patient 7_NOD_MPPED1_KRT6A_5.0x_R.tif:0198-1255	21	3.762	1	14	3.762	4.993		Patient 7_NOD_MPPED1_KRT6A_5.0x_G.tif:0198-1255	21	5.143	1	11	5.143	5.714
Patient 7_NOD_MPPED1_KRT6A_5.0x_R.tif:0229-1304	16	12.188	2	39	12.188	13.419		Patient 7_NOD_MPPED1_KRT6A_5.0x_G.tif:0229-1304	16	6.438	1	20	6.438	7.009
Patient 7_NOD_MPPED1_KRT6A_5.0x_R.tif:0215-1295	20	6.5	2	24	6.5	7.731		Patient 7_NOD_MPPED1_KRT6A_5.0x_G.tif:0215-1295	20	3.85	1	7	3.85	4.421
Patient 7_NOD_MPPED1_KRT6A_5.0x_R.tif:0225-1309	21	19.476	2	71	19.476	20.707		Patient 7_NOD_MPPED1_KRT6A_5.0x_G.tif:0225-1309	21	7.905	1	19	7.905	8.476
Patient 7_NOD_MPPED1_KRT6A_5.0x_R.tif:0247-1345	16	6.5	2	30	6.5	7.731		Patient 7_NOD_MPPED1_KRT6A_5.0x_G.tif:0247-1345	16	6	2	12	6	6.571
Patient 7_NOD_MPPED1_KRT6A_5.0x_R.tif:0234-1317	16	4.438	0	22	4.438	5.669		Patient 7_NOD_MPPED1_KRT6A_5.0x_G.tif:0234-1317	16	4.25	0	17	4.25	4.821
Patient 7_NOD_MPPED1_KRT6A_5.0x_R.tif:0272-1403	12	12.417	2	43	12.417	13.648		Patient 7_NOD_MPPED1_KRT6A_5.0x_G.tif:0272-1403	12	7.083	2	23	7.083	7.654
Patient 7_NOD_MPPED1_KRT6A_5.0x_R.tif:0255-1366	12	1.75	1	4	1.75	2.981		Patient 7_NOD_MPPED1_KRT6A_5.0x_G.tif:0255-1366	12	3.167	1	8	3.167	3.738
Patient 7_NOD_MPPED1_KRT6A_5.0x_R.tif:0285-1435	8	22	7	42	22	23.231		Patient 7_NOD_MPPED1_KRT6A_5.0x_G.tif:0285-1435	8	17	9	30	17	17.571
Patient 7_NOD_MPPED1_KRT6A_5.0x_R.tif:0274-1415	16	10.625	1	26	10.625	11.856		Patient 7_NOD_MPPED1_KRT6A_5.0x_G.tif:0274-1415	16	7.875	1	24	7.875	8.446
Patient 7_NOD_MPPED1_KRT6A_5.0x_R.tif:0302-1466	16	12.188	1	44	12.188	13.419		Patient 7_NOD_MPPED1_KRT6A_5.0x_G.tif:0302-1466	16	10.625	2	33	10.625	11.196
Patient 7_NOD_MPPED1_KRT6A_5.0x_R.tif:0312-1503	12	13.75	4	32	13.75	14.981		Patient 7_NOD_MPPED1_KRT6A_5.0x_G.tif:0312-1503	12	17.083	10	29	17.083	17.654
Patient 7_NOD_MPPED1_KRT6A_5.0x_R.tif:0287-1455	9	10.889	2	48	10.889	12.12		Patient 7_NOD_MPPED1_KRT6A_5.0x_G.tif:0287-1455	9	18.222	11	26	18.222	18.793
Patient 7_NOD_MPPED1_KRT6A_5.0x_R.tif:0302-1480	16	11.562	1	27	11.562	12.793		Patient 7_NOD_MPPED1_KRT6A_5.0x_G.tif:0302-1480	16	25.5	5	64	25.5	26.071
Patient 7_NOD_MPPED1_KRT6A_5.0x_R.tif:0312-1494	16	4.625	1	19	4.625	5.856		Patient 7_NOD_MPPED1_KRT6A_5.0x_G.tif:0312-1494	16	16.562	7	32	16.562	17.133
Patient 7_NOD_MPPED1_KRT6A_5.0x_R.tif:0283-1423	16	3.062	1	6	3.062	4.293		Patient 7_NOD_MPPED1_KRT6A_5.0x_G.tif:0283-1423	16	4.562	2	8	4.562	5.133
Patient 7_NOD_MPPED1_KRT6A_5.0x_R.tif:0237-1326	12	1.167	0	2	1.167	2.398		Patient 7_NOD_MPPED1_KRT6A_5.0x_G.tif:0237-1326	12	3	1	9	3	3.571
Patient 7_NOD_MPPED1_KRT6A_5.0x_R.tif:0235-1337	16	4.875	0	15	4.875	6.106		Patient 7_NOD_MPPED1_KRT6A_5.0x_G.tif:0235-1337	16	6.938	0	22	6.938	7.509
Patient 7_NOD_MPPED1_KRT6A_5.0x_R.tif:0206-1181	16	2.312	0	6	2.312	3.543		Patient 7_NOD_MPPED1_KRT6A_5.0x_G.tif:0206-1181	16	5.562	1	12	5.562	6.133
Patient 7_NOD_MPPED1_KRT6A_5.0x_R.tif:0208-1193	16	2.812	1	8	2.812	4.043		Patient 7_NOD_MPPED1_KRT6A_5.0x_G.tif:0208-1193	16	3.875	1	8	3.875	4.446
Patient 7_NOD_MPPED1_KRT6A_5.0x_R.tif:0204-1064	16	4.375	0	7	4.375	5.606		Patient 7_NOD_MPPED1_KRT6A_5.0x_G.tif:0204-1064	16	7.625	1	21	7.625	8.196
Patient 7_NOD_MPPED1_KRT6A_5.0x_R.tif:0203-0968	11	4.818	2	13	4.818	6.049		Patient 7_NOD_MPPED1_KRT6A_5.0x_G.tif:0203-0968	11	11.545	8	16	11.545	12.116
Patient 7_NOD_MPPED1_KRT6A_5.0x_R.tif:0307-1035	97	0	0	0	0	1.231		Patient 7_NOD_MPPED1_KRT6A_5.0x_G.tif:0307-1035	97	0	0	0	0	0.571
Label	Area	Mean	Min	Max	Corrected mean (Mean #-Mean Background)	Relative corrected mean (Corrected mean+1.231)		Label	Area	Mean	Min	Max	Corrected mean (Mean #-Mean Background)	Relative corrected mean (Corrected mean+0.571)
Patient 7_NOD_MPPED1_KRT6A_5.0x_R_1.tif:0262-0279	58	1.759	0	12	0.162	1.393		Patient 7_NOD_MPPED1_KRT6A_5.0x_G_1.tif:0262-0279	58	4.103	2	9	4.103	4.674
Patient 7_NOD_MPPED1_KRT6A_5.0x_R_1.tif:0286-0299	51	2.667	0	11	1.07	2.301		Patient 7_NOD_MPPED1_KRT6A_5.0x_G_1.tif:0286-0299	51	5.725	3	15	5.725	6.296
Patient 7_NOD_MPPED1_KRT6A_5.0x_R_1.tif:0303-0208	69	3.319	1	12	1.722	2.953		Patient 7_NOD_MPPED1_KRT6A_5.0x_G_1.tif:0303-0208	69	9.913	4	23	9.913	10.484
Patient 7_NOD_MPPED1_KRT6A_5.0x_R_1.tif:0391-0245	51	3.176	0	10	1.579	2.81		Patient 7_NOD_MPPED1_KRT6A_5.0x_G_1.tif:0391-0245	51	10.588	3	25	10.588	11.159
Patient 7_NOD_MPPED1_KRT6A_5.0x_R_1.tif:0332-0231	36	2.444	1	6	0.847	2.078		Patient 7_NOD_MPPED1_KRT6A_5.0x_G_1.tif:0332-0231	36	6.444	3	13	6.444	7.015
Patient 7_NOD_MPPED1_KRT6A_5.0x_R_1.tif:0283-0359	60	2.633	1	7	1.036	2.267		Patient 7_NOD_MPPED1_KRT6A_5.0x_G_1.tif:0283-0359	60	9.767	2	34	9.767	10.338
Patient 7_NOD_MPPED1_KRT6A_5.0x_R_1.tif:0403-0394	52	2.404	0	12	0.807	2.038		Patient 7_NOD_MPPED1_KRT6A_5.0x_G_1.tif:0403-0394	52	1.154	0	2	1.154	1.725
Patient 7_NOD_MPPED1_KRT6A_5.0x_R_1.tif:0379-0394	36	3.222	1	12	1.625	2.856		Patient 7_NOD_MPPED1_KRT6A_5.0x_G_1.tif:0379-0394	36	10.056	4	24	10.056	10.627
Patient 7_NOD_MPPED1_KRT6A_5.0x_R_1.tif:0355-0395	60	2.717	1	10	1.12	2.351		Patient 7_NOD_MPPED1_KRT6A_5.0x_G_1.tif:0355-0395	60	7.767	3	18	7.767	8.338
Patient 7_NOD_MPPED1_KRT6A_5.0x_R_1.tif:0368-0293	69	1.522	0	8	-0.075	1.156		Patient 7_NOD_MPPED1_KRT6A_5.0x_G_1.tif:0368-0293	69	2.377	1	5	2.377	2.948
Patient 7_NOD_MPPED1_KRT6A_5.0x_R_1.tif:0319-0378	64	1.062	0	3	-0.535	0.696		Patient 7_NOD_MPPED1_KRT6A_5.0x_G_1.tif:0319-0378	64	2.797	1	8	2.797	3.368
Patient 7_NOD_MPPED1_KRT6A_5.0x_R_1.tif:0166-0637	32	2.188	0	5	0.591	1.822		Patient 7_NOD_MPPED1_KRT6A_5.0x_G_1.tif:0166-0637	32	18.906	11	40	18.906	19.477
Patient 7_NOD_MPPED1_KRT6A_5.0x_R_1.tif:0183-0585	58	1	0	2	-0.597	0.634		Patient 7_NOD_MPPED1_KRT6A_5.0x_G_1.tif:0183-0585	58	11.586	3	44	11.586	12.157
Patient 7_NOD_MPPED1_KRT6A_5.0x_R_1.tif:0212-0531	44	0.909	0	1	-0.688	0.543		Patient 7_NOD_MPPED1_KRT6A_5.0x_G_1.tif:0212-0531	44	3.773	2	8	3.773	4.344
Patient 7_NOD_MPPED1_KRT6A_5.0x_R_1.tif:0241-0509	51	1.02	0	2	-0.577	0.654		Patient 7_NOD_MPPED1_KRT6A_5.0x_G_1.tif:0241-0509	51	2.725	2	5	2.725	3.296
Patient 7_NOD_MPPED1_KRT6A_5.0x_R_1.tif:0273-0496	44	1	1	1	-0.597	0.634		Patient 7_NOD_MPPED1_KRT6A_5.0x_G_1.tif:0273-0496	44	3.114	1	7	3.114	3.685
Patient 7_NOD_MPPED1_KRT6A_5.0x_R_1.tif:0307-0493	31	1.129	1	2	-0.468	0.763		Patient 7_NOD_MPPED1_KRT6A_5.0x_G_1.tif:0307-0493	31	1.484	0	3	1.484	2.055
Patient 7_NOD_MPPED1_KRT6A_5.0x_R_1.tif:0347-0479	58	1.052	1	2	-0.545	0.686		Patient 7_NOD_MPPED1_KRT6A_5.0x_G_1.tif:0347-0479	58	3.966	2	10	3.966	4.537
Patient 7_NOD_MPPED1_KRT6A_5.0x_R_1.tif:0370-0465	37	1.081	0	3	-0.516	0.715		Patient 7_NOD_MPPED1_KRT6A_5.0x_G_1.tif:0370-0465	37	18.189	7	42	18.189	18.76
Patient 7_NOD_MPPED1_KRT6A_5.0x_R_1.tif:0395-0472	34	0.824	0	1	-0.773	0.458		Patient 7_NOD_MPPED1_KRT6A_5.0x_G_1.tif:0395-0472	34	6.765	3	16	6.765	7.336
Patient 7_NOD_MPPED1_KRT6A_5.0x_R_1.tif:0414-0479	44	1	1	1	-0.597	0.634		Patient 7_NOD_MPPED1_KRT6A_5.0x_G_1.tif:0414-0479	44	3.409	1	8	3.409	3.98
Patient 7_NOD_MPPED1_KRT6A_5.0x_R_1.tif:0152-0739	37	1.892	1	4	0.295	1.526		Patient 7_NOD_MPPED1_KRT6A_5.0x_G_1.tif:0152-0739	37	4.973	2	10	4.973	5.544
Patient 7_NOD_MPPED1_KRT6A_5.0x_R_1.tif:0159-0864	32	10.125	2	29	8.528	9.759		Patient 7_NOD_MPPED1_KRT6A_5.0x_G_1.tif:0159-0864	32	4.344	2	12	4.344	4.915
Patient 7_NOD_MPPED1_KRT6A_5.0x_R_1.tif:0162-0882	52	12.962	1	65	11.365	12.596		Patient 7_NOD_MPPED1_KRT6A_5.0x_G_1.tif:0162-0882	52	6.442	3	13	6.442	7.013
Patient 7_NOD_MPPED1_KRT6A_5.0x_R_1.tif:0173-0827	60	5.35	1	37	3.753	4.984		Patient 7_NOD_MPPED1_KRT6A_5.0x_G_1.tif:0173-0827	60	5.383	2	13	5.383	5.954
Patient 7_NOD_MPPED1_KRT6A_5.0x_R_1.tif:0148-0768	32	5.125	1	17	3.528	4.759		Patient 7_NOD_MPPED1_KRT6A_5.0x_G_1.tif:0148-0768	32	4.375	1	13	4.375	4.946
Patient 7_NOD_MPPED1_KRT6A_5.0x_R_1.tif:0200-0920	32	1.219	1	2	-0.378	0.853		Patient 7_NOD_MPPED1_KRT6A_5.0x_G_1.tif:0200-0920	32	9.219	3	24	9.219	9.79
Patient 7_NOD_MPPED1_KRT6A_5.0x_R_1.tif:0190-0990	37	1.189	1	2	-0.408	0.823		Patient 7_NOD_MPPED1_KRT6A_5.0x_G_1.tif:0190-0990	37	5.351	2	13	5.351	5.922
Patient 7_NOD_MPPED1_KRT6A_5.0x_R_1.tif:0197-1029	31	1.355	1	3	-0.242	0.989		Patient 7_NOD_MPPED1_KRT6A_5.0x_G_1.tif:0197-1029	31	5.032	2	12	5.032	5.603
Patient 7_NOD_MPPED1_KRT6A_5.0x_R_1.tif:0193-1079	51	1.588	1	3	-0.009	1.222		Patient 7_NOD_MPPED1_KRT6A_5.0x_G_1.tif:0193-1079	51	6.824	2	16	6.824	7.395
Patient 7_NOD_MPPED1_KRT6A_5.0x_R_1.tif:0227-1220	34	1	1	1	-0.597	0.634		Patient 7_NOD_MPPED1_KRT6A_5.0x_G_1.tif:0227-1220	34	7.176	2	22	7.176	7.747
Patient 7_NOD_MPPED1_KRT6A_5.0x_R_1.tif:0195-1151	42	1.119	0	3	-0.478	0.753		Patient 7_NOD_MPPED1_KRT6A_5.0x_G_1.tif:0195-1151	42	2.238	1	6	2.238	2.809
Patient 7_NOD_MPPED1_KRT6A_5.0x_R_1.tif:0242-1295	37	0.892	0	1	-0.705	0.526		Patient 7_NOD_MPPED1_KRT6A_5.0x_G_1.tif:0242-1295	37	4.216	1	14	4.216	4.787
Patient 7_NOD_MPPED1_KRT6A_5.0x_R_1.tif:0248-1330	37	1.027	1	2	-0.57	0.661		Patient 7_NOD_MPPED1_KRT6A_5.0x_G_1.tif:0248-1330	37	7.324	3	21	7.324	7.895
Patient 7_NOD_MPPED1_KRT6A_5.0x_R_1.tif:0257-1371	32	1.312	0	3	-0.285	0.946		Patient 7_NOD_MPPED1_KRT6A_5.0x_G_1.tif:0257-1371	32	4.438	1	9	4.438	5.009
Patient 7_NOD_MPPED1_KRT6A_5.0x_R_1.tif:0275-1411	34	1.059	0	2	-0.538	0.693		Patient 7_NOD_MPPED1_KRT6A_5.0x_G_1.tif:0275-1411	34	8.235	2	19	8.235	8.806
Patient 7_NOD_MPPED1_KRT6A_5.0x_R_1.tif:0306-1442	32	2.219	0	13	0.622	1.853		Patient 7_NOD_MPPED1_KRT6A_5.0x_G_1.tif:0306-1442	32	14.938	4	48	14.938	15.509
Patient 7_NOD_MPPED1_KRT6A_5.0x_R_1.tif:0346-1458	34	1	1	1	-0.597	0.634		Patient 7_NOD_MPPED1_KRT6A_5.0x_G_1.tif:0346-1458	34	14.735	4	51	14.735	15.306
Patient 7_NOD_MPPED1_KRT6A_5.0x_R_1.tif:0492-0551	37	1	1	1	-0.597	0.634		Patient 7_NOD_MPPED1_KRT6A_5.0x_G_1.tif:0492-0551	37	6.162	2	15	6.162	6.733
Patient 7_NOD_MPPED1_KRT6A_5.0x_R_1.tif:0521-0573	32	2.438	1	9	0.841	2.072		Patient 7_NOD_MPPED1_KRT6A_5.0x_G_1.tif:0521-0573	32	14.625	6	28	14.625	15.196
Patient 7_NOD_MPPED1_KRT6A_5.0x_R_1.tif:0540-0585	26	1.385	0	2	-0.212	1.019		Patient 7_NOD_MPPED1_KRT6A_5.0x_G_1.tif:0540-0585	26	8.769	2	19	8.769	9.34
Patient 7_NOD_MPPED1_KRT6A_5.0x_R_1.tif:0560-0606	37	1.73	0	5	0.133	1.364		Patient 7_NOD_MPPED1_KRT6A_5.0x_G_1.tif:0560-0606	37	13.297	2	50	13.297	13.868
Patient 7_NOD_MPPED1_KRT6A_5.0x_R_1.tif:0564-0623	26	1.385	0	4	-0.212	1.019		Patient 7_NOD_MPPED1_KRT6A_5.0x_G_1.tif:0564-0623	26	9.423	3	26	9.423	9.994
Patient 7_NOD_MPPED1_KRT6A_5.0x_R_1.tif:0560-0650	21	1.333	0	3	-0.264	0.967		Patient 7_NOD_MPPED1_KRT6A_5.0x_G_1.tif:0560-0650	21	15.333	5	35	15.333	15.904
Patient 7_NOD_MPPED1_KRT6A_5.0x_R_1.tif:0567-0670	37	1.595	0	5	-0.002	1.229		Patient 7_NOD_MPPED1_KRT6A_5.0x_G_1.tif:0567-0670	37	18.622	3	68	18.622	19.193
Patient 7_NOD_MPPED1_KRT6A_5.0x_R_1.tif:0585-0678	34	1.706	0	4	0.109	1.34		Patient 7_NOD_MPPED1_KRT6A_5.0x_G_1.tif:0585-0678	34	18.971	4	61	18.971	19.542
Patient 7_NOD_MPPED1_KRT6A_5.0x_R_1.tif:0584-0716	34	1.735	0	3	0.138	1.369		Patient 7_NOD_MPPED1_KRT6A_5.0x_G_1.tif:0584-0716	34	6.706	2	22	6.706	7.277
Patient 7_NOD_MPPED1_KRT6A_5.0x_R_1.tif:0574-0745	26	1.346	1	2	-0.251	0.98		Patient 7_NOD_MPPED1_KRT6A_5.0x_G_1.tif:0574-0745	26	6.308	1	24	6.308	6.879
Patient 7_NOD_MPPED1_KRT6A_5.0x_R_1.tif:0579-0774	21	1.19	1	2	-0.407	0.824		Patient 7_NOD_MPPED1_KRT6A_5.0x_G_1.tif:0579-0774	21	4.19	2	8	4.19	4.761
Patient 7_NOD_MPPED1_KRT6A_5.0x_R_1.tif:0599-0867	34	0.765	0	1	-0.832	0.399		Patient 7_NOD_MPPED1_KRT6A_5.0x_G_1.tif:0599-0867	34	3.5	1	9	3.5	4.071
Patient 7_NOD_MPPED1_KRT6A_5.0x_R_1.tif:0694-0742	124	1.597	0	3	0	1.231		Patient 7_NOD_MPPED1_KRT6A_5.0x_G_1.tif:0694-0742	124	0	0	0	0	0.571
Patient 8 (Infiltrative BCC)	Background	MPPED1	KRT6A
Label	Area	Mean	Min	Max	Corrected mean (Mean #-Mean Background)	Relative corrected mean (Corrected mean+1.231)		Label	Area	Mean	Min	Max	Corrected mean (Mean #-Mean Background)	Relative corrected mean (Corrected mean+0.571)
Patient 8_INF_MPPED1_KRT6A_5.0x_R.tif:0235-0520	34	1.176	0	4	0.176	1.407		Patient 8_INF_MPPED1_KRT6A_5.0x_G.tif:0235-0520	34	29.029	16	45	29.029	29.6
Patient 8_INF_MPPED1_KRT6A_5.0x_R.tif:0218-0467	34	1	1	1	0	1.231		Patient 8_INF_MPPED1_KRT6A_5.0x_G.tif:0218-0467	34	23.471	5	63	23.471	24.042
Patient 8_INF_MPPED1_KRT6A_5.0x_R.tif:0112-0451	36	1.111	1	2	0.111	1.342		Patient 8_INF_MPPED1_KRT6A_5.0x_G.tif:0112-0451	36	20.944	4	47	20.944	21.515
Patient 8_INF_MPPED1_KRT6A_5.0x_R.tif:0137-0443	32	1	1	1	0	1.231		Patient 8_INF_MPPED1_KRT6A_5.0x_G.tif:0137-0443	32	36.906	12	67	36.906	37.477
Patient 8_INF_MPPED1_KRT6A_5.0x_R.tif:0188-0421	34	1.912	1	3	0.912	2.143		Patient 8_INF_MPPED1_KRT6A_5.0x_G.tif:0188-0421	34	23.559	10	44	23.559	24.13
Patient 8_INF_MPPED1_KRT6A_5.0x_R.tif:0096-0492	44	2.045	0	8	1.045	2.276		Patient 8_INF_MPPED1_KRT6A_5.0x_G.tif:0096-0492	44	14.159	6	28	14.159	14.73
Patient 8_INF_MPPED1_KRT6A_5.0x_R.tif:0094-0530	60	1.35	1	5	0.35	1.581		Patient 8_INF_MPPED1_KRT6A_5.0x_G.tif:0094-0530	60	10.85	3	32	10.85	11.421
Patient 8_INF_MPPED1_KRT6A_5.0x_R.tif:0100-0580	36	1.056	1	2	0.056	1.287		Patient 8_INF_MPPED1_KRT6A_5.0x_G.tif:0100-0580	36	5.083	1	15	5.083	5.654
Patient 8_INF_MPPED1_KRT6A_5.0x_R.tif:0184-0530	44	1.864	1	4	0.864	2.095		Patient 8_INF_MPPED1_KRT6A_5.0x_G.tif:0184-0530	44	23.227	5	73	23.227	23.798
Patient 8_INF_MPPED1_KRT6A_5.0x_R.tif:0170-0633	37	1.378	1	5	0.378	1.609		Patient 8_INF_MPPED1_KRT6A_5.0x_G.tif:0170-0633	37	14.892	5	31	14.892	15.463
Patient 8_INF_MPPED1_KRT6A_5.0x_R.tif:0197-0602	32	1.844	1	2	0.844	2.075		Patient 8_INF_MPPED1_KRT6A_5.0x_G.tif:0197-0602	32	18.75	5	67	18.75	19.321
Patient 8_INF_MPPED1_KRT6A_5.0x_R.tif:0227-0551	37	3.162	1	13	2.162	3.393		Patient 8_INF_MPPED1_KRT6A_5.0x_G.tif:0227-0551	37	10.243	2	25	10.243	10.814
Patient 8_INF_MPPED1_KRT6A_5.0x_R.tif:0294-0500	37	1.108	1	2	0.108	1.339		Patient 8_INF_MPPED1_KRT6A_5.0x_G.tif:0294-0500	37	27.703	5	84	27.703	28.274
Patient 8_INF_MPPED1_KRT6A_5.0x_R.tif:0130-0748	34	1.382	0	4	0.382	1.613		Patient 8_INF_MPPED1_KRT6A_5.0x_G.tif:0130-0748	34	2.206	1	7	2.206	2.777
Patient 8_INF_MPPED1_KRT6A_5.0x_R.tif:0169-0685	34	1	1	1	0	1.231		Patient 8_INF_MPPED1_KRT6A_5.0x_G.tif:0169-0685	34	7.471	3	23	7.471	8.042
Patient 8_INF_MPPED1_KRT6A_5.0x_R.tif:0172-0778	26	1.269	1	2	0.269	1.5		Patient 8_INF_MPPED1_KRT6A_5.0x_G.tif:0172-0778	26	49.423	14	85	49.423	49.994
Patient 8_INF_MPPED1_KRT6A_5.0x_R.tif:0133-0837	31	1.194	0	3	0.194	1.425		Patient 8_INF_MPPED1_KRT6A_5.0x_G.tif:0133-0837	31	5.903	1	16	5.903	6.474
Patient 8_INF_MPPED1_KRT6A_5.0x_R.tif:0209-0907	51	1.549	0	6	0.549	1.78		Patient 8_INF_MPPED1_KRT6A_5.0x_G.tif:0209-0907	51	6.078	2	24	6.078	6.649
Patient 8_INF_MPPED1_KRT6A_5.0x_R.tif:0189-0816	31	1.226	0	3	0.226	1.457		Patient 8_INF_MPPED1_KRT6A_5.0x_G.tif:0189-0816	31	5.194	1	10	5.194	5.765
Patient 8_INF_MPPED1_KRT6A_5.0x_R.tif:0252-0773	31	1.355	1	2	0.355	1.586		Patient 8_INF_MPPED1_KRT6A_5.0x_G.tif:0252-0773	31	7.419	2	21	7.419	7.99
Patient 8_INF_MPPED1_KRT6A_5.0x_R.tif:0292-0827	34	1.529	1	2	0.529	1.76		Patient 8_INF_MPPED1_KRT6A_5.0x_G.tif:0292-0827	34	17.853	2	65	17.853	18.424
Patient 8_INF_MPPED1_KRT6A_5.0x_R.tif:0338-0890	42	1	1	1	0	1.231		Patient 8_INF_MPPED1_KRT6A_5.0x_G.tif:0338-0890	42	18.238	1	39	18.238	18.809
Patient 8_INF_MPPED1_KRT6A_5.0x_R.tif:0294-0933	36	1.028	1	2	0.028	1.259		Patient 8_INF_MPPED1_KRT6A_5.0x_G.tif:0294-0933	36	3.472	1	9	3.472	4.043
Patient 8_INF_MPPED1_KRT6A_5.0x_R.tif:0155-0975	44	1	1	1	0	1.231		Patient 8_INF_MPPED1_KRT6A_5.0x_G.tif:0155-0975	44	4.091	1	10	4.091	4.662
Patient 8_INF_MPPED1_KRT6A_5.0x_R.tif:0149-1050	51	1.176	0	3	0.176	1.407		Patient 8_INF_MPPED1_KRT6A_5.0x_G.tif:0149-1050	51	8.725	2	21	8.725	9.296
Patient 8_INF_MPPED1_KRT6A_5.0x_R.tif:0167-1091	34	1.235	0	2	0.235	1.466		Patient 8_INF_MPPED1_KRT6A_5.0x_G.tif:0167-1091	34	5.971	1	18	5.971	6.542
Patient 8_INF_MPPED1_KRT6A_5.0x_R.tif:0244-0990	34	1	1	1	0	1.231		Patient 8_INF_MPPED1_KRT6A_5.0x_G.tif:0244-0990	34	7.235	1	18	7.235	7.806
Patient 8_INF_MPPED1_KRT6A_5.0x_R.tif:0318-0978	44	0.864	0	1	-0.136	1.095		Patient 8_INF_MPPED1_KRT6A_5.0x_G.tif:0318-0978	44	14.023	5	31	14.023	14.594
Patient 8_INF_MPPED1_KRT6A_5.0x_R.tif:0351-1089	37	1	1	1	0	1.231		Patient 8_INF_MPPED1_KRT6A_5.0x_G.tif:0351-1089	37	4.919	2	13	4.919	5.49
Patient 8_INF_MPPED1_KRT6A_5.0x_R.tif:0288-1009	51	1.039	1	2	0.039	1.27		Patient 8_INF_MPPED1_KRT6A_5.0x_G.tif:0288-1009	51	16.902	4	71	16.902	17.473
Patient 8_INF_MPPED1_KRT6A_5.0x_R.tif:0124-1201	34	2.588	0	11	1.588	2.819		Patient 8_INF_MPPED1_KRT6A_5.0x_G.tif:0124-1201	34	2.912	1	9	2.912	3.483
Patient 8_INF_MPPED1_KRT6A_5.0x_R.tif:0117-1316	52	1.327	0	3	0.327	1.558		Patient 8_INF_MPPED1_KRT6A_5.0x_G.tif:0117-1316	52	4.115	0	14	4.115	4.686
Patient 8_INF_MPPED1_KRT6A_5.0x_R.tif:0264-1385	37	1.216	1	3	0.216	1.447		Patient 8_INF_MPPED1_KRT6A_5.0x_G.tif:0264-1385	37	8.919	1	30	8.919	9.49
Patient 8_INF_MPPED1_KRT6A_5.0x_R.tif:0403-1195	44	1	1	1	0	1.231		Patient 8_INF_MPPED1_KRT6A_5.0x_G.tif:0403-1195	44	9.818	2	43	9.818	10.389
Patient 8_INF_MPPED1_KRT6A_5.0x_R.tif:0222-1144	37	1.027	1	2	0.027	1.258		Patient 8_INF_MPPED1_KRT6A_5.0x_G.tif:0222-1144	37	14.919	6	42	14.919	15.49
Patient 8_INF_MPPED1_KRT6A_5.0x_R.tif:0200-1290	60	3.933	1	9	2.933	4.164		Patient 8_INF_MPPED1_KRT6A_5.0x_G.tif:0200-1290	60	7.333	2	18	7.333	7.904
Patient 8_INF_MPPED1_KRT6A_5.0x_R.tif:0270-1331	36	1	1	1	0	1.231		Patient 8_INF_MPPED1_KRT6A_5.0x_G.tif:0270-1331	36	5	1	19	5	5.571
Patient 8_INF_MPPED1_KRT6A_5.0x_R.tif:0502-1263	61	1	1	1	0	1.231		Patient 8_INF_MPPED1_KRT6A_5.0x_G.tif:0502-1263	61	17.656	2	76	17.656	18.227
Patient 8_INF_MPPED1_KRT6A_5.0x_R.tif:0851-1270	64	1.062	1	2	0.062	1.293		Patient 8_INF_MPPED1_KRT6A_5.0x_G.tif:0851-1270	64	10.719	1	61	10.719	11.29
Patient 8_INF_MPPED1_KRT6A_5.0x_R.tif:0841-1236	58	1.293	0	3	0.293	1.524		Patient 8_INF_MPPED1_KRT6A_5.0x_G.tif:0841-1236	58	17.086	3	84	17.086	17.657
Patient 8_INF_MPPED1_KRT6A_5.0x_R.tif:0936-0925	36	0.972	0	2	-0.028	1.203		Patient 8_INF_MPPED1_KRT6A_5.0x_G.tif:0936-0925	36	10.556	1	27	10.556	11.127
Patient 8_INF_MPPED1_KRT6A_5.0x_R.tif:0969-0827	60	0.433	0	1	-0.567	0.664		Patient 8_INF_MPPED1_KRT6A_5.0x_G.tif:0969-0827	60	10.717	1	42	10.717	11.288
Patient 8_INF_MPPED1_KRT6A_5.0x_R.tif:0920-0819	51	1	1	1	0	1.231		Patient 8_INF_MPPED1_KRT6A_5.0x_G.tif:0920-0819	51	2.412	0	6	2.412	2.983
Patient 8_INF_MPPED1_KRT6A_5.0x_R.tif:0802-0847	48	0.875	0	2	-0.125	1.106		Patient 8_INF_MPPED1_KRT6A_5.0x_G.tif:0802-0847	48	3.729	1	16	3.729	4.3
Patient 8_INF_MPPED1_KRT6A_5.0x_R.tif:0632-0809	80	1.025	1	2	0.025	1.256		Patient 8_INF_MPPED1_KRT6A_5.0x_G.tif:0632-0809	80	8.262	1	38	8.262	8.833
Patient 8_INF_MPPED1_KRT6A_5.0x_R.tif:0369-1025	21	1	1	1	0	1.231		Patient 8_INF_MPPED1_KRT6A_5.0x_G.tif:0369-1025	21	4.905	2	10	4.905	5.476
Patient 8_INF_MPPED1_KRT6A_5.0x_R.tif:0550-0545	32	1.031	1	2	0.031	1.262		Patient 8_INF_MPPED1_KRT6A_5.0x_G.tif:0550-0545	32	8.625	1	32	8.625	9.196
Patient 8_INF_MPPED1_KRT6A_5.0x_R.tif:0641-0601	31	0.903	0	1	-0.097	1.134		Patient 8_INF_MPPED1_KRT6A_5.0x_G.tif:0641-0601	31	1.871	0	7	1.871	2.442
Patient 8_INF_MPPED1_KRT6A_5.0x_R.tif:0508-0587	37	1	1	1	0	1.231		Patient 8_INF_MPPED1_KRT6A_5.0x_G.tif:0508-0587	37	5.973	2	22	5.973	6.544
Patient 8_INF_MPPED1_KRT6A_5.0x_R.tif:0365-0532	44	1.091	1	2	0.091	1.322		Patient 8_INF_MPPED1_KRT6A_5.0x_G.tif:0365-0532	44	8.023	1	22	8.023	8.594
Patient 8_INF_MPPED1_KRT6A_5.0x_R.tif:0951-0606	70	1	1	1	0	1.231		Patient 8_INF_MPPED1_KRT6A_5.0x_G.tif:0951-0606	70	0	0	0	0	0.571
Label	Area	Mean	Min	Max	Corrected mean (Mean #-Mean Background)	Relative corrected mean (Corrected mean+1.231)		Label	Area	Mean	Min	Max	Corrected mean (Mean #-Mean Background)	Relative corrected mean (Corrected mean+0.571)
Patient 8_INF_MPPED1_KRT6A_5.0x_R_1.tif:0456-0719	32	10.438	2	31	9.438	10.669		Patient 8_INF_MPPED1_KRT6A_5.0x_G_1.tif:0456-0719	32	5.188	3	13	4.188	4.759
Patient 8_INF_MPPED1_KRT6A_5.0x_R_1.tif:0434-0751	26	7.192	3	14	6.192	7.423		Patient 8_INF_MPPED1_KRT6A_5.0x_G_1.tif:0434-0751	26	3.423	1	7	2.423	2.994
Patient 8_INF_MPPED1_KRT6A_5.0x_R_1.tif:0422-0710	32	12.625	2	54	11.625	12.856		Patient 8_INF_MPPED1_KRT6A_5.0x_G_1.tif:0422-0710	32	4.469	2	11	3.469	4.04
Patient 8_INF_MPPED1_KRT6A_5.0x_R_1.tif:0345-0693	32	4.031	0	17	3.031	4.262		Patient 8_INF_MPPED1_KRT6A_5.0x_G_1.tif:0345-0693	32	2.75	1	7	1.75	2.321
Patient 8_INF_MPPED1_KRT6A_5.0x_R_1.tif:0325-0706	26	5.923	1	30	4.923	6.154		Patient 8_INF_MPPED1_KRT6A_5.0x_G_1.tif:0325-0706	26	6.885	2	14	5.885	6.456
Patient 8_INF_MPPED1_KRT6A_5.0x_R_1.tif:0291-0706	21	9.952	3	33	8.952	10.183		Patient 8_INF_MPPED1_KRT6A_5.0x_G_1.tif:0291-0706	21	9.19	5	16	8.19	8.761
Patient 8_INF_MPPED1_KRT6A_5.0x_R_1.tif:0274-0764	32	5.625	1	20	4.625	5.856		Patient 8_INF_MPPED1_KRT6A_5.0x_G_1.tif:0274-0764	32	4.031	1	13	3.031	3.602
Patient 8_INF_MPPED1_KRT6A_5.0x_R_1.tif:0262-0671	26	5.462	1	18	4.462	5.693		Patient 8_INF_MPPED1_KRT6A_5.0x_G_1.tif:0262-0671	26	6.308	2	16	5.308	5.879
Patient 8_INF_MPPED1_KRT6A_5.0x_R_1.tif:0257-0742	26	9.423	2	31	8.423	9.654		Patient 8_INF_MPPED1_KRT6A_5.0x_G_1.tif:0257-0742	26	4.192	2	10	3.192	3.763
Patient 8_INF_MPPED1_KRT6A_5.0x_R_1.tif:0305-0680	21	9.762	1	42	8.762	9.993		Patient 8_INF_MPPED1_KRT6A_5.0x_G_1.tif:0305-0680	21	18	9	35	17	17.571
Patient 8_INF_MPPED1_KRT6A_5.0x_R_1.tif:0181-0693	16	6.75	2	22	5.75	6.981		Patient 8_INF_MPPED1_KRT6A_5.0x_G_1.tif:0181-0693	16	11.188	2	41	10.188	10.759
Patient 8_INF_MPPED1_KRT6A_5.0x_R_1.tif:0194-0725	34	12.853	1	63	11.853	13.084		Patient 8_INF_MPPED1_KRT6A_5.0x_G_1.tif:0194-0725	34	4.647	2	10	3.647	4.218
Patient 8_INF_MPPED1_KRT6A_5.0x_R_1.tif:0220-0785	26	2	0	4	1	2.231		Patient 8_INF_MPPED1_KRT6A_5.0x_G_1.tif:0220-0785	26	7.885	3	19	6.885	7.456
Patient 8_INF_MPPED1_KRT6A_5.0x_R_1.tif:0203-0677	26	5.5	1	20	4.5	5.731		Patient 8_INF_MPPED1_KRT6A_5.0x_G_1.tif:0203-0677	26	3.808	2	8	2.808	3.379
Patient 8_INF_MPPED1_KRT6A_5.0x_R_1.tif:0179-0788	21	5.429	2	14	4.429	5.66		Patient 8_INF_MPPED1_KRT6A_5.0x_G_1.tif:0179-0788	21	6.048	1	16	5.048	5.619
Patient 8_INF_MPPED1_KRT6A_5.0x_R_1.tif:0170-0759	21	4.667	1	21	3.667	4.898		Patient 8_INF_MPPED1_KRT6A_5.0x_G_1.tif:0170-0759	21	5.762	2	16	4.762	5.333
Patient 8_INF_MPPED1_KRT6A_5.0x_R_1.tif:0230-0804	26	1.038	1	2	0.038	1.269		Patient 8_INF_MPPED1_KRT6A_5.0x_G_1.tif:0230-0804	26	6.846	3	14	5.846	6.417
Patient 8_INF_MPPED1_KRT6A_5.0x_R_1.tif:0246-0766	21	3.667	0	21	2.667	3.898		Patient 8_INF_MPPED1_KRT6A_5.0x_G_1.tif:0246-0766	21	4.762	1	10	3.762	4.333
Patient 8_INF_MPPED1_KRT6A_5.0x_R_1.tif:0230-0722	16	3.438	1	12	2.438	3.669		Patient 8_INF_MPPED1_KRT6A_5.0x_G_1.tif:0230-0722	16	13.312	4	43	12.312	12.883
Patient 8_INF_MPPED1_KRT6A_5.0x_R_1.tif:0129-0665	34	4.176	0	16	3.176	4.407		Patient 8_INF_MPPED1_KRT6A_5.0x_G_1.tif:0129-0665	34	4.029	1	13	3.029	3.6
Patient 8_INF_MPPED1_KRT6A_5.0x_R_1.tif:0158-0662	34	1.676	1	4	0.676	1.907		Patient 8_INF_MPPED1_KRT6A_5.0x_G_1.tif:0158-0662	34	7.059	2	28	6.059	6.63
Patient 8_INF_MPPED1_KRT6A_5.0x_R_1.tif:0142-0686	32	2.719	0	7	1.719	2.95		Patient 8_INF_MPPED1_KRT6A_5.0x_G_1.tif:0142-0686	32	4.656	1	10	3.656	4.227
Patient 8_INF_MPPED1_KRT6A_5.0x_R_1.tif:0170-0691	31	6.032	2	18	5.032	6.263		Patient 8_INF_MPPED1_KRT6A_5.0x_G_1.tif:0170-0691	31	4.355	2	10	3.355	3.926
Patient 8_INF_MPPED1_KRT6A_5.0x_R_1.tif:0144-0731	26	3.731	1	11	2.731	3.962		Patient 8_INF_MPPED1_KRT6A_5.0x_G_1.tif:0144-0731	26	6.077	2	24	5.077	5.648
Patient 8_INF_MPPED1_KRT6A_5.0x_R_1.tif:0103-0727	37	1.541	1	6	0.541	1.772		Patient 8_INF_MPPED1_KRT6A_5.0x_G_1.tif:0103-0727	37	6.838	1	19	5.838	6.409
Patient 8_INF_MPPED1_KRT6A_5.0x_R_1.tif:0099-0780	34	1.441	1	4	0.441	1.672		Patient 8_INF_MPPED1_KRT6A_5.0x_G_1.tif:0099-0780	34	6.324	1	19	5.324	5.895
Patient 8_INF_MPPED1_KRT6A_5.0x_R_1.tif:0114-0819	21	2.905	0	12	1.905	3.136		Patient 8_INF_MPPED1_KRT6A_5.0x_G_1.tif:0114-0819	21	9.524	3	22	8.524	9.095
Patient 8_INF_MPPED1_KRT6A_5.0x_R_1.tif:0087-0816	21	2.238	0	5	1.238	2.469		Patient 8_INF_MPPED1_KRT6A_5.0x_G_1.tif:0087-0816	21	5	2	12	4	4.571
Patient 8_INF_MPPED1_KRT6A_5.0x_R_1.tif:0104-0826	31	1.226	1	2	0.226	1.457		Patient 8_INF_MPPED1_KRT6A_5.0x_G_1.tif:0104-0826	31	10.258	4	35	9.258	9.829
Patient 8_INF_MPPED1_KRT6A_5.0x_R_1.tif:0200-0826	26	1.962	1	4	0.962	2.193		Patient 8_INF_MPPED1_KRT6A_5.0x_G_1.tif:0200-0826	26	5.692	2	13	4.692	5.263
Patient 8_INF_MPPED1_KRT6A_5.0x_R_1.tif:0130-0920	34	2.971	1	9	1.971	3.202		Patient 8_INF_MPPED1_KRT6A_5.0x_G_1.tif:0130-0920	34	5.647	1	26	4.647	5.218
Patient 8_INF_MPPED1_KRT6A_5.0x_R_1.tif:0106-0896	26	3	0	13	2	3.231		Patient 8_INF_MPPED1_KRT6A_5.0x_G_1.tif:0106-0896	26	7.538	2	12	6.538	7.109
Patient 8_INF_MPPED1_KRT6A_5.0x_R_1.tif:0097-0848	26	1.346	0	4	0.346	1.577		Patient 8_INF_MPPED1_KRT6A_5.0x_G_1.tif:0097-0848	26	6.808	1	14	5.808	6.379
Patient 8_INF_MPPED1_KRT6A_5.0x_R_1.tif:0257-0955	32	1.531	0	4	0.531	1.762		Patient 8_INF_MPPED1_KRT6A_5.0x_G_1.tif:0257-0955	32	4.375	2	15	3.375	3.946
Patient 8_INF_MPPED1_KRT6A_5.0x_R_1.tif:0165-1028	34	1.941	1	5	0.941	2.172		Patient 8_INF_MPPED1_KRT6A_5.0x_G_1.tif:0165-1028	34	32.059	5	76	31.059	31.63
Patient 8_INF_MPPED1_KRT6A_5.0x_R_1.tif:0104-1039	21	1.714	0	3	0.714	1.945		Patient 8_INF_MPPED1_KRT6A_5.0x_G_1.tif:0104-1039	21	5.619	2	11	4.619	5.19
Patient 8_INF_MPPED1_KRT6A_5.0x_R_1.tif:0468-0872	44	1	1	1	0	1.231		Patient 8_INF_MPPED1_KRT6A_5.0x_G_1.tif:0468-0872	44	11.818	3	31	10.818	11.389
Patient 8_INF_MPPED1_KRT6A_5.0x_R_1.tif:0602-0961	26	1	1	1	0	1.231		Patient 8_INF_MPPED1_KRT6A_5.0x_G_1.tif:0602-0961	26	8.308	1	32	7.308	7.879
Patient 8_INF_MPPED1_KRT6A_5.0x_R_1.tif:0336-0938	37	1.054	1	2	0.054	1.285		Patient 8_INF_MPPED1_KRT6A_5.0x_G_1.tif:0336-0938	37	9.838	4	27	8.838	9.409
Patient 8_INF_MPPED1_KRT6A_5.0x_R_1.tif:0146-1162	24	3.917	0	12	2.917	4.148		Patient 8_INF_MPPED1_KRT6A_5.0x_G_1.tif:0146-1162	24	5.042	3	10	4.042	4.613
Patient 8_INF_MPPED1_KRT6A_5.0x_R_1.tif:0148-1201	14	1.643	1	4	0.643	1.874		Patient 8_INF_MPPED1_KRT6A_5.0x_G_1.tif:0148-1201	14	5.5	3	10	4.5	5.071
Patient 8_INF_MPPED1_KRT6A_5.0x_R_1.tif:0107-1236	32	1.125	1	2	0.125	1.356		Patient 8_INF_MPPED1_KRT6A_5.0x_G_1.tif:0107-1236	32	40.438	10	84	39.438	40.009
Patient 8_INF_MPPED1_KRT6A_5.0x_R_1.tif:0178-1267	37	1.081	0	2	0.081	1.312		Patient 8_INF_MPPED1_KRT6A_5.0x_G_1.tif:0178-1267	37	57.838	18	84	56.838	57.409
Patient 8_INF_MPPED1_KRT6A_5.0x_R_1.tif:0226-1110	21	3.333	0	9	2.333	3.564		Patient 8_INF_MPPED1_KRT6A_5.0x_G_1.tif:0226-1110	21	4	2	7	3	3.571
Patient 8_INF_MPPED1_KRT6A_5.0x_R_1.tif:0328-1151	32	0.969	0	1	-0.031	1.2		Patient 8_INF_MPPED1_KRT6A_5.0x_G_1.tif:0328-1151	32	7.5	1	35	6.5	7.071
Patient 8_INF_MPPED1_KRT6A_5.0x_R_1.tif:0253-1390	36	1	1	1	0	1.231		Patient 8_INF_MPPED1_KRT6A_5.0x_G_1.tif:0253-1390	36	13.083	2	43	12.083	12.654
Patient 8_INF_MPPED1_KRT6A_5.0x_R_1.tif:0188-1445	34	1	1	1	0	1.231		Patient 8_INF_MPPED1_KRT6A_5.0x_G_1.tif:0188-1445	34	15.853	5	46	14.853	15.424
Patient 8_INF_MPPED1_KRT6A_5.0x_R_1.tif:0275-1445	42	1	1	1	0	1.231		Patient 8_INF_MPPED1_KRT6A_5.0x_G_1.tif:0275-1445	42	26.476	6	83	25.476	26.047
Patient 8_INF_MPPED1_KRT6A_5.0x_R_1.tif:0089-1357	37	1.081	1	2	0.081	1.312		Patient 8_INF_MPPED1_KRT6A_5.0x_G_1.tif:0089-1357	37	54.351	23	84	53.351	53.922
Patient 8_INF_MPPED1_KRT6A_5.0x_R_1.tif:0192-1374	32	1	1	1	0	1.231		Patient 8_INF_MPPED1_KRT6A_5.0x_G_1.tif:0192-1374	32	6.375	2	12	5.375	5.946
Patient 8_INF_MPPED1_KRT6A_5.0x_R_1.tif:0931-0945	70	1	1	1	0	1.231		Patient 8_INF_MPPED1_KRT6A_5.0x_G_1.tif:0931-0945	70	1	1	1	0	0.571
Patient 9 (Nodular BCC)	Background	MPPED1	KRT6A
Label	Area	Mean	Min	Max	Corrected mean (Mean #-Mean Background)	Relative corrected mean (Corrected mean+1.231)		Label	Area	Mean	Min	Max	Corrected mean (Mean #-Mean Background)	Relative corrected mean (Corrected mean+0.571)
Patient 9_NOD_MPPED1_KRT6A_5.0x_R.tif:0159-0368	16	15.312	2	40	14.322	15.553		Patient 9_NOD_MPPED1_KRT6A_5.0x_G.tif:0159-0368	16	12.812	5	23	11.867	12.438
Patient 9_NOD_MPPED1_KRT6A_5.0x_R.tif:0174-0330	20	5.25	1	21	4.26	5.491		Patient 9_NOD_MPPED1_KRT6A_5.0x_G.tif:0174-0330	20	4.45	2	15	3.505	4.076
Patient 9_NOD_MPPED1_KRT6A_5.0x_R.tif:0185-0316	21	10.619	4	24	9.629	10.86		Patient 9_NOD_MPPED1_KRT6A_5.0x_G.tif:0185-0316	21	14.048	5	45	13.103	13.674
Patient 9_NOD_MPPED1_KRT6A_5.0x_R.tif:0205-0316	16	11.75	2	29	10.76	11.991		Patient 9_NOD_MPPED1_KRT6A_5.0x_G.tif:0205-0316	16	4.375	3	8	3.43	4.001
Patient 9_NOD_MPPED1_KRT6A_5.0x_R.tif:0201-0294	12	5.5	1	11	4.51	5.741		Patient 9_NOD_MPPED1_KRT6A_5.0x_G.tif:0201-0294	12	6.333	4	10	5.388	5.959
Patient 9_NOD_MPPED1_KRT6A_5.0x_R.tif:0219-0289	16	6.625	2	25	5.635	6.866		Patient 9_NOD_MPPED1_KRT6A_5.0x_G.tif:0219-0289	16	7.312	4	16	6.367	6.938
Patient 9_NOD_MPPED1_KRT6A_5.0x_R.tif:0233-0261	21	3.286	0	12	2.296	3.527		Patient 9_NOD_MPPED1_KRT6A_5.0x_G.tif:0233-0261	21	5.571	2	18	4.626	5.197
Patient 9_NOD_MPPED1_KRT6A_5.0x_R.tif:0261-0234	21	4.762	1	18	3.772	5.003		Patient 9_NOD_MPPED1_KRT6A_5.0x_G.tif:0261-0234	21	6.714	2	17	5.769	6.34
Patient 9_NOD_MPPED1_KRT6A_5.0x_R.tif:0295-0216	12	11.833	1	31	10.843	12.074		Patient 9_NOD_MPPED1_KRT6A_5.0x_G.tif:0295-0216	12	6.167	1	13	5.222	5.793
Patient 9_NOD_MPPED1_KRT6A_5.0x_R.tif:0360-0176	21	7.048	2	31	6.058	7.289		Patient 9_NOD_MPPED1_KRT6A_5.0x_G.tif:0360-0176	21	5.238	2	13	4.293	4.864
Patient 9_NOD_MPPED1_KRT6A_5.0x_R.tif:0381-0181	26	6.077	1	29	5.087	6.318		Patient 9_NOD_MPPED1_KRT6A_5.0x_G.tif:0381-0181	26	4.308	0	13	3.363	3.934
Patient 9_NOD_MPPED1_KRT6A_5.0x_R.tif:0455-0190	20	6.2	1	17	5.21	6.441		Patient 9_NOD_MPPED1_KRT6A_5.0x_G.tif:0455-0190	20	4.75	3	8	3.805	4.376
Patient 9_NOD_MPPED1_KRT6A_5.0x_R.tif:0486-0185	20	5.15	1	19	4.16	5.391		Patient 9_NOD_MPPED1_KRT6A_5.0x_G.tif:0486-0185	20	3.25	0	7	2.305	2.876
Patient 9_NOD_MPPED1_KRT6A_5.0x_R.tif:0519-0205	21	4.429	2	13	3.439	4.67		Patient 9_NOD_MPPED1_KRT6A_5.0x_G.tif:0519-0205	21	4.19	2	8	3.245	3.816
Patient 9_NOD_MPPED1_KRT6A_5.0x_R.tif:0573-0261	26	11.962	2	44	10.972	12.203		Patient 9_NOD_MPPED1_KRT6A_5.0x_G.tif:0573-0261	26	7.192	2	17	6.247	6.818
Patient 9_NOD_MPPED1_KRT6A_5.0x_R.tif:0617-0282	34	7.118	1	26	6.128	7.359		Patient 9_NOD_MPPED1_KRT6A_5.0x_G.tif:0617-0282	34	3.059	1	6	2.114	2.685
Patient 9_NOD_MPPED1_KRT6A_5.0x_R.tif:0626-0304	21	6.333	1	28	5.343	6.574		Patient 9_NOD_MPPED1_KRT6A_5.0x_G.tif:0626-0304	21	3.429	1	8	2.484	3.055
Patient 9_NOD_MPPED1_KRT6A_5.0x_R.tif:0639-0371	32	5.688	1	18	4.698	5.929		Patient 9_NOD_MPPED1_KRT6A_5.0x_G.tif:0639-0371	32	4.344	1	12	3.399	3.97
Patient 9_NOD_MPPED1_KRT6A_5.0x_R.tif:0672-0429	20	9.25	2	21	8.26	9.491		Patient 9_NOD_MPPED1_KRT6A_5.0x_G.tif:0672-0429	20	3.1	1	8	2.155	2.726
Patient 9_NOD_MPPED1_KRT6A_5.0x_R.tif:0669-0461	31	11	0	39	10.01	11.241		Patient 9_NOD_MPPED1_KRT6A_5.0x_G.tif:0669-0461	31	9.774	2	48	8.829	9.4
Patient 9_NOD_MPPED1_KRT6A_5.0x_R.tif:0676-0504	20	4.85	1	14	3.86	5.091		Patient 9_NOD_MPPED1_KRT6A_5.0x_G.tif:0676-0504	20	2.9	1	6	1.955	2.526
Patient 9_NOD_MPPED1_KRT6A_5.0x_R.tif:0672-0573	21	7.381	0	22	6.391	7.622		Patient 9_NOD_MPPED1_KRT6A_5.0x_G.tif:0672-0573	21	5.286	2	13	4.341	4.912
Patient 9_NOD_MPPED1_KRT6A_5.0x_R.tif:0679-0548	26	3.846	0	21	2.856	4.087		Patient 9_NOD_MPPED1_KRT6A_5.0x_G.tif:0679-0548	26	5.154	2	14	4.209	4.78
Patient 9_NOD_MPPED1_KRT6A_5.0x_R.tif:0669-0665	16	5.75	1	15	4.76	5.991		Patient 9_NOD_MPPED1_KRT6A_5.0x_G.tif:0669-0665	16	4.312	1	9	3.367	3.938
Patient 9_NOD_MPPED1_KRT6A_5.0x_R.tif:0674-0875	32	4.406	1	16	3.416	4.647		Patient 9_NOD_MPPED1_KRT6A_5.0x_G.tif:0674-0875	32	5.375	2	15	4.43	5.001
Patient 9_NOD_MPPED1_KRT6A_5.0x_R.tif:0695-0944	26	4.385	1	16	3.395	4.626		Patient 9_NOD_MPPED1_KRT6A_5.0x_G.tif:0695-0944	26	7.115	3	18	6.17	6.741
Patient 9_NOD_MPPED1_KRT6A_5.0x_R.tif:0708-0997	37	7.108	1	38	6.118	7.349		Patient 9_NOD_MPPED1_KRT6A_5.0x_G.tif:0708-0997	37	6.73	3	15	5.785	6.356
Patient 9_NOD_MPPED1_KRT6A_5.0x_R.tif:0807-1055	21	6.524	1	24	5.534	6.765		Patient 9_NOD_MPPED1_KRT6A_5.0x_G.tif:0807-1055	21	2.524	1	5	1.579	2.15
Patient 9_NOD_MPPED1_KRT6A_5.0x_R.tif:0738-1015	34	2.353	0	15	1.363	2.594		Patient 9_NOD_MPPED1_KRT6A_5.0x_G.tif:0738-1015	34	5.5	2	17	4.555	5.126
Patient 9_NOD_MPPED1_KRT6A_5.0x_R.tif:0847-1125	21	4.81	0	24	3.82	5.051		Patient 9_NOD_MPPED1_KRT6A_5.0x_G.tif:0847-1125	21	4.286	2	12	3.341	3.912
Patient 9_NOD_MPPED1_KRT6A_5.0x_R.tif:0888-1206	21	8.524	1	27	7.534	8.765		Patient 9_NOD_MPPED1_KRT6A_5.0x_G.tif:0888-1206	21	5.857	3	12	4.912	5.483
Patient 9_NOD_MPPED1_KRT6A_5.0x_R.tif:0921-1329	32	2.344	0	10	1.354	2.585		Patient 9_NOD_MPPED1_KRT6A_5.0x_G.tif:0921-1329	32	2.906	1	6	1.961	2.532
Patient 9_NOD_MPPED1_KRT6A_5.0x_R.tif:0972-1453	26	7.077	2	27	6.087	7.318		Patient 9_NOD_MPPED1_KRT6A_5.0x_G.tif:0972-1453	26	4.077	1	13	3.132	3.703
Patient 9_NOD_MPPED1_KRT6A_5.0x_R.tif:0998-1501	34	4.235	0	17	3.245	4.476		Patient 9_NOD_MPPED1_KRT6A_5.0x_G.tif:0998-1501	34	4.382	2	12	3.437	4.008
Patient 9_NOD_MPPED1_KRT6A_5.0x_R.tif:0247-1715	26	3.962	1	10	2.972	4.203		Patient 9_NOD_MPPED1_KRT6A_5.0x_G.tif:0247-1715	26	9.5	4	23	8.555	9.126
Patient 9_NOD_MPPED1_KRT6A_5.0x_R.tif:0231-1597	37	3.189	1	17	2.199	3.43		Patient 9_NOD_MPPED1_KRT6A_5.0x_G.tif:0231-1597	37	4.784	2	8	3.839	4.41
Patient 9_NOD_MPPED1_KRT6A_5.0x_R.tif:0215-1444	24	4.875	1	18	3.885	5.116		Patient 9_NOD_MPPED1_KRT6A_5.0x_G.tif:0215-1444	24	4.458	2	7	3.513	4.084
Patient 9_NOD_MPPED1_KRT6A_5.0x_R.tif:0177-1323	36	4.833	1	16	3.843	5.074		Patient 9_NOD_MPPED1_KRT6A_5.0x_G.tif:0177-1323	36	4	1	12	3.055	3.626
Patient 9_NOD_MPPED1_KRT6A_5.0x_R.tif:0216-1345	26	5.154	0	28	4.164	5.395		Patient 9_NOD_MPPED1_KRT6A_5.0x_G.tif:0216-1345	26	7.231	3	12	6.286	6.857
Patient 9_NOD_MPPED1_KRT6A_5.0x_R.tif:0176-1283	16	7.125	2	25	6.135	7.366		Patient 9_NOD_MPPED1_KRT6A_5.0x_G.tif:0176-1283	16	5.312	1	9	4.367	4.938
Patient 9_NOD_MPPED1_KRT6A_5.0x_R.tif:0163-1340	26	9.923	1	43	8.933	10.164		Patient 9_NOD_MPPED1_KRT6A_5.0x_G.tif:0163-1340	26	7.692	2	15	6.747	7.318
Patient 9_NOD_MPPED1_KRT6A_5.0x_R.tif:0114-1221	32	7.75	1	30	6.76	7.991		Patient 9_NOD_MPPED1_KRT6A_5.0x_G.tif:0114-1221	32	14.188	5	41	13.243	13.814
Patient 9_NOD_MPPED1_KRT6A_5.0x_R.tif:0148-0863	36	12.972	2	55	11.982	13.213		Patient 9_NOD_MPPED1_KRT6A_5.0x_G.tif:0148-0863	36	16.556	3	37	15.611	16.182
Patient 9_NOD_MPPED1_KRT6A_5.0x_R.tif:0142-0755	36	12.833	1	65	11.843	13.074		Patient 9_NOD_MPPED1_KRT6A_5.0x_G.tif:0142-0755	36	15	5	37	14.055	14.626
Patient 9_NOD_MPPED1_KRT6A_5.0x_R.tif:0136-0721	44	8.182	0	48	7.192	8.423		Patient 9_NOD_MPPED1_KRT6A_5.0x_G.tif:0136-0721	44	9.182	3	24	8.237	8.808
Patient 9_NOD_MPPED1_KRT6A_5.0x_R.tif:0217-0744	37	11.486	2	56	10.496	11.727		Patient 9_NOD_MPPED1_KRT6A_5.0x_G.tif:0217-0744	37	10.432	2	21	9.487	10.058
Patient 9_NOD_MPPED1_KRT6A_5.0x_R.tif:0281-0744	36	11.444	1	55	10.454	11.685		Patient 9_NOD_MPPED1_KRT6A_5.0x_G.tif:0281-0744	36	8.722	1	26	7.777	8.348
Patient 9_NOD_MPPED1_KRT6A_5.0x_R.tif:0250-0875	16	24.938	8	74	23.948	25.179		Patient 9_NOD_MPPED1_KRT6A_5.0x_G.tif:0250-0875	16	11.438	6	22	10.493	11.064
Patient 9_NOD_MPPED1_KRT6A_5.0x_R.tif:0199-0832	32	14.438	2	73	13.448	14.679		Patient 9_NOD_MPPED1_KRT6A_5.0x_G.tif:0199-0832	32	11.656	2	21	10.711	11.282
Patient 9_NOD_MPPED1_KRT6A_5.0x_R.tif:0174-0804	21	12.524	1	39	11.534	12.765		Patient 9_NOD_MPPED1_KRT6A_5.0x_G.tif:0174-0804	21	6.429	1	16	5.484	6.055
Patient 9_NOD_MPPED1_KRT6A_5.0x_R.tif:0825-0497	384	0.99	0	1	0	1.231		Patient 9_NOD_MPPED1_KRT6A_5.0x_G.tif:0825-0497	384	0.945	0	2	0	0.571
Label	Area	Mean	Min	Max	Corrected mean (Mean #-Mean Background)	Relative corrected mean (Corrected mean+1.231)		Label	Area	Mean	Min	Max	Corrected mean (Mean #-Mean Background)	Relative corrected mean (Corrected mean+0.571)
Patient 9_NOD_MPPED1_KRT6A_5.0x_R_1.tif:0289-0262	31	16.194	3	59	15.402	16.633		Patient 9_NOD_MPPED1_KRT6A_5.0x_G_1.tif:0289-0262	31	14.742	4	35	14.725	15.296
Patient 9_NOD_MPPED1_KRT6A_5.0x_R_1.tif:0290-0310	36	13.75	2	45	12.958	14.189		Patient 9_NOD_MPPED1_KRT6A_5.0x_G_1.tif:0290-0310	36	10.361	4	24	10.344	10.915
Patient 9_NOD_MPPED1_KRT6A_5.0x_R_1.tif:0336-0160	34	9.647	1	34	8.855	10.086		Patient 9_NOD_MPPED1_KRT6A_5.0x_G_1.tif:0336-0160	34	10.353	2	25	10.336	10.907
Patient 9_NOD_MPPED1_KRT6A_5.0x_R_1.tif:0299-0230	26	3.038	0	9	2.246	3.477		Patient 9_NOD_MPPED1_KRT6A_5.0x_G_1.tif:0299-0230	26	19.654	6	45	19.637	20.208
Patient 9_NOD_MPPED1_KRT6A_5.0x_R_1.tif:0258-0406	37	1.73	0	7	0.938	2.169		Patient 9_NOD_MPPED1_KRT6A_5.0x_G_1.tif:0258-0406	37	4.649	2	9	4.632	5.203
Patient 9_NOD_MPPED1_KRT6A_5.0x_R_1.tif:0222-0417	44	2.295	0	10	1.503	2.734		Patient 9_NOD_MPPED1_KRT6A_5.0x_G_1.tif:0222-0417	44	2.591	1	5	2.574	3.145
Patient 9_NOD_MPPED1_KRT6A_5.0x_R_1.tif:0191-0458	32	2.844	1	14	2.052	3.283		Patient 9_NOD_MPPED1_KRT6A_5.0x_G_1.tif:0191-0458	32	5.938	3	15	5.921	6.492
Patient 9_NOD_MPPED1_KRT6A_5.0x_R_1.tif:0135-0537	34	1	1	1	0.208	1.439		Patient 9_NOD_MPPED1_KRT6A_5.0x_G_1.tif:0135-0537	34	3.529	2	7	3.512	4.083
Patient 9_NOD_MPPED1_KRT6A_5.0x_R_1.tif:0126-0561	42	5.5	0	39	4.708	5.939		Patient 9_NOD_MPPED1_KRT6A_5.0x_G_1.tif:0126-0561	42	4.548	0	9	4.531	5.102
Patient 9_NOD_MPPED1_KRT6A_5.0x_R_1.tif:0107-0638	36	10.917	3	27	10.125	11.356		Patient 9_NOD_MPPED1_KRT6A_5.0x_G_1.tif:0107-0638	36	10.306	3	26	10.289	10.86
Patient 9_NOD_MPPED1_KRT6A_5.0x_R_1.tif:0111-0587	44	4	0	19	3.208	4.439		Patient 9_NOD_MPPED1_KRT6A_5.0x_G_1.tif:0111-0587	44	10.932	2	29	10.915	11.486
Patient 9_NOD_MPPED1_KRT6A_5.0x_R_1.tif:0116-0665	21	8.238	1	29	7.446	8.677		Patient 9_NOD_MPPED1_KRT6A_5.0x_G_1.tif:0116-0665	21	11.286	5	19	11.269	11.84
Patient 9_NOD_MPPED1_KRT6A_5.0x_R_1.tif:0097-0713	37	7.243	1	20	6.451	7.682		Patient 9_NOD_MPPED1_KRT6A_5.0x_G_1.tif:0097-0713	37	9.459	2	20	9.442	10.013
Patient 9_NOD_MPPED1_KRT6A_5.0x_R_1.tif:0106-0690	36	7.194	0	48	6.402	7.633		Patient 9_NOD_MPPED1_KRT6A_5.0x_G_1.tif:0106-0690	36	7.611	3	18	7.594	8.165
Patient 9_NOD_MPPED1_KRT6A_5.0x_R_1.tif:0098-0739	34	9.088	0	54	8.296	9.527		Patient 9_NOD_MPPED1_KRT6A_5.0x_G_1.tif:0098-0739	34	10.941	1	25	10.924	11.495
Patient 9_NOD_MPPED1_KRT6A_5.0x_R_1.tif:0111-0791	34	6.618	2	18	5.826	7.057		Patient 9_NOD_MPPED1_KRT6A_5.0x_G_1.tif:0111-0791	34	7.176	3	17	7.159	7.73
Patient 9_NOD_MPPED1_KRT6A_5.0x_R_1.tif:0112-0826	37	5.054	0	24	4.262	5.493		Patient 9_NOD_MPPED1_KRT6A_5.0x_G_1.tif:0112-0826	37	10.081	2	27	10.064	10.635
Patient 9_NOD_MPPED1_KRT6A_5.0x_R_1.tif:0112-0847	31	6.516	1	28	5.724	6.955		Patient 9_NOD_MPPED1_KRT6A_5.0x_G_1.tif:0112-0847	31	8.484	2	21	8.467	9.038
Patient 9_NOD_MPPED1_KRT6A_5.0x_R_1.tif:0104-0895	32	1.156	0	3	0.364	1.595		Patient 9_NOD_MPPED1_KRT6A_5.0x_G_1.tif:0104-0895	32	4.75	1	14	4.733	5.304
Patient 9_NOD_MPPED1_KRT6A_5.0x_R_1.tif:0089-0942	31	3.806	0	17	3.014	4.245		Patient 9_NOD_MPPED1_KRT6A_5.0x_G_1.tif:0089-0942	31	5.194	1	12	5.177	5.748
Patient 9_NOD_MPPED1_KRT6A_5.0x_R_1.tif:0097-0969	26	10.462	1	42	9.67	10.901		Patient 9_NOD_MPPED1_KRT6A_5.0x_G_1.tif:0097-0969	26	8.923	2	22	8.906	9.477
Patient 9_NOD_MPPED1_KRT6A_5.0x_R_1.tif:0139-0991	31	2.613	0	15	1.821	3.052		Patient 9_NOD_MPPED1_KRT6A_5.0x_G_1.tif:0139-0991	31	4.903	1	12	4.886	5.457
Patient 9_NOD_MPPED1_KRT6A_5.0x_R_1.tif:0146-1548	37	5.081	0	20	4.289	5.52		Patient 9_NOD_MPPED1_KRT6A_5.0x_G_1.tif:0146-1548	37	14.189	4	37	14.172	14.743
Patient 9_NOD_MPPED1_KRT6A_5.0x_R_1.tif:0176-1591	34	5.088	0	30	4.296	5.527		Patient 9_NOD_MPPED1_KRT6A_5.0x_G_1.tif:0176-1591	34	15.176	2	36	15.159	15.73
Patient 9_NOD_MPPED1_KRT6A_5.0x_R_1.tif:0358-1612	60	3	0	16	2.208	3.439		Patient 9_NOD_MPPED1_KRT6A_5.0x_G_1.tif:0358-1612	60	7.55	4	19	7.533	8.104
Patient 9_NOD_MPPED1_KRT6A_5.0x_R_1.tif:0269-1662	36	1.333	0	3	0.541	1.772		Patient 9_NOD_MPPED1_KRT6A_5.0x_G_1.tif:0269-1662	36	4.75	1	10	4.733	5.304
Patient 9_NOD_MPPED1_KRT6A_5.0x_R_1.tif:0443-1484	34	8.059	2	42	7.267	8.498		Patient 9_NOD_MPPED1_KRT6A_5.0x_G_1.tif:0443-1484	34	11.941	4	21	11.924	12.495
Patient 9_NOD_MPPED1_KRT6A_5.0x_R_1.tif:0411-1534	44	4.273	0	23	3.481	4.712		Patient 9_NOD_MPPED1_KRT6A_5.0x_G_1.tif:0411-1534	44	4.864	2	10	4.847	5.418
Patient 9_NOD_MPPED1_KRT6A_5.0x_R_1.tif:0503-1488	32	3.219	0	16	2.427	3.658		Patient 9_NOD_MPPED1_KRT6A_5.0x_G_1.tif:0503-1488	32	6.062	2	12	6.045	6.616
Patient 9_NOD_MPPED1_KRT6A_5.0x_R_1.tif:0693-1516	36	1.528	0	4	0.736	1.967		Patient 9_NOD_MPPED1_KRT6A_5.0x_G_1.tif:0693-1516	36	4.139	2	8	4.122	4.693
Patient 9_NOD_MPPED1_KRT6A_5.0x_R_1.tif:0745-1455	34	5.529	2	20	4.737	5.968		Patient 9_NOD_MPPED1_KRT6A_5.0x_G_1.tif:0745-1455	34	4.559	2	12	4.542	5.113
Patient 9_NOD_MPPED1_KRT6A_5.0x_R_1.tif:0783-1388	36	8.306	3	21	7.514	8.745		Patient 9_NOD_MPPED1_KRT6A_5.0x_G_1.tif:0783-1388	36	3.417	1	8	3.4	3.971
Patient 9_NOD_MPPED1_KRT6A_5.0x_R_1.tif:0781-1332	37	12.378	1	33	11.586	12.817		Patient 9_NOD_MPPED1_KRT6A_5.0x_G_1.tif:0781-1332	37	4.514	2	11	4.497	5.068
Patient 9_NOD_MPPED1_KRT6A_5.0x_R_1.tif:0735-1255	52	8.25	1	25	7.458	8.689		Patient 9_NOD_MPPED1_KRT6A_5.0x_G_1.tif:0735-1255	52	2.788	1	5	2.771	3.342
Patient 9_NOD_MPPED1_KRT6A_5.0x_R_1.tif:0768-1059	32	4.688	1	21	3.896	5.127		Patient 9_NOD_MPPED1_KRT6A_5.0x_G_1.tif:0768-1059	32	3.625	2	9	3.608	4.179
Patient 9_NOD_MPPED1_KRT6A_5.0x_R_1.tif:0785-0927	32	4.781	0	28	3.989	5.22		Patient 9_NOD_MPPED1_KRT6A_5.0x_G_1.tif:0785-0927	32	7.812	3	24	7.795	8.366
Patient 9_NOD_MPPED1_KRT6A_5.0x_R_1.tif:0774-0970	44	2.818	1	12	2.026	3.257		Patient 9_NOD_MPPED1_KRT6A_5.0x_G_1.tif:0774-0970	44	9.636	4	22	9.619	10.19
Patient 9_NOD_MPPED1_KRT6A_5.0x_R_1.tif:0748-1217	34	6.794	0	18	6.002	7.233		Patient 9_NOD_MPPED1_KRT6A_5.0x_G_1.tif:0748-1217	34	4.265	2	10	4.248	4.819
Patient 9_NOD_MPPED1_KRT6A_5.0x_R_1.tif:0906-0870	34	3.206	1	9	2.414	3.645		Patient 9_NOD_MPPED1_KRT6A_5.0x_G_1.tif:0906-0870	34	5.794	3	15	5.777	6.348
Patient 9_NOD_MPPED1_KRT6A_5.0x_R_1.tif:0853-0923	34	2.559	1	5	1.767	2.998		Patient 9_NOD_MPPED1_KRT6A_5.0x_G_1.tif:0853-0923	34	2.853	1	8	2.836	3.407
Patient 9_NOD_MPPED1_KRT6A_5.0x_R_1.tif:1011-0806	37	6.486	1	19	5.694	6.925		Patient 9_NOD_MPPED1_KRT6A_5.0x_G_1.tif:1011-0806	37	4.73	1	12	4.713	5.284
Patient 9_NOD_MPPED1_KRT6A_5.0x_R_1.tif:0959-0830	34	3.706	0	12	2.914	4.145		Patient 9_NOD_MPPED1_KRT6A_5.0x_G_1.tif:0959-0830	34	7.147	3	19	7.13	7.701
Patient 9_NOD_MPPED1_KRT6A_5.0x_R_1.tif:0601-1512	44	5.955	1	15	5.163	6.394		Patient 9_NOD_MPPED1_KRT6A_5.0x_G_1.tif:0601-1512	44	5.818	2	12	5.801	6.372
Patient 9_NOD_MPPED1_KRT6A_5.0x_R_1.tif:0278-1126	26	8.346	2	30	7.554	8.785		Patient 9_NOD_MPPED1_KRT6A_5.0x_G_1.tif:0278-1126	26	7.077	4	14	7.06	7.631
Patient 9_NOD_MPPED1_KRT6A_5.0x_R_1.tif:0294-1245	32	5.406	2	22	4.614	5.845		Patient 9_NOD_MPPED1_KRT6A_5.0x_G_1.tif:0294-1245	32	6.594	4	10	6.577	7.148
Patient 9_NOD_MPPED1_KRT6A_5.0x_R_1.tif:0265-0835	16	10.938	2	33	10.146	11.377		Patient 9_NOD_MPPED1_KRT6A_5.0x_G_1.tif:0265-0835	16	8.812	4	13	8.795	9.366
Patient 9_NOD_MPPED1_KRT6A_5.0x_R_1.tif:0239-0869	16	9.062	3	18	8.27	9.501		Patient 9_NOD_MPPED1_KRT6A_5.0x_G_1.tif:0239-0869	16	4.062	2	6	4.045	4.616
Patient 9_NOD_MPPED1_KRT6A_5.0x_R_1.tif:0278-0932	8	22.625	8	40	21.833	23.064		Patient 9_NOD_MPPED1_KRT6A_5.0x_G_1.tif:0278-0932	8	6.125	4	8	6.108	6.679
Patient 9_NOD_MPPED1_KRT6A_5.0x_R_1.tif:0272-0942	12	13.917	4	30	13.125	14.356		Patient 9_NOD_MPPED1_KRT6A_5.0x_G_1.tif:0272-0942	12	5.917	4	9	5.9	6.471
Patient 9_NOD_MPPED1_KRT6A_5.0x_R_1.tif:0332-0536	21	9.381	1	29	8.589	9.82		Patient 9_NOD_MPPED1_KRT6A_5.0x_G_1.tif:0332-0536	21	10.143	5	21	10.126	10.697
Patient 9_NOD_MPPED1_KRT6A_5.0x_R_1.tif:0928-1224	413	0.792	0	3	0	1.231		Patient 9_NOD_MPPED1_KRT6A_5.0x_G_1.tif:0928-1224	413	0.017	0	1	0	0.571
Patient 10 (Infiltrative BCC)	Background	MPPED1	KRT6A
Label	Area	Mean	Min	Max	Corrected mean (Mean #-Mean Background)	Relative corrected mean (Corrected mean+1.231)		Label	Area	Mean	Min	Max	Corrected mean (Mean #-Mean Background)	Relative corrected mean (Corrected mean+0.571)
Patient 10_INF_MPPED1_KRT6A_1_5.0x_R.tif:0212-0644	32	1.188	1	2	1.132	2.363		Patient 10_INF_MPPED1_KRT6A_1_5.0x_G.tif:0212-0644	32	9.469	4	17	9.469	10.04
Patient 10_INF_MPPED1_KRT6A_1_5.0x_R.tif:0319-0623	26	1	1	1	0.944	2.175		Patient 10_INF_MPPED1_KRT6A_1_5.0x_G.tif:0319-0623	26	19.269	10	37	19.269	19.84
Patient 10_INF_MPPED1_KRT6A_1_5.0x_R.tif:0398-0617	34	1	1	1	0.944	2.175		Patient 10_INF_MPPED1_KRT6A_1_5.0x_G.tif:0398-0617	34	49.912	10	84	49.912	50.483
Patient 10_INF_MPPED1_KRT6A_1_5.0x_R.tif:0437-0632	31	1	1	1	0.944	2.175		Patient 10_INF_MPPED1_KRT6A_1_5.0x_G.tif:0437-0632	31	18.581	7	29	18.581	19.152
Patient 10_INF_MPPED1_KRT6A_1_5.0x_R.tif:0527-0578	26	1.192	1	2	1.136	2.367		Patient 10_INF_MPPED1_KRT6A_1_5.0x_G.tif:0527-0578	26	55.308	18	84	55.308	55.879
Patient 10_INF_MPPED1_KRT6A_1_5.0x_R.tif:0622-0683	31	1.032	1	2	0.976	2.207		Patient 10_INF_MPPED1_KRT6A_1_5.0x_G.tif:0622-0683	31	14.194	4	46	14.194	14.765
Patient 10_INF_MPPED1_KRT6A_1_5.0x_R.tif:0849-0689	42	2.857	2	4	2.801	4.032		Patient 10_INF_MPPED1_KRT6A_1_5.0x_G.tif:0849-0689	42	73.143	27	85	73.143	73.714
Patient 10_INF_MPPED1_KRT6A_1_5.0x_R.tif:0181-0744	26	1.231	1	2	1.175	2.406		Patient 10_INF_MPPED1_KRT6A_1_5.0x_G.tif:0181-0744	26	13.5	4	29	13.5	14.071
Patient 10_INF_MPPED1_KRT6A_1_5.0x_R.tif:0114-0794	26	1	1	1	0.944	2.175		Patient 10_INF_MPPED1_KRT6A_1_5.0x_G.tif:0114-0794	26	32.385	17	67	32.385	32.956
Patient 10_INF_MPPED1_KRT6A_1_5.0x_R.tif:0236-0768	26	1	1	1	0.944	2.175		Patient 10_INF_MPPED1_KRT6A_1_5.0x_G.tif:0236-0768	26	15.846	4	42	15.846	16.417
Patient 10_INF_MPPED1_KRT6A_1_5.0x_R.tif:0374-0849	34	2.088	1	3	2.032	3.263		Patient 10_INF_MPPED1_KRT6A_1_5.0x_G.tif:0374-0849	34	32.559	10	84	32.559	33.13
Patient 10_INF_MPPED1_KRT6A_1_5.0x_R.tif:0554-0858	34	1	1	1	0.944	2.175		Patient 10_INF_MPPED1_KRT6A_1_5.0x_G.tif:0554-0858	34	49.294	17	72	49.294	49.865
Patient 10_INF_MPPED1_KRT6A_1_5.0x_R.tif:0627-0872	26	1.308	1	3	1.252	2.483		Patient 10_INF_MPPED1_KRT6A_1_5.0x_G.tif:0627-0872	26	30.308	8	70	30.308	30.879
Patient 10_INF_MPPED1_KRT6A_1_5.0x_R.tif:0601-0918	20	3.65	1	11	3.594	4.825		Patient 10_INF_MPPED1_KRT6A_1_5.0x_G.tif:0601-0918	20	77.55	55	85	77.55	78.121
Patient 10_INF_MPPED1_KRT6A_1_5.0x_R.tif:0662-0854	28	1.25	1	2	1.194	2.425		Patient 10_INF_MPPED1_KRT6A_1_5.0x_G.tif:0662-0854	28	65.75	12	85	65.75	66.321
Patient 10_INF_MPPED1_KRT6A_1_5.0x_R.tif:0707-0888	21	1	1	1	0.944	2.175		Patient 10_INF_MPPED1_KRT6A_1_5.0x_G.tif:0707-0888	21	5	2	11	5	5.571
Patient 10_INF_MPPED1_KRT6A_1_5.0x_R.tif:0986-1287	52	1.038	0	2	0.982	2.213		Patient 10_INF_MPPED1_KRT6A_1_5.0x_G.tif:0986-1287	52	47.365	4	85	47.365	47.936
Patient 10_INF_MPPED1_KRT6A_1_5.0x_R.tif:0964-1278	36	1.333	1	2	1.277	2.508		Patient 10_INF_MPPED1_KRT6A_1_5.0x_G.tif:0964-1278	36	68.667	14	85	68.667	69.238
Patient 10_INF_MPPED1_KRT6A_1_5.0x_R.tif:0412-1306	42	1.405	0	5	1.349	2.58		Patient 10_INF_MPPED1_KRT6A_1_5.0x_G.tif:0412-1306	42	29.048	3	68	29.048	29.619
Patient 10_INF_MPPED1_KRT6A_1_5.0x_R.tif:0575-1342	42	1.024	1	2	0.968	2.199		Patient 10_INF_MPPED1_KRT6A_1_5.0x_G.tif:0575-1342	42	23.595	6	47	23.595	24.166
Patient 10_INF_MPPED1_KRT6A_1_5.0x_R.tif:0529-1399	34	1.029	0	2	0.973	2.204		Patient 10_INF_MPPED1_KRT6A_1_5.0x_G.tif:0529-1399	34	19.176	1	57	19.176	19.747
Patient 10_INF_MPPED1_KRT6A_1_5.0x_R.tif:0737-1155	36	2.472	0	9	2.416	3.647		Patient 10_INF_MPPED1_KRT6A_1_5.0x_G.tif:0737-1155	36	48.222	16	83	48.222	48.793
Patient 10_INF_MPPED1_KRT6A_1_5.0x_R.tif:0737-1219	32	1.062	1	2	1.006	2.237		Patient 10_INF_MPPED1_KRT6A_1_5.0x_G.tif:0737-1219	32	10.094	3	17	10.094	10.665
Patient 10_INF_MPPED1_KRT6A_1_5.0x_R.tif:0886-1244	52	1.308	1	3	1.252	2.483		Patient 10_INF_MPPED1_KRT6A_1_5.0x_G.tif:0886-1244	52	26.269	8	69	26.269	26.84
Patient 10_INF_MPPED1_KRT6A_1_5.0x_R.tif:0855-1368	34	1.324	1	2	1.268	2.499		Patient 10_INF_MPPED1_KRT6A_1_5.0x_G.tif:0855-1368	34	39.176	12	74	39.176	39.747
Patient 10_INF_MPPED1_KRT6A_1_5.0x_R.tif:0816-1268	34	1	1	1	0.944	2.175		Patient 10_INF_MPPED1_KRT6A_1_5.0x_G.tif:0816-1268	34	31.912	4	65	31.912	32.483
Patient 10_INF_MPPED1_KRT6A_1_5.0x_R.tif:0676-1058	26	1.346	0	5	1.29	2.521		Patient 10_INF_MPPED1_KRT6A_1_5.0x_G.tif:0676-1058	26	37.231	11	84	37.231	37.802
Patient 10_INF_MPPED1_KRT6A_1_5.0x_R.tif:0718-1071	34	1.559	0	6	1.503	2.734		Patient 10_INF_MPPED1_KRT6A_1_5.0x_G.tif:0718-1071	34	37.118	4	81	37.118	37.689
Patient 10_INF_MPPED1_KRT6A_1_5.0x_R.tif:0584-1037	32	1.5	0	4	1.444	2.675		Patient 10_INF_MPPED1_KRT6A_1_5.0x_G.tif:0584-1037	32	17.875	7	38	17.875	18.446
Patient 10_INF_MPPED1_KRT6A_1_5.0x_R.tif:0603-1053	32	1	1	1	0.944	2.175		Patient 10_INF_MPPED1_KRT6A_1_5.0x_G.tif:0603-1053	32	36.188	7	83	36.188	36.759
Patient 10_INF_MPPED1_KRT6A_1_5.0x_R.tif:0633-0907	32	1.062	0	2	1.006	2.237		Patient 10_INF_MPPED1_KRT6A_1_5.0x_G.tif:0633-0907	32	30.875	7	66	30.875	31.446
Patient 10_INF_MPPED1_KRT6A_1_5.0x_R.tif:0689-0994	26	1.038	1	2	0.982	2.213		Patient 10_INF_MPPED1_KRT6A_1_5.0x_G.tif:0689-0994	26	38.154	6	84	38.154	38.725
Patient 10_INF_MPPED1_KRT6A_1_5.0x_R.tif:0674-0911	26	0.962	0	1	0.906	2.137		Patient 10_INF_MPPED1_KRT6A_1_5.0x_G.tif:0674-0911	26	23.385	4	74	23.385	23.956
Patient 10_INF_MPPED1_KRT6A_1_5.0x_R.tif:0812-0857	32	1.031	1	2	0.975	2.206		Patient 10_INF_MPPED1_KRT6A_1_5.0x_G.tif:0812-0857	32	30.75	7	81	30.75	31.321
Patient 10_INF_MPPED1_KRT6A_1_5.0x_R.tif:0816-0962	34	1.147	0	2	1.091	2.322		Patient 10_INF_MPPED1_KRT6A_1_5.0x_G.tif:0816-0962	34	43	11	84	43	43.571
Patient 10_INF_MPPED1_KRT6A_1_5.0x_R.tif:0846-0947	34	1	1	1	0.944	2.175		Patient 10_INF_MPPED1_KRT6A_1_5.0x_G.tif:0846-0947	34	9.676	0	31	9.676	10.247
Patient 10_INF_MPPED1_KRT6A_1_5.0x_R.tif:0097-0932	36	1.056	1	2	1	2.231		Patient 10_INF_MPPED1_KRT6A_1_5.0x_G.tif:0097-0932	36	9.167	2	16	9.167	9.738
Patient 10_INF_MPPED1_KRT6A_1_5.0x_R.tif:0078-1040	52	1	0	2	0.944	2.175		Patient 10_INF_MPPED1_KRT6A_1_5.0x_G.tif:0078-1040	52	13.808	3	57	13.808	14.379
Patient 10_INF_MPPED1_KRT6A_1_5.0x_R.tif:0050-1112	42	1.19	1	2	1.134	2.365		Patient 10_INF_MPPED1_KRT6A_1_5.0x_G.tif:0050-1112	42	14.667	2	60	14.667	15.238
Patient 10_INF_MPPED1_KRT6A_1_5.0x_R.tif:0146-0933	44	1.182	0	3	1.126	2.357		Patient 10_INF_MPPED1_KRT6A_1_5.0x_G.tif:0146-0933	44	9.5	3	23	9.5	10.071
Patient 10_INF_MPPED1_KRT6A_1_5.0x_R.tif:0184-1018	60	0.983	0	1	0.927	2.158		Patient 10_INF_MPPED1_KRT6A_1_5.0x_G.tif:0184-1018	60	10.15	2	29	10.15	10.721
Patient 10_INF_MPPED1_KRT6A_1_5.0x_R.tif:0133-1021	34	1.206	1	2	1.15	2.381		Patient 10_INF_MPPED1_KRT6A_1_5.0x_G.tif:0133-1021	34	6.059	1	17	6.059	6.63
Patient 10_INF_MPPED1_KRT6A_1_5.0x_R.tif:0284-0942	80	1.05	0	3	0.994	2.225		Patient 10_INF_MPPED1_KRT6A_1_5.0x_G.tif:0284-0942	80	12.438	1	46	12.438	13.009
Patient 10_INF_MPPED1_KRT6A_1_5.0x_R.tif:0148-1140	34	1.147	1	3	1.091	2.322		Patient 10_INF_MPPED1_KRT6A_1_5.0x_G.tif:0148-1140	34	20	5	50	20	20.571
Patient 10_INF_MPPED1_KRT6A_1_5.0x_R.tif:0189-1086	44	0.977	0	1	0.921	2.152		Patient 10_INF_MPPED1_KRT6A_1_5.0x_G.tif:0189-1086	44	17.568	5	68	17.568	18.139
Patient 10_INF_MPPED1_KRT6A_1_5.0x_R.tif:0116-1204	69	1.13	0	5	1.074	2.305		Patient 10_INF_MPPED1_KRT6A_1_5.0x_G.tif:0116-1204	69	31.841	3	80	31.841	32.412
Patient 10_INF_MPPED1_KRT6A_1_5.0x_R.tif:0343-1132	60	1.033	0	2	0.977	2.208		Patient 10_INF_MPPED1_KRT6A_1_5.0x_G.tif:0343-1132	60	41.817	10	85	41.817	42.388
Patient 10_INF_MPPED1_KRT6A_1_5.0x_R.tif:0338-0961	52	1	1	1	0.944	2.175		Patient 10_INF_MPPED1_KRT6A_1_5.0x_G.tif:0338-0961	52	9.538	4	20	9.538	10.109
Patient 10_INF_MPPED1_KRT6A_1_5.0x_R.tif:0375-1104	64	1.547	0	5	1.491	2.722		Patient 10_INF_MPPED1_KRT6A_1_5.0x_G.tif:0375-1104	64	20.703	5	43	20.703	21.274
Patient 10_INF_MPPED1_KRT6A_1_5.0x_R.tif:0659-1128	60	0.733	0	2	0.677	1.908		Patient 10_INF_MPPED1_KRT6A_1_5.0x_G.tif:0659-1128	60	12.9	1	47	12.9	13.471
Patient 10_INF_MPPED1_KRT6A_1_5.0x_R.tif:0857-0581	413	0.056	0	1	0	1.231		Patient 10_INF_MPPED1_KRT6A_1_5.0x_G.tif:0857-0581	413	0	0	0	0	0.571
Label	Area	Mean	Min	Max	Corrected mean (Mean #-Mean Background)	Relative corrected mean (Corrected mean+1.231)		Label	Area	Mean	Min	Max	Corrected mean (Mean #-Mean Background)	Relative corrected mean (Corrected mean+0.571)
Patient 10_INF_MPPED1_KRT6A_1_5.0x_R_1.tif:0061-0683	37	2.054	1	3	1.796	3.027		Patient 10_INF_MPPED1_KRT6A_1_5.0x_G_1.tif:0061-0683	37	27.676	6	60	27.676	28.247
Patient 10_INF_MPPED1_KRT6A_1_5.0x_R_1.tif:0190-0740	37	1.676	1	4	1.418	2.649		Patient 10_INF_MPPED1_KRT6A_1_5.0x_G_1.tif:0190-0740	37	15.405	3	64	15.405	15.976
Patient 10_INF_MPPED1_KRT6A_1_5.0x_R_1.tif:0192-0810	34	1.471	0	5	1.213	2.444		Patient 10_INF_MPPED1_KRT6A_1_5.0x_G_1.tif:0192-0810	34	16.588	3	78	16.588	17.159
Patient 10_INF_MPPED1_KRT6A_1_5.0x_R_1.tif:0175-0663	32	1.281	1	4	1.023	2.254		Patient 10_INF_MPPED1_KRT6A_1_5.0x_G_1.tif:0175-0663	32	25.531	7	62	25.531	26.102
Patient 10_INF_MPPED1_KRT6A_1_5.0x_R_1.tif:0126-0663	34	1.412	0	5	1.154	2.385		Patient 10_INF_MPPED1_KRT6A_1_5.0x_G_1.tif:0126-0663	34	23.088	3	39	23.088	23.659
Patient 10_INF_MPPED1_KRT6A_1_5.0x_R_1.tif:0247-0681	34	1.794	1	3	1.536	2.767		Patient 10_INF_MPPED1_KRT6A_1_5.0x_G_1.tif:0247-0681	34	69.088	17	85	69.088	69.659
Patient 10_INF_MPPED1_KRT6A_1_5.0x_R_1.tif:0172-0827	32	1.531	1	4	1.273	2.504		Patient 10_INF_MPPED1_KRT6A_1_5.0x_G_1.tif:0172-0827	32	12.375	5	30	12.375	12.946
Patient 10_INF_MPPED1_KRT6A_1_5.0x_R_1.tif:0199-0839	34	1.412	0	4	1.154	2.385		Patient 10_INF_MPPED1_KRT6A_1_5.0x_G_1.tif:0199-0839	34	19.088	3	46	19.088	19.659
Patient 10_INF_MPPED1_KRT6A_1_5.0x_R_1.tif:0271-0827	52	1.365	1	2	1.107	2.338		Patient 10_INF_MPPED1_KRT6A_1_5.0x_G_1.tif:0271-0827	52	57.385	15	85	57.385	57.956
Patient 10_INF_MPPED1_KRT6A_1_5.0x_R_1.tif:0231-0769	34	1.294	1	3	1.036	2.267		Patient 10_INF_MPPED1_KRT6A_1_5.0x_G_1.tif:0231-0769	34	13.618	5	34	13.618	14.189
Patient 10_INF_MPPED1_KRT6A_1_5.0x_R_1.tif:0237-0818	34	1.206	1	3	0.948	2.179		Patient 10_INF_MPPED1_KRT6A_1_5.0x_G_1.tif:0237-0818	34	47.559	15	85	47.559	48.13
Patient 10_INF_MPPED1_KRT6A_1_5.0x_R_1.tif:0224-0916	34	1.382	0	5	1.124	2.355		Patient 10_INF_MPPED1_KRT6A_1_5.0x_G_1.tif:0224-0916	34	46.765	19	85	46.765	47.336
Patient 10_INF_MPPED1_KRT6A_1_5.0x_R_1.tif:0145-0896	37	1.432	0	3	1.174	2.405		Patient 10_INF_MPPED1_KRT6A_1_5.0x_G_1.tif:0145-0896	37	12.568	2	35	12.568	13.139
Patient 10_INF_MPPED1_KRT6A_1_5.0x_R_1.tif:0138-1010	34	1.529	1	5	1.271	2.502		Patient 10_INF_MPPED1_KRT6A_1_5.0x_G_1.tif:0138-1010	34	8.706	4	17	8.706	9.277
Patient 10_INF_MPPED1_KRT6A_1_5.0x_R_1.tif:0165-0953	51	1.098	1	3	0.84	2.071		Patient 10_INF_MPPED1_KRT6A_1_5.0x_G_1.tif:0165-0953	51	8.765	2	31	8.765	9.336
Patient 10_INF_MPPED1_KRT6A_1_5.0x_R_1.tif:0273-0987	34	1.206	1	3	0.948	2.179		Patient 10_INF_MPPED1_KRT6A_1_5.0x_G_1.tif:0273-0987	34	12.706	4	30	12.706	13.277
Patient 10_INF_MPPED1_KRT6A_1_5.0x_R_1.tif:0381-0888	34	2.412	1	5	2.154	3.385		Patient 10_INF_MPPED1_KRT6A_1_5.0x_G_1.tif:0381-0888	34	81.059	32	85	81.059	81.63
Patient 10_INF_MPPED1_KRT6A_1_5.0x_R_1.tif:0459-1014	32	4.25	1	16	3.992	5.223		Patient 10_INF_MPPED1_KRT6A_1_5.0x_G_1.tif:0459-1014	32	15.906	7	29	15.906	16.477
Patient 10_INF_MPPED1_KRT6A_1_5.0x_R_1.tif:0549-0981	32	2.125	0	6	1.867	3.098		Patient 10_INF_MPPED1_KRT6A_1_5.0x_G_1.tif:0549-0981	32	9.344	3	17	9.344	9.915
Patient 10_INF_MPPED1_KRT6A_1_5.0x_R_1.tif:0616-1059	34	1.618	1	3	1.36	2.591		Patient 10_INF_MPPED1_KRT6A_1_5.0x_G_1.tif:0616-1059	34	58.765	22	85	58.765	59.336
Patient 10_INF_MPPED1_KRT6A_1_5.0x_R_1.tif:0627-0940	44	1.455	1	3	1.197	2.428		Patient 10_INF_MPPED1_KRT6A_1_5.0x_G_1.tif:0627-0940	44	55	13	85	55	55.571
Patient 10_INF_MPPED1_KRT6A_1_5.0x_R_1.tif:0613-0910	36	1.194	0	3	0.936	2.167		Patient 10_INF_MPPED1_KRT6A_1_5.0x_G_1.tif:0613-0910	36	62.806	28	84	62.806	63.377
Patient 10_INF_MPPED1_KRT6A_1_5.0x_R_1.tif:0434-0889	32	4.531	0	24	4.273	5.504		Patient 10_INF_MPPED1_KRT6A_1_5.0x_G_1.tif:0434-0889	32	9.562	1	21	9.562	10.133
Patient 10_INF_MPPED1_KRT6A_1_5.0x_R_1.tif:0195-1181	60	1.433	0	6	1.175	2.406		Patient 10_INF_MPPED1_KRT6A_1_5.0x_G_1.tif:0195-1181	60	9.217	1	30	9.217	9.788
Patient 10_INF_MPPED1_KRT6A_1_5.0x_R_1.tif:0163-1166	42	1.024	0	2	0.766	1.997		Patient 10_INF_MPPED1_KRT6A_1_5.0x_G_1.tif:0163-1166	42	4.333	0	10	4.333	4.904
Patient 10_INF_MPPED1_KRT6A_1_5.0x_R_1.tif:0395-1315	52	1.808	1	3	1.55	2.781		Patient 10_INF_MPPED1_KRT6A_1_5.0x_G_1.tif:0395-1315	52	23.788	3	53	23.788	24.359
Patient 10_INF_MPPED1_KRT6A_1_5.0x_R_1.tif:0333-1307	34	1.353	1	7	1.095	2.326		Patient 10_INF_MPPED1_KRT6A_1_5.0x_G_1.tif:0333-1307	34	25.618	11	42	25.618	26.189
Patient 10_INF_MPPED1_KRT6A_1_5.0x_R_1.tif:0269-1251	44	1.864	1	13	1.606	2.837		Patient 10_INF_MPPED1_KRT6A_1_5.0x_G_1.tif:0269-1251	44	55.477	11	84	55.477	56.048
Patient 10_INF_MPPED1_KRT6A_1_5.0x_R_1.tif:0170-0552	51	3.137	0	19	2.879	4.11		Patient 10_INF_MPPED1_KRT6A_1_5.0x_G_1.tif:0170-0552	51	8.471	2	22	8.471	9.042
Patient 10_INF_MPPED1_KRT6A_1_5.0x_R_1.tif:0186-0530	32	1.5	1	2	1.242	2.473		Patient 10_INF_MPPED1_KRT6A_1_5.0x_G_1.tif:0186-0530	32	10.062	3	35	10.062	10.633
Patient 10_INF_MPPED1_KRT6A_1_5.0x_R_1.tif:0270-0547	42	1.381	1	3	1.123	2.354		Patient 10_INF_MPPED1_KRT6A_1_5.0x_G_1.tif:0270-0547	42	19.048	4	30	19.048	19.619
Patient 10_INF_MPPED1_KRT6A_1_5.0x_R_1.tif:0355-0557	34	1.794	0	5	1.536	2.767		Patient 10_INF_MPPED1_KRT6A_1_5.0x_G_1.tif:0355-0557	34	18.794	6	30	18.794	19.365
Patient 10_INF_MPPED1_KRT6A_1_5.0x_R_1.tif:0422-0440	31	1.419	0	3	1.161	2.392		Patient 10_INF_MPPED1_KRT6A_1_5.0x_G_1.tif:0422-0440	31	14.29	2	46	14.29	14.861
Patient 10_INF_MPPED1_KRT6A_1_5.0x_R_1.tif:0520-0429	44	1.568	0	4	1.31	2.541		Patient 10_INF_MPPED1_KRT6A_1_5.0x_G_1.tif:0520-0429	44	17.977	2	40	17.977	18.548
Patient 10_INF_MPPED1_KRT6A_1_5.0x_R_1.tif:0583-0553	44	1.432	1	7	1.174	2.405		Patient 10_INF_MPPED1_KRT6A_1_5.0x_G_1.tif:0583-0553	44	15.341	1	38	15.341	15.912
Patient 10_INF_MPPED1_KRT6A_1_5.0x_R_1.tif:0549-0589	34	2.324	0	9	2.066	3.297		Patient 10_INF_MPPED1_KRT6A_1_5.0x_G_1.tif:0549-0589	34	27.471	4	67	27.471	28.042
Patient 10_INF_MPPED1_KRT6A_1_5.0x_R_1.tif:0533-0665	34	2.294	1	4	2.036	3.267		Patient 10_INF_MPPED1_KRT6A_1_5.0x_G_1.tif:0533-0665	34	48.618	21	73	48.618	49.189
Patient 10_INF_MPPED1_KRT6A_1_5.0x_R_1.tif:0727-0487	42	1.905	0	6	1.647	2.878		Patient 10_INF_MPPED1_KRT6A_1_5.0x_G_1.tif:0727-0487	42	45.857	9	84	45.857	46.428
Patient 10_INF_MPPED1_KRT6A_1_5.0x_R_1.tif:0716-0590	69	1	1	1	0.742	1.973		Patient 10_INF_MPPED1_KRT6A_1_5.0x_G_1.tif:0716-0590	69	7.58	0	23	7.58	8.151
Patient 10_INF_MPPED1_KRT6A_1_5.0x_R_1.tif:0694-0554	34	1.676	0	4	1.418	2.649		Patient 10_INF_MPPED1_KRT6A_1_5.0x_G_1.tif:0694-0554	34	14.912	5	24	14.912	15.483
Patient 10_INF_MPPED1_KRT6A_1_5.0x_R_1.tif:0811-0427	37	3.297	1	8	3.039	4.27		Patient 10_INF_MPPED1_KRT6A_1_5.0x_G_1.tif:0811-0427	37	28.405	4	71	28.405	28.976
Patient 10_INF_MPPED1_KRT6A_1_5.0x_R_1.tif:0915-0591	37	1.27	0	2	1.012	2.243		Patient 10_INF_MPPED1_KRT6A_1_5.0x_G_1.tif:0915-0591	37	35.189	7	80	35.189	35.76
Patient 10_INF_MPPED1_KRT6A_1_5.0x_R_1.tif:0787-0781	37	1.622	1	2	1.364	2.595		Patient 10_INF_MPPED1_KRT6A_1_5.0x_G_1.tif:0787-0781	37	72.189	34	85	72.189	72.76
Patient 10_INF_MPPED1_KRT6A_1_5.0x_R_1.tif:0725-0705	51	1.294	1	3	1.036	2.267		Patient 10_INF_MPPED1_KRT6A_1_5.0x_G_1.tif:0725-0705	51	14.745	2	26	14.745	15.316
Patient 10_INF_MPPED1_KRT6A_1_5.0x_R_1.tif:0598-0674	58	2.552	0	25	2.294	3.525		Patient 10_INF_MPPED1_KRT6A_1_5.0x_G_1.tif:0598-0674	58	32.672	5	68	32.672	33.243
Patient 10_INF_MPPED1_KRT6A_1_5.0x_R_1.tif:0565-0738	37	1.919	1	4	1.661	2.892		Patient 10_INF_MPPED1_KRT6A_1_5.0x_G_1.tif:0565-0738	37	66.324	28	85	66.324	66.895
Patient 10_INF_MPPED1_KRT6A_1_5.0x_R_1.tif:0559-0615	34	2.529	0	8	2.271	3.502		Patient 10_INF_MPPED1_KRT6A_1_5.0x_G_1.tif:0559-0615	34	31.412	3	75	31.412	31.983
Patient 10_INF_MPPED1_KRT6A_1_5.0x_R_1.tif:0551-1232	34	1	1	1	0.742	1.973		Patient 10_INF_MPPED1_KRT6A_1_5.0x_G_1.tif:0551-1232	34	14.324	2	27	14.324	14.895
Patient 10_INF_MPPED1_KRT6A_1_5.0x_R_1.tif:0558-1135	60	1.217	1	3	0.959	2.19		Patient 10_INF_MPPED1_KRT6A_1_5.0x_G_1.tif:0558-1135	60	20.5	2	73	20.5	21.071
Patient 10_INF_MPPED1_KRT6A_1_5.0x_R_1.tif:0580-1222	58	1	0	2	0.742	1.973		Patient 10_INF_MPPED1_KRT6A_1_5.0x_G_1.tif:0580-1222	58	22.552	0	58	22.552	23.123
Patient 10_INF_MPPED1_KRT6A_1_5.0x_R_1.tif:0888-1252	256	0.258	0	1	0	1.231		Patient 10_INF_MPPED1_KRT6A_1_5.0x_G_1.tif:0888-1252	256	0	0	0	0	0.571

## Sheet: Supplementary Fig. 8b
Supplementary Fig. 8b: Ranked individual cells according to thedifference between KRT6A and MPPED1 relative intensities.
Relative mean pixel intensity (MPPED1)	Relative mean pixel intensity (KRT6A)	KRT6A-MPPED1	Type_Patient#
36.088	7.751	-28.337	NOD_Patient 5
36.14	13.071	-23.069	NOD_Patient 5
36.569	18.619	-17.95	NOD_Patient 5
26.807	9.285	-17.522	NOD_Patient 5
31.769	15.07	-16.699	NOD_Patient 5
26.564	9.894	-16.67	NOD_Patient 5
23.064	6.679	-16.385	NOD_Patient 9
29.39	13.259	-16.131	NOD_Patient 5
32.89	17.654	-15.236	NOD_Patient 5
25.409	10.917	-14.492	NOD_Patient 5
25.179	11.064	-14.115	NOD_Patient 9
21.981	7.946	-14.035	NOD_Patient 7
30.011	15.99	-14.021	NOD_Patient 5
18.14	5.321	-12.819	NOD_Patient 5
15.731	2.996	-12.735	INF_Patient 4
27.263	14.66	-12.603	INF_Patient 4
24.09	11.621	-12.469	NOD_Patient 5
20.707	8.476	-12.231	NOD_Patient 7
19.723	7.738	-11.985	NOD_Patient 5
16.326	4.465	-11.861	NOD_Patient 5
19	7.57	-11.43	NOD_Patient 5
20.962	9.57	-11.392	NOD_Patient 5
18.832	7.648	-11.184	NOD_Patient 5
18.015	7.009	-11.006	NOD_Patient 5
16.539	5.723	-10.816	NOD_Patient 5
24.262	13.608	-10.654	NOD_Patient 5
19.045	8.714	-10.331	NOD_Patient 5
17.231	7.108	-10.123	NOD_Patient 5
21.136	11.037	-10.099	NOD_Patient 5
19.515	9.946	-9.569	NOD_Patient 5
16.958	7.426	-9.532	NOD_Patient 5
19.769	10.339	-9.43	NOD_Patient 5
18.504	9.207	-9.297	NOD_Patient 5
24.521	15.285	-9.236	NOD_Patient 5
22.545	13.679	-8.866	NOD_Patient 5
13.084	4.218	-8.866	INF_Patient 8
12.856	4.04	-8.816	INF_Patient 8
16.025	7.34	-8.685	NOD_Patient 5
13.808	5.3	-8.508	NOD_Patient 5
20.5	12.108	-8.392	NOD_Patient 5
20.473	12.381	-8.092	NOD_Patient 5
15.606	7.571	-8.035	NOD_Patient 7
11.991	4.001	-7.99	NOD_Patient 9
17.854	9.904	-7.95	NOD_Patient 5
14.356	6.471	-7.885	NOD_Patient 9
16.462	8.608	-7.854	NOD_Patient 5
12.817	5.068	-7.749	NOD_Patient 9
16.785	9.313	-7.472	NOD_Patient 5
15.919	8.733	-7.186	NOD_Patient 5
16.707	9.656	-7.051	NOD_Patient 5
15.859	8.852	-7.007	NOD_Patient 5
9.491	2.726	-6.765	NOD_Patient 9
12.765	6.055	-6.71	NOD_Patient 9
13.419	7.009	-6.41	NOD_Patient 7
12.074	5.793	-6.281	NOD_Patient 9
19.602	13.34	-6.262	NOD_Patient 5
16.385	10.223	-6.162	NOD_Patient 5
19.755	13.648	-6.107	NOD_Patient 5
16.807	10.809	-5.998	NOD_Patient 5
13.648	7.654	-5.994	NOD_Patient 7
16.178	10.186	-5.992	NOD_Patient 5
16.463	10.474	-5.989	NOD_Patient 5
10.669	4.759	-5.91	INF_Patient 8
9.654	3.763	-5.891	INF_Patient 8
30.871	25.033	-5.838	NOD_Patient 5
14.064	8.238	-5.826	NOD_Patient 7
13.283	7.476	-5.807	NOD_Patient 5
12.664	7	-5.664	NOD_Patient 5
23.231	17.571	-5.66	NOD_Patient 7
12.596	7.013	-5.583	NOD_Patient 7
9.269	3.839	-5.43	NOD_Patient 5
12.203	6.818	-5.385	NOD_Patient 9
13.481	8.134	-5.347	INF_Patient 4
8.689	3.342	-5.347	NOD_Patient 9
12.465	7.238	-5.227	INF_Patient 4
39.616	34.571	-5.045	NOD_Patient 5
15.529	10.615	-4.914	INF_Patient 6
21.041	16.132	-4.909	NOD_Patient 5
9.501	4.616	-4.885	NOD_Patient 9
11.731	6.877	-4.854	NOD_Patient 5
9.759	4.915	-4.844	NOD_Patient 7
8.745	3.971	-4.774	NOD_Patient 9
7.359	2.685	-4.674	NOD_Patient 9
6.765	2.15	-4.615	NOD_Patient 9
7.437	2.883	-4.554	INF_Patient 4
7.423	2.994	-4.429	INF_Patient 8
10.711	6.285	-4.426	NOD_Patient 5
17.231	12.877	-4.354	NOD_Patient 5
13.564	9.275	-4.289	NOD_Patient 5
15.332	11.109	-4.223	NOD_Patient 5
14.876	10.724	-4.152	INF_Patient 4
22.908	18.898	-4.01	NOD_Patient 5
24.452	20.571	-3.881	NOD_Patient 5
14.394	10.561	-3.833	INF_Patient 2
10.648	6.904	-3.744	NOD_Patient 7
11.314	7.654	-3.66	NOD_Patient 7
11.654	8.031	-3.623	NOD_Patient 5
7.318	3.703	-3.615	NOD_Patient 9
13.426	9.904	-3.522	NOD_Patient 5
6.574	3.055	-3.519	NOD_Patient 9
22.66	19.179	-3.481	NOD_Patient 5
8.564	5.108	-3.456	NOD_Patient 5
11.856	8.446	-3.41	NOD_Patient 7
14.679	11.282	-3.397	NOD_Patient 9
6.849	3.453	-3.396	INF_Patient 4
11.685	8.348	-3.337	NOD_Patient 9
18.95	15.619	-3.331	NOD_Patient 5
7.731	4.421	-3.31	NOD_Patient 7
8.765	5.483	-3.282	NOD_Patient 9
14.189	10.915	-3.274	NOD_Patient 9
15.765	12.571	-3.194	NOD_Patient 5
15.553	12.438	-3.115	NOD_Patient 9
15.85	12.846	-3.004	NOD_Patient 5
16.193	13.262	-2.931	NOD_Patient 5
12.462	9.608	-2.854	NOD_Patient 5
10.164	7.318	-2.846	NOD_Patient 9
18.759	16	-2.759	NOD_Patient 5
7.622	4.912	-2.71	NOD_Patient 9
18.755	16.132	-2.623	NOD_Patient 5
10.283	7.666	-2.617	NOD_Patient 5
5.091	2.526	-2.565	NOD_Patient 9
10.172	7.61	-2.562	INF_Patient 4
5.391	2.876	-2.515	NOD_Patient 9
8.648	6.154	-2.494	NOD_Patient 7
6.707	4.238	-2.469	NOD_Patient 7
14.123	11.677	-2.446	INF_Patient 4
7.366	4.938	-2.428	NOD_Patient 9
7.289	4.864	-2.425	NOD_Patient 9
7.233	4.819	-2.414	NOD_Patient 9
12.631	10.234	-2.397	INF_Patient 4
6.318	3.934	-2.384	NOD_Patient 9
13.075	10.715	-2.36	INF_Patient 4
5.731	3.379	-2.352	INF_Patient 8
6.263	3.926	-2.337	INF_Patient 8
5.856	3.602	-2.254	INF_Patient 8
13.419	11.196	-2.223	NOD_Patient 7
22.731	20.525	-2.206	NOD_Patient 5
18.326	16.132	-2.194	NOD_Patient 5
13.231	11.07	-2.161	NOD_Patient 5
14.102	11.994	-2.108	NOD_Patient 5
6.441	4.376	-2.065	NOD_Patient 9
5.991	3.938	-2.053	NOD_Patient 9
11.377	9.366	-2.011	NOD_Patient 9
10.754	8.775	-1.979	INF_Patient 4
5.929	3.97	-1.959	NOD_Patient 9
4.262	2.321	-1.941	INF_Patient 8
11.241	9.4	-1.841	NOD_Patient 9
6.231	4.5	-1.731	NOD_Patient 7
16.14	14.453	-1.687	NOD_Patient 5
4.505	2.821	-1.684	INF_Patient 4
11.727	10.058	-1.669	NOD_Patient 9
6.925	5.284	-1.641	NOD_Patient 9
8.648	7.045	-1.603	INF_Patient 4
5.074	3.626	-1.448	NOD_Patient 9
10.901	9.477	-1.424	NOD_Patient 9
10.183	8.761	-1.422	INF_Patient 8
5.491	4.076	-1.415	NOD_Patient 9
4.84	3.442	-1.398	INF_Patient 4
13.997	12.619	-1.378	NOD_Patient 5
16.633	15.296	-1.337	NOD_Patient 9
8.885	7.549	-1.336	INF_Patient 4
5.564	4.238	-1.326	NOD_Patient 7
10.45	9.184	-1.266	INF_Patient 4
9.398	8.148	-1.25	INF_Patient 4
16.859	15.665	-1.194	NOD_Patient 5
7.731	6.571	-1.16	NOD_Patient 7
8.785	7.631	-1.154	NOD_Patient 9
5.051	3.912	-1.139	NOD_Patient 9
5.116	4.084	-1.032	NOD_Patient 9
7.349	6.356	-0.993	NOD_Patient 9
5.127	4.179	-0.948	NOD_Patient 9
18.423	17.511	-0.912	INF_Patient 4
5.381	4.471	-0.91	NOD_Patient 7
12.539	11.646	-0.893	NOD_Patient 5
5.968	5.113	-0.855	NOD_Patient 9
4.67	3.816	-0.854	NOD_Patient 9
5.669	4.821	-0.848	NOD_Patient 7
5.939	5.102	-0.837	NOD_Patient 9
4.407	3.6	-0.807	INF_Patient 8
0.799	0	-0.799	NOD_Patient 1
13.504	12.798	-0.706	INF_Patient 4
9.258	8.596	-0.662	INF_Patient 4
1.216	0.571	-0.645	NOD_Patient 1
7.859	7.277	-0.582	INF_Patient 4
11.356	10.86	-0.496	NOD_Patient 9
4.476	4.008	-0.468	NOD_Patient 9
13.421	13.053	-0.368	INF_Patient 4
8.385	8.049	-0.336	INF_Patient 4
2.038	1.725	-0.313	NOD_Patient 7
26.481	26.358	-0.123	NOD_Patient 5
5.204	5.099	-0.105	INF_Patient 2
2.585	2.532	-0.053	NOD_Patient 9
5.66	5.619	-0.041	INF_Patient 8
19.041	19.005	-0.036	INF_Patient 4
12.919	12.883	-0.036	NOD_Patient 7
6.394	6.372	-0.022	NOD_Patient 9
9.564	9.571	0.007	NOD_Patient 7
3.564	3.571	0.007	INF_Patient 8
6.866	6.938	0.072	NOD_Patient 9
4.349	4.453	0.104	INF_Patient 4
5.693	5.879	0.186	INF_Patient 8
4.759	4.946	0.187	NOD_Patient 7
13.543	13.759	0.216	NOD_Patient 7
5.741	5.959	0.218	NOD_Patient 9
6.504	6.753	0.249	NOD_Patient 7
6.154	6.456	0.302	INF_Patient 8
4.647	5.001	0.354	NOD_Patient 9
8.423	8.808	0.385	NOD_Patient 9
4.043	4.446	0.403	NOD_Patient 7
2.762	3.165	0.403	NOD_Patient 1
2.998	3.407	0.409	NOD_Patient 9
2.734	3.145	0.411	NOD_Patient 9
3.898	4.333	0.435	INF_Patient 8
4.898	5.333	0.435	INF_Patient 8
0.799	1.238	0.439	NOD_Patient 1
0.799	1.259	0.46	NOD_Patient 1
4.148	4.613	0.465	INF_Patient 8
1.298	1.809	0.511	INF_Patient 3
8.419	8.946	0.527	NOD_Patient 7
7.633	8.165	0.532	NOD_Patient 9
0.799	1.446	0.647	NOD_Patient 1
2.819	3.483	0.664	INF_Patient 8
7.057	7.73	0.673	NOD_Patient 9
4.087	4.78	0.693	NOD_Patient 9
4.712	5.418	0.706	NOD_Patient 9
0.231	0.946	0.715	NOD_Patient 1
4.993	5.714	0.721	NOD_Patient 7
2.981	3.738	0.757	NOD_Patient 7
2.012	2.821	0.809	NOD_Patient 1
10.086	10.907	0.821	NOD_Patient 9
4.293	5.133	0.84	NOD_Patient 7
9.82	10.697	0.877	NOD_Patient 9
7.669	8.571	0.902	NOD_Patient 7
4.984	5.954	0.97	NOD_Patient 7
3.43	4.41	0.98	NOD_Patient 9
4.369	5.463	1.094	INF_Patient 4
22.808	23.934	1.126	INF_Patient 4
0.882	2.029	1.147	NOD_Patient 1
9.043	10.196	1.153	NOD_Patient 7
1.613	2.777	1.164	INF_Patient 8
0.799	1.971	1.172	NOD_Patient 1
2.398	3.571	1.173	NOD_Patient 7
11.731	12.963	1.232	INF_Patient 4
2.95	4.227	1.277	INF_Patient 8
0.763	2.055	1.292	NOD_Patient 7
5.845	7.148	1.303	NOD_Patient 9
1.134	2.442	1.308	INF_Patient 8
5.003	6.34	1.337	NOD_Patient 9
6.106	7.509	1.403	NOD_Patient 7
1.298	2.747	1.449	INF_Patient 3
5.395	6.857	1.462	NOD_Patient 9
4.413	5.904	1.491	INF_Patient 4
4.245	5.748	1.503	NOD_Patient 9
13.074	14.626	1.552	NOD_Patient 9
1.611	3.259	1.648	NOD_Patient 1
0.808	2.456	1.648	NOD_Patient 1
3.527	5.197	1.67	NOD_Patient 9
3.962	5.648	1.686	INF_Patient 8
6.606	8.321	1.715	NOD_Patient 7
1.231	2.983	1.752	INF_Patient 8
9.636	11.407	1.771	INF_Patient 4
6.539	8.319	1.78	INF_Patient 4
1.156	2.948	1.792	NOD_Patient 7
0.799	2.619	1.82	NOD_Patient 1
13.251	15.127	1.876	NOD_Patient 5
0.799	2.759	1.96	NOD_Patient 1
9.527	11.495	1.968	NOD_Patient 9
1.169	3.155	1.986	INF_Patient 3
3.202	5.218	2.016	INF_Patient 8
1.298	3.321	2.023	INF_Patient 3
12.945	14.989	2.044	NOD_Patient 5
0.753	2.809	2.056	NOD_Patient 7
7.269	9.339	2.07	NOD_Patient 5
6.955	9.038	2.083	NOD_Patient 9
5.981	8.071	2.09	NOD_Patient 7
2.469	4.571	2.102	INF_Patient 8
5.85	7.961	2.111	INF_Patient 2
4.626	6.741	2.115	NOD_Patient 9
1.23	3.377	2.147	INF_Patient 2
2.2	4.383	2.183	NOD_Patient 1
1.762	3.946	2.184	INF_Patient 8
7.682	10.013	2.331	NOD_Patient 9
0.761	3.109	2.348	NOD_Patient 1
7.55	9.905	2.355	INF_Patient 2
10.975	13.34	2.365	INF_Patient 4
3.052	5.457	2.405	NOD_Patient 9
1.169	3.659	2.49	INF_Patient 3
0.861	3.383	2.522	NOD_Patient 1
2.594	5.126	2.532	NOD_Patient 9
3.098	5.632	2.534	INF_Patient 2
1.376	3.917	2.541	NOD_Patient 1
2.232	4.776	2.544	INF_Patient 4
3.543	6.133	2.59	NOD_Patient 7
5.606	8.196	2.59	NOD_Patient 7
0.654	3.296	2.642	NOD_Patient 7
1.439	4.083	2.644	NOD_Patient 9
0.696	3.368	2.672	NOD_Patient 7
14.981	17.654	2.673	NOD_Patient 7
3.645	6.348	2.703	NOD_Patient 9
1.967	4.693	2.726	NOD_Patient 9
9.109	11.855	2.746	INF_Patient 2
1.346	4.095	2.749	INF_Patient 3
1.259	4.043	2.784	INF_Patient 8
15.814	18.601	2.787	INF_Patient 4
10.86	13.674	2.814	NOD_Patient 9
8.231	11.071	2.84	NOD_Patient 7
0.799	3.666	2.867	NOD_Patient 1
1.997	4.904	2.907	INF_Patient 10
1.846	4.789	2.943	INF_Patient 6
3.658	6.616	2.958	NOD_Patient 9
13.213	16.182	2.969	NOD_Patient 9
2.169	5.203	3.034	NOD_Patient 9
0.634	3.685	3.051	NOD_Patient 7
2.193	5.263	3.07	INF_Patient 8
1.558	4.686	3.128	INF_Patient 8
5.22	8.366	3.146	NOD_Patient 9
8.677	11.84	3.163	NOD_Patient 9
1.106	4.3	3.194	INF_Patient 8
1.874	5.071	3.197	INF_Patient 8
3.283	6.492	3.209	NOD_Patient 9
12.269	15.511	3.242	INF_Patient 4
1.945	5.19	3.245	INF_Patient 8
1.393	4.674	3.281	NOD_Patient 7
4.702	8.012	3.31	INF_Patient 4
14.564	17.894	3.33	NOD_Patient 5
1.048	4.379	3.331	INF_Patient 2
1.088	4.428	3.34	NOD_Patient 1
5.106	8.446	3.34	NOD_Patient 7
0.634	3.98	3.346	NOD_Patient 7
0.231	3.602	3.371	NOD_Patient 1
2.175	5.571	3.396	INF_Patient 10
1.231	4.662	3.431	INF_Patient 8
0.799	4.321	3.522	NOD_Patient 1
1.772	5.304	3.532	NOD_Patient 9
4.145	7.701	3.556	NOD_Patient 9
1.298	4.883	3.585	INF_Patient 3
4.793	8.383	3.59	NOD_Patient 7
4.043	7.696	3.653	NOD_Patient 7
0.399	4.071	3.672	NOD_Patient 7
1.595	5.304	3.709	NOD_Patient 9
16	19.723	3.723	NOD_Patient 5
4.164	7.904	3.74	INF_Patient 8
6.981	10.759	3.778	INF_Patient 8
0.543	4.344	3.801	NOD_Patient 7
1.765	5.59	3.825	INF_Patient 3
0.686	4.537	3.851	NOD_Patient 7
3.231	7.109	3.878	INF_Patient 8
0.991	4.879	3.888	NOD_Patient 1
0.824	4.761	3.937	NOD_Patient 7
1.799	5.761	3.962	NOD_Patient 1
2.301	6.296	3.995	NOD_Patient 7
8.498	12.495	3.997	NOD_Patient 9
1.573	5.571	3.998	NOD_Patient 1
15.231	19.233	4.002	NOD_Patient 5
1.526	5.544	4.018	NOD_Patient 7
0.5	4.533	4.033	NOD_Patient 1
0.946	5.009	4.063	NOD_Patient 7
0.799	4.863	4.064	NOD_Patient 1
0.231	4.321	4.09	NOD_Patient 1
1.169	5.362	4.193	INF_Patient 3
0.231	4.428	4.197	NOD_Patient 1
1.672	5.895	4.223	INF_Patient 8
1.231	5.476	4.245	INF_Patient 8
2.381	6.63	4.249	INF_Patient 10
1.231	5.49	4.259	INF_Patient 8
0.526	4.787	4.261	NOD_Patient 7
4.374	8.666	4.292	NOD_Patient 7
1.457	5.765	4.308	INF_Patient 8
4.519	8.842	4.323	INF_Patient 2
0.231	4.571	4.34	NOD_Patient 1
1.231	5.571	4.34	INF_Patient 8
1.287	5.654	4.367	INF_Patient 8
13.211	17.591	4.38	INF_Patient 4
13.986	18.417	4.431	NOD_Patient 5
0.564	5.095	4.531	NOD_Patient 1
0.799	5.34	4.541	NOD_Patient 1
1.252	5.825	4.573	INF_Patient 3
0.989	5.603	4.614	NOD_Patient 7
5.504	10.133	4.629	INF_Patient 10
1.772	6.409	4.637	INF_Patient 8
3.439	8.104	4.665	NOD_Patient 9
0.75	5.442	4.692	INF_Patient 2
1.169	5.868	4.699	INF_Patient 3
1.231	5.946	4.715	INF_Patient 8
1.907	6.63	4.723	INF_Patient 8
1.577	6.379	4.802	INF_Patient 8
11.2	16.028	4.828	INF_Patient 4
1.298	6.165	4.867	INF_Patient 3
1.78	6.649	4.869	INF_Patient 8
4.203	9.126	4.923	NOD_Patient 9
4.11	9.042	4.932	INF_Patient 10
5.088	10.023	4.935	INF_Patient 2
2.078	7.015	4.937	NOD_Patient 7
1.298	6.301	5.003	INF_Patient 3
0.231	5.238	5.007	NOD_Patient 1
4.815	9.826	5.011	INF_Patient 2
1.425	6.474	5.049	INF_Patient 8
1.466	6.542	5.076	INF_Patient 8
0.823	5.922	5.099	NOD_Patient 7
5.493	10.635	5.142	NOD_Patient 9
1.269	6.417	5.148	INF_Patient 8
0.684	5.879	5.195	NOD_Patient 1
2.231	7.456	5.225	INF_Patient 8
0.799	6.04	5.241	NOD_Patient 1
0.799	6.071	5.272	NOD_Patient 1
1.231	6.544	5.313	INF_Patient 8
6.882	12.281	5.399	NOD_Patient 5
1.36	6.852	5.492	INF_Patient 3
1.265	6.782	5.517	INF_Patient 3
1.466	7.012	5.546	INF_Patient 4
1.336	6.917	5.581	INF_Patient 3
0.231	5.865	5.634	NOD_Patient 1
1.197	6.936	5.739	INF_Patient 3
1.424	7.196	5.772	NOD_Patient 1
7.079	12.855	5.776	INF_Patient 2
7.991	13.814	5.823	NOD_Patient 9
0.231	6.071	5.84	NOD_Patient 1
1.917	7.787	5.87	INF_Patient 4
1.2	7.071	5.871	INF_Patient 8
0.876	6.763	5.887	NOD_Patient 1
0.98	6.879	5.899	NOD_Patient 7
1.369	7.277	5.908	NOD_Patient 7
3.136	9.095	5.959	INF_Patient 8
2.351	8.338	5.987	NOD_Patient 7
20.919	26.952	6.033	NOD_Patient 5
1.287	7.333	6.046	INF_Patient 3
6.049	12.116	6.067	NOD_Patient 7
0.634	6.733	6.099	NOD_Patient 7
10.731	16.857	6.126	INF_Patient 4
2.932	9.061	6.129	INF_Patient 2
1.222	7.395	6.173	NOD_Patient 7
1.202	7.379	6.177	INF_Patient 2
1.973	8.151	6.178	INF_Patient 10
0.919	7.099	6.18	INF_Patient 6
0.231	6.494	6.263	NOD_Patient 1
1.298	7.571	6.273	INF_Patient 3
0.967	7.306	6.339	INF_Patient 2
0.462	6.802	6.34	NOD_Patient 1
16.539	22.916	6.377	NOD_Patient 5
1.586	7.99	6.404	INF_Patient 8
0.779	7.186	6.407	INF_Patient 2
1.113	7.531	6.418	INF_Patient 6
1.298	7.725	6.427	INF_Patient 3
4.955	11.513	6.558	INF_Patient 2
1.169	7.744	6.575	INF_Patient 3
1.231	7.806	6.575	INF_Patient 8
7.856	14.483	6.627	NOD_Patient 5
1.164	7.802	6.638	INF_Patient 2
1.231	7.879	6.648	INF_Patient 8
12.12	18.793	6.673	NOD_Patient 7
1.962	8.648	6.686	NOD_Patient 1
2.502	9.277	6.775	INF_Patient 10
6.606	13.383	6.777	NOD_Patient 7
1.231	8.042	6.811	INF_Patient 8
3.098	9.915	6.817	INF_Patient 10
4.581	11.405	6.824	INF_Patient 2
0.458	7.336	6.878	NOD_Patient 7
3.257	10.19	6.933	NOD_Patient 9
1.469	8.436	6.967	INF_Patient 3
1.025	8.002	6.977	INF_Patient 6
0.799	7.821	7.022	NOD_Patient 1
5.591	12.615	7.024	INF_Patient 2
4.439	11.486	7.047	NOD_Patient 9
1.169	8.245	7.076	INF_Patient 3
0.634	7.747	7.113	NOD_Patient 7
4.272	11.45	7.178	INF_Patient 2
1.924	9.133	7.209	NOD_Patient 1
0.661	7.895	7.234	NOD_Patient 7
2.071	9.336	7.265	INF_Patient 10
1.322	8.594	7.272	INF_Patient 8
5.356	12.732	7.376	INF_Patient 4
2.406	9.788	7.382	INF_Patient 10
5.961	13.353	7.392	INF_Patient 4
1.343	8.753	7.41	INF_Patient 3
3.393	10.814	7.421	INF_Patient 8
5.322	12.753	7.431	NOD_Patient 7
2.231	9.738	7.507	INF_Patient 10
1.269	8.786	7.517	INF_Patient 3
2.953	10.484	7.531	NOD_Patient 7
1.256	8.833	7.577	INF_Patient 8
9.993	17.571	7.578	INF_Patient 8
2.363	10.04	7.677	INF_Patient 10
2.357	10.071	7.714	INF_Patient 10
1.277	9.01	7.733	INF_Patient 3
2.856	10.627	7.771	NOD_Patient 7
3.344	11.12	7.776	INF_Patient 2
1.407	9.296	7.889	INF_Patient 8
1.262	9.196	7.934	INF_Patient 8
2.175	10.109	7.934	INF_Patient 10
1.298	9.34	8.042	INF_Patient 3
1.447	9.49	8.043	INF_Patient 8
2.267	10.338	8.071	NOD_Patient 7
2.175	10.247	8.072	INF_Patient 10
2.844	10.943	8.099	INF_Patient 2
0.693	8.806	8.113	NOD_Patient 7
1.285	9.409	8.124	INF_Patient 8
2.473	10.633	8.16	INF_Patient 10
1.019	9.34	8.321	NOD_Patient 7
2.81	11.159	8.349	NOD_Patient 7
6.283	14.648	8.365	INF_Patient 4
1.457	9.829	8.372	INF_Patient 8
10.45	18.827	8.377	NOD_Patient 5
1.502	9.882	8.38	INF_Patient 3
3.967	12.394	8.427	INF_Patient 2
2.237	10.665	8.428	INF_Patient 10
1.026	9.542	8.516	INF_Patient 2
1.35	9.867	8.517	INF_Patient 3
2.158	10.721	8.563	INF_Patient 10
1.298	9.924	8.626	INF_Patient 3
1.193	9.885	8.692	INF_Patient 6
4.973	13.676	8.703	INF_Patient 2
1.211	10.033	8.822	INF_Patient 3
0.853	9.79	8.937	NOD_Patient 7
1.019	9.994	8.975	NOD_Patient 7
0.553	9.625	9.072	INF_Patient 2
1.231	10.389	9.158	INF_Patient 8
3.669	12.883	9.214	INF_Patient 8
5.52	14.743	9.223	NOD_Patient 9
3.456	12.78	9.324	INF_Patient 2
4.814	14.154	9.34	NOD_Patient 7
1.574	10.929	9.355	INF_Patient 6
1.394	10.763	9.369	INF_Patient 2
1.574	11.024	9.45	INF_Patient 6
1.231	10.724	9.493	INF_Patient 6
0.337	9.841	9.504	INF_Patient 2
1.07	10.62	9.55	INF_Patient 6
1.27	10.849	9.579	INF_Patient 3
1.085	10.666	9.581	NOD_Patient 1
1.084	10.708	9.624	INF_Patient 6
1.231	10.866	9.635	INF_Patient 6
1.15	10.801	9.651	INF_Patient 3
3.018	12.722	9.704	INF_Patient 2
0.421	10.142	9.721	NOD_Patient 1
1.11	10.862	9.752	INF_Patient 3
4.165	13.984	9.819	INF_Patient 2
1.581	11.421	9.84	INF_Patient 8
1.203	11.127	9.924	INF_Patient 8
1.305	11.231	9.926	INF_Patient 3
1.293	11.29	9.997	INF_Patient 8
1.231	11.24	10.009	INF_Patient 6
1.25	11.333	10.083	INF_Patient 2
1.231	11.389	10.158	INF_Patient 8
1.231	11.419	10.188	INF_Patient 6
5.527	15.73	10.203	NOD_Patient 9
4.116	14.34	10.224	NOD_Patient 1
1.169	11.431	10.262	INF_Patient 3
6.519	16.936	10.417	INF_Patient 2
2.504	12.946	10.442	INF_Patient 10
0.279	10.725	10.446	INF_Patient 2
1.737	12.227	10.49	INF_Patient 3
6.794	17.34	10.546	NOD_Patient 5
1.247	11.843	10.596	INF_Patient 3
0.664	11.288	10.624	INF_Patient 8
1.169	11.886	10.717	INF_Patient 3
2.405	13.139	10.734	INF_Patient 10
1.208	11.961	10.753	INF_Patient 3
2.225	13.009	10.784	INF_Patient 10
1.231	12.099	10.868	INF_Patient 6
1.71	12.615	10.905	INF_Patient 6
1.164	12.093	10.929	INF_Patient 6
1.25	12.259	11.009	INF_Patient 6
1.279	12.302	11.023	INF_Patient 2
1.298	12.321	11.023	INF_Patient 3
2.179	13.277	11.098	INF_Patient 10
4.675	15.811	11.136	INF_Patient 2
1.228	12.421	11.193	INF_Patient 3
5.223	16.477	11.254	INF_Patient 10
5.856	17.133	11.277	NOD_Patient 7
0.356	11.696	11.34	NOD_Patient 1
1.298	12.7	11.402	INF_Patient 3
1.231	12.654	11.423	INF_Patient 8
13.231	24.733	11.502	NOD_Patient 5
0.837	12.34	11.503	NOD_Patient 1
0.634	12.157	11.523	NOD_Patient 7
1.143	12.678	11.535	INF_Patient 6
3.411	14.95	11.539	INF_Patient 2
1.908	13.471	11.563	INF_Patient 10
1.188	12.782	11.594	INF_Patient 3
3.197	14.826	11.629	INF_Patient 2
0.614	12.247	11.633	INF_Patient 2
2.406	14.071	11.665	INF_Patient 10
0.799	12.509	11.71	NOD_Patient 1
1.574	13.357	11.783	INF_Patient 6
1.14	12.986	11.846	INF_Patient 3
1.631	13.535	11.904	INF_Patient 2
1.231	13.151	11.92	INF_Patient 6
2.267	14.189	11.922	INF_Patient 10
0.967	13.042	12.075	INF_Patient 2
0.231	12.417	12.186	NOD_Patient 1
2.991	15.179	12.188	INF_Patient 2
1.298	13.49	12.192	INF_Patient 3
2.175	14.379	12.204	INF_Patient 10
1.726	14	12.274	INF_Patient 2
3.29	15.61	12.32	NOD_Patient 1
2.276	14.73	12.454	INF_Patient 8
2.392	14.861	12.469	INF_Patient 10
1.914	14.412	12.498	INF_Patient 4
1.364	13.868	12.504	NOD_Patient 7
2.207	14.765	12.558	INF_Patient 10
0.731	13.321	12.59	NOD_Patient 1
1.702	14.302	12.6	INF_Patient 2
4.645	17.264	12.619	INF_Patient 2
0.799	13.476	12.677	NOD_Patient 1
1.231	13.911	12.68	INF_Patient 6
0.293	12.977	12.684	NOD_Patient 1
1.055	13.754	12.699	INF_Patient 3
2.649	15.483	12.834	INF_Patient 10
2.365	15.238	12.873	INF_Patient 10
32.731	45.608	12.877	NOD_Patient 5
1.973	14.895	12.922	INF_Patient 10
3.119	16.071	12.952	INF_Patient 4
1.231	14.212	12.981	INF_Patient 6
0.231	13.225	12.994	NOD_Patient 1
0.231	13.259	13.028	NOD_Patient 1
2.267	15.316	13.049	INF_Patient 10
0.359	13.434	13.075	INF_Patient 2
1.49	14.571	13.081	INF_Patient 3
2.072	15.196	13.124	NOD_Patient 7
1.231	14.405	13.174	INF_Patient 6
1.231	14.419	13.188	INF_Patient 6
12.793	26.071	13.278	NOD_Patient 7
1.261	14.542	13.281	INF_Patient 2
1.937	15.238	13.301	INF_Patient 4
2.649	15.976	13.327	INF_Patient 10
1.298	14.714	13.416	INF_Patient 3
0.799	14.216	13.417	NOD_Patient 1
2.532	15.976	13.444	INF_Patient 4
1.298	14.759	13.461	INF_Patient 3
1.095	14.594	13.499	INF_Patient 8
2.405	15.912	13.507	INF_Patient 10
1.578	15.163	13.585	INF_Patient 3
1.078	14.731	13.653	INF_Patient 3
1.237	14.891	13.654	INF_Patient 3
1.853	15.509	13.656	NOD_Patient 7
0.799	14.54	13.741	NOD_Patient 1
0	13.763	13.763	NOD_Patient 1
1.231	15.067	13.836	INF_Patient 4
1.609	15.463	13.854	INF_Patient 8
1.904	15.971	14.067	INF_Patient 4
2.643	16.747	14.104	NOD_Patient 1
1.498	15.615	14.117	INF_Patient 3
4.598	18.787	14.189	INF_Patient 2
1.231	15.424	14.193	INF_Patient 8
1.258	15.49	14.232	INF_Patient 8
2.175	16.417	14.242	INF_Patient 10
0.914	15.263	14.349	NOD_Patient 1
1.824	16.274	14.45	INF_Patient 6
13.035	27.488	14.453	INF_Patient 2
1.557	16.024	14.467	INF_Patient 6
3.935	18.407	14.472	INF_Patient 2
0.66	15.285	14.625	NOD_Patient 1
0.634	15.306	14.672	NOD_Patient 7
2.444	17.159	14.715	INF_Patient 10
0.967	15.904	14.937	NOD_Patient 7
1.298	16.415	15.117	INF_Patient 3
1.169	16.451	15.282	INF_Patient 3
1.135	16.501	15.366	INF_Patient 6
1.35	16.847	15.497	INF_Patient 3
0.46	15.99	15.53	INF_Patient 2
0.577	16.133	15.556	INF_Patient 2
1.508	17.182	15.674	INF_Patient 2
0.864	16.603	15.739	NOD_Patient 1
2.675	18.446	15.771	INF_Patient 10
2.964	18.904	15.94	INF_Patient 2
2.935	18.885	15.95	INF_Patient 6
2.152	18.139	15.987	INF_Patient 10
2.541	18.548	16.007	INF_Patient 10
1.966	18.061	16.095	INF_Patient 3
1.524	17.657	16.133	INF_Patient 8
1.27	17.473	16.203	INF_Patient 8
1.271	17.571	16.3	INF_Patient 3
0.231	16.633	16.402	NOD_Patient 1
1.763	18.308	16.545	INF_Patient 6
2.767	19.365	16.598	INF_Patient 10
1.937	18.571	16.634	INF_Patient 4
1.76	18.424	16.664	INF_Patient 8
1.041	17.753	16.712	INF_Patient 6
3.477	20.208	16.731	NOD_Patient 9
0.462	17.34	16.878	NOD_Patient 1
1.072	18.011	16.939	INF_Patient 6
2.996	19.939	16.943	INF_Patient 2
2.175	19.152	16.977	INF_Patient 10
1.231	18.227	16.996	INF_Patient 8
1.72	18.871	17.151	INF_Patient 4
1.481	18.654	17.173	INF_Patient 3
2.075	19.321	17.246	INF_Patient 8
1.228	18.476	17.248	NOD_Patient 1
2.354	19.619	17.265	INF_Patient 10
2.385	19.659	17.274	INF_Patient 10
1.59	18.883	17.293	INF_Patient 6
0.847	18.19	17.343	NOD_Patient 1
1.121	18.49	17.369	INF_Patient 2
1.263	18.686	17.423	INF_Patient 3
2.204	19.747	17.543	INF_Patient 10
0.231	17.802	17.571	NOD_Patient 1
1.169	18.745	17.576	INF_Patient 3
1.231	18.809	17.578	INF_Patient 8
1.822	19.477	17.655	NOD_Patient 7
2.175	19.84	17.665	INF_Patient 10
0.437	18.218	17.781	INF_Patient 2
1.327	19.218	17.891	INF_Patient 3
1.229	19.193	17.964	NOD_Patient 7
0.715	18.76	18.045	NOD_Patient 7
1.169	19.353	18.184	INF_Patient 3
1.937	20.129	18.192	INF_Patient 4
1.34	19.542	18.202	NOD_Patient 7
2.322	20.571	18.249	INF_Patient 10
1.231	19.484	18.253	INF_Patient 6
1.515	19.789	18.274	INF_Patient 6
1.358	19.852	18.494	INF_Patient 2
2.722	21.274	18.552	INF_Patient 10
0.654	19.263	18.609	NOD_Patient 1
1.231	19.866	18.635	INF_Patient 6
1.937	20.671	18.734	INF_Patient 4
1.174	19.946	18.772	NOD_Patient 1
1.526	20.336	18.81	INF_Patient 2
2.19	21.071	18.881	INF_Patient 10
2.013	21.045	19.032	INF_Patient 3
3.55	22.794	19.244	INF_Patient 2
1.033	20.436	19.403	INF_Patient 3
0.231	19.857	19.626	NOD_Patient 1
1.059	20.69	19.631	INF_Patient 2
1.419	21.075	19.656	INF_Patient 3
1.131	20.928	19.797	INF_Patient 2
1.386	21.189	19.803	INF_Patient 3
0.799	20.763	19.964	NOD_Patient 1
0.83	20.821	19.991	NOD_Patient 1
1.068	21.225	20.157	NOD_Patient 1
1.342	21.515	20.173	INF_Patient 8
1.231	21.693	20.462	INF_Patient 6
1.529	22.024	20.495	INF_Patient 6
1.298	21.861	20.563	INF_Patient 3
1.231	22.133	20.902	INF_Patient 6
3.945	24.904	20.959	NOD_Patient 1
1.231	22.208	20.977	INF_Patient 6
1.366	22.344	20.978	INF_Patient 3
1.169	22.186	21.017	INF_Patient 3
1.973	23.123	21.15	INF_Patient 10
1.574	22.848	21.274	INF_Patient 6
2.385	23.659	21.274	INF_Patient 10
2.781	24.359	21.578	INF_Patient 10
1.937	23.571	21.634	INF_Patient 4
2.095	23.798	21.703	INF_Patient 8
2.137	23.956	21.819	INF_Patient 10
1.234	23.087	21.853	INF_Patient 2
1.809	23.671	21.862	INF_Patient 6
2.199	24.166	21.967	INF_Patient 10
2.143	24.13	21.987	INF_Patient 8
0.539	22.533	21.994	NOD_Patient 1
1.298	23.503	22.205	INF_Patient 3
1.711	23.992	22.281	INF_Patient 3
1.2	23.849	22.649	INF_Patient 6
1.856	24.571	22.715	INF_Patient 4
1.231	24.042	22.811	INF_Patient 8
1.937	24.841	22.904	INF_Patient 4
1.231	24.362	23.131	INF_Patient 6
5.064	28.238	23.174	NOD_Patient 7
1.574	24.847	23.273	INF_Patient 6
2.008	25.476	23.468	INF_Patient 4
0.231	23.714	23.483	NOD_Patient 1
1.741	25.453	23.712	INF_Patient 6
1.645	25.357	23.712	INF_Patient 6
2.254	26.102	23.848	INF_Patient 10
2.326	26.189	23.863	INF_Patient 10
1.785	25.654	23.869	INF_Patient 2
0.231	24.184	23.953	NOD_Patient 1
3.824	27.819	23.995	INF_Patient 2
0.325	24.602	24.277	NOD_Patient 1
0.916	25.214	24.298	INF_Patient 2
1.172	25.472	24.3	INF_Patient 6
3.033	27.359	24.326	INF_Patient 4
2.483	26.84	24.357	INF_Patient 10
1.271	25.652	24.381	INF_Patient 3
1.325	25.949	24.624	INF_Patient 3
4.27	28.976	24.706	INF_Patient 10
3.297	28.042	24.745	INF_Patient 10
1.231	26.047	24.816	INF_Patient 8
3.807	28.723	24.916	INF_Patient 2
1.231	26.267	25.036	INF_Patient 6
1.143	26.208	25.065	INF_Patient 6
1.545	26.759	25.214	INF_Patient 6
3.027	28.247	25.22	INF_Patient 10
1.317	26.609	25.292	INF_Patient 2
3.932	29.483	25.551	INF_Patient 2
1.169	26.959	25.79	INF_Patient 3
1.233	27.165	25.932	INF_Patient 2
0.202	26.214	26.012	INF_Patient 2
1.231	27.276	26.045	INF_Patient 6
1.563	27.877	26.314	INF_Patient 2
1.336	27.686	26.35	INF_Patient 3
1.722	28.302	26.58	NOD_Patient 1
2.315	28.922	26.607	INF_Patient 4
1.339	28.274	26.935	INF_Patient 8
2.58	29.619	27.039	INF_Patient 10
0.847	28.285	27.438	NOD_Patient 1
1.169	28.667	27.498	INF_Patient 3
0.231	27.765	27.534	NOD_Patient 1
0.919	28.655	27.736	INF_Patient 3
1.574	29.653	28.079	INF_Patient 6
2.453	30.539	28.086	INF_Patient 4
1.923	30.024	28.101	INF_Patient 3
1.407	29.6	28.193	INF_Patient 8
0.231	28.456	28.225	NOD_Patient 1
1.092	29.36	28.268	INF_Patient 6
1.574	29.872	28.298	INF_Patient 6
1.231	29.561	28.33	INF_Patient 6
2.483	30.879	28.396	INF_Patient 10
3.502	31.983	28.481	INF_Patient 10
1.666	30.285	28.619	INF_Patient 4
1.574	30.495	28.921	INF_Patient 6
2.206	31.321	29.115	INF_Patient 10
2.237	31.446	29.209	INF_Patient 10
2.172	31.63	29.458	INF_Patient 8
1.709	31.254	29.545	INF_Patient 6
3.525	33.243	29.718	INF_Patient 10
0.923	30.686	29.763	NOD_Patient 1
0.799	30.666	29.867	NOD_Patient 1
3.263	33.13	29.867	INF_Patient 10
1.375	31.283	29.908	INF_Patient 3
1.163	31.17	30.007	INF_Patient 6
2.305	32.412	30.107	INF_Patient 10
1.231	31.443	30.212	INF_Patient 6
2.175	32.483	30.308	INF_Patient 10
1.452	31.84	30.388	INF_Patient 3
1.607	32.379	30.772	NOD_Patient 1
2.175	32.956	30.781	INF_Patient 10
2.956	33.78	30.824	INF_Patient 2
1.236	32.071	30.835	INF_Patient 3
1.574	32.569	30.995	INF_Patient 6
2.664	33.809	31.145	NOD_Patient 5
0.231	31.865	31.634	NOD_Patient 1
1.329	33.04	31.711	INF_Patient 3
1.937	33.79	31.853	INF_Patient 4
1.319	33.355	32.036	INF_Patient 6
1.937	34.265	32.328	INF_Patient 4
1.374	33.72	32.346	INF_Patient 4
1.342	33.74	32.398	INF_Patient 4
1.574	34.112	32.538	INF_Patient 6
1.447	34.245	32.798	INF_Patient 4
1.655	34.524	32.869	INF_Patient 6
0.631	33.521	32.89	NOD_Patient 1
1.917	34.924	33.007	INF_Patient 4
0.231	33.302	33.071	NOD_Patient 1
1.79	35.247	33.457	INF_Patient 4
1.96	35.443	33.483	INF_Patient 4
2.243	35.76	33.517	INF_Patient 10
1.439	35.038	33.599	INF_Patient 6
1.937	35.639	33.702	INF_Patient 4
1.231	35.193	33.962	INF_Patient 6
1.619	35.615	33.996	INF_Patient 6
1.308	35.799	34.491	INF_Patient 4
0.799	35.302	34.503	NOD_Patient 1
3.717	38.275	34.558	INF_Patient 2
2.175	36.759	34.584	INF_Patient 10
1.574	36.163	34.589	INF_Patient 6
4.932	39.679	34.747	INF_Patient 2
1.956	36.879	34.923	INF_Patient 4
2.734	37.689	34.955	INF_Patient 10
1.483	36.509	35.026	INF_Patient 2
1.574	36.729	35.155	INF_Patient 6
2.521	37.802	35.281	INF_Patient 10
4.517	40.132	35.615	NOD_Patient 5
0.526	36.193	35.667	INF_Patient 2
1.481	37.203	35.722	INF_Patient 4
1.937	37.706	35.769	INF_Patient 4
1.741	37.746	36.005	INF_Patient 6
1.231	37.477	36.246	INF_Patient 8
3.356	39.644	36.288	INF_Patient 2
1.574	37.868	36.294	INF_Patient 6
2.213	38.725	36.512	INF_Patient 10
0.637	37.54	36.903	NOD_Patient 1
2.505	39.706	37.201	INF_Patient 4
2.499	39.747	37.248	INF_Patient 10
1.702	39.29	37.588	INF_Patient 2
2.22	40.488	38.268	INF_Patient 4
1.801	40.116	38.315	INF_Patient 4
1.231	39.558	38.327	INF_Patient 6
1.202	39.571	38.369	INF_Patient 2
1.548	40.133	38.585	INF_Patient 3
1.356	40.009	38.653	INF_Patient 8
1.367	40.093	38.726	INF_Patient 4
1.858	40.633	38.775	INF_Patient 2
0.799	39.821	39.022	NOD_Patient 1
1.231	40.266	39.035	INF_Patient 6
1.993	41.201	39.208	INF_Patient 6
1.597	41.183	39.586	INF_Patient 6
2.208	42.388	40.18	INF_Patient 10
1.574	42.212	40.638	INF_Patient 6
1.954	42.759	40.805	INF_Patient 3
1.169	42.068	40.899	INF_Patient 3
3.455	44.537	41.082	INF_Patient 2
1.392	42.476	41.084	INF_Patient 2
1.787	42.98	41.193	INF_Patient 3
2.322	43.571	41.249	INF_Patient 10
3.204	44.638	41.434	INF_Patient 2
1.349	42.972	41.623	INF_Patient 6
2.024	43.744	41.72	INF_Patient 4
3.1	45.261	42.161	INF_Patient 2
1.574	43.986	42.412	INF_Patient 6
1.231	43.796	42.565	INF_Patient 6
2.033	44.744	42.711	INF_Patient 4
1.319	44.169	42.85	INF_Patient 4
1.609	44.488	42.879	INF_Patient 4
1.545	44.465	42.92	INF_Patient 6
1.693	44.703	43.01	INF_Patient 4
1.298	44.321	43.023	INF_Patient 3
1.643	44.905	43.262	INF_Patient 4
1.298	44.829	43.531	INF_Patient 3
2.878	46.428	43.55	INF_Patient 10
1.164	44.725	43.561	INF_Patient 2
1.564	45.148	43.584	INF_Patient 4
1.574	45.232	43.658	INF_Patient 6
1	44.84	43.84	NOD_Patient 1
1.937	45.881	43.944	INF_Patient 4
1.164	45.148	43.984	INF_Patient 2
3.727	47.755	44.028	INF_Patient 2
1.92	46.054	44.134	INF_Patient 4
1.454	45.774	44.32	INF_Patient 3
1.474	46.137	44.663	INF_Patient 4
1.793	46.767	44.974	INF_Patient 4
2.355	47.336	44.981	INF_Patient 10
3.647	48.793	45.146	INF_Patient 10
2.731	47.976	45.245	INF_Patient 4
1.597	47.319	45.722	INF_Patient 6
2.213	47.936	45.723	INF_Patient 10
3.267	49.189	45.922	INF_Patient 10
2.179	48.13	45.951	INF_Patient 10
1.298	47.336	46.038	INF_Patient 3
2.28	49.348	47.068	INF_Patient 6
1.298	48.523	47.225	INF_Patient 3
2.175	49.865	47.69	INF_Patient 10
0.707	48.571	47.864	NOD_Patient 1
1.231	49.11	47.879	INF_Patient 6
1.169	49.2	48.031	INF_Patient 3
1.574	49.639	48.065	INF_Patient 6
1.603	49.671	48.068	INF_Patient 6
2.175	50.483	48.308	INF_Patient 10
1.36	49.696	48.336	INF_Patient 3
1.5	49.994	48.494	INF_Patient 8
1.36	50.62	49.26	INF_Patient 6
1.169	50.805	49.636	INF_Patient 3
3.336	53.347	50.011	INF_Patient 2
1.745	52.137	50.392	INF_Patient 4
3.3	53.707	50.407	INF_Patient 2
4.204	54.83	50.626	INF_Patient 2
1.662	52.583	50.921	INF_Patient 6
1.231	52.526	51.295	INF_Patient 6
1.574	53.251	51.677	INF_Patient 6
1.91	53.922	52.012	INF_Patient 4
3.633	55.755	52.122	INF_Patient 2
1.574	53.956	52.382	INF_Patient 6
4.707	57.179	52.472	NOD_Patient 5
1.312	53.922	52.61	INF_Patient 8
1.981	54.729	52.748	INF_Patient 4
2.428	55.571	53.143	INF_Patient 10
2.837	56.048	53.211	INF_Patient 10
0.837	54.225	53.388	NOD_Patient 1
2.367	55.879	53.512	INF_Patient 10
1.574	55.507	53.933	INF_Patient 6
2.338	57.956	55.618	INF_Patient 10
1.471	57.225	55.754	INF_Patient 2
9.578	65.509	55.931	NOD_Patient 5
1.916	57.897	55.981	INF_Patient 4
1.312	57.409	56.097	INF_Patient 8
1.231	57.366	56.135	INF_Patient 6
2.591	59.336	56.745	INF_Patient 10
1.71	58.819	57.109	INF_Patient 6
3.726	61.737	58.011	INF_Patient 2
2.312	60.731	58.419	INF_Patient 4
1.591	60.541	58.95	INF_Patient 6
1.005	60.362	59.357	INF_Patient 6
3.706	63.842	60.136	INF_Patient 2
1.997	62.498	60.501	INF_Patient 4
2.27	62.96	60.69	INF_Patient 4
2.167	63.377	61.21	INF_Patient 10
1.298	62.571	61.273	INF_Patient 3
1.73	63.868	62.138	INF_Patient 6
8.702	71.071	62.369	NOD_Patient 5
2.326	64.846	62.52	NOD_Patient 5
1.293	64.412	63.119	INF_Patient 6
2.425	66.321	63.896	INF_Patient 10
2.892	66.895	64.003	INF_Patient 10
1.603	65.671	64.068	INF_Patient 6
2.508	69.238	66.73	INF_Patient 10
2.767	69.659	66.892	INF_Patient 10
1.231	68.36	67.129	INF_Patient 6
0.231	67.609	67.378	NOD_Patient 1
1.298	69.1	67.802	INF_Patient 3
3.988	72.499	68.511	INF_Patient 2
1.298	70.865	69.567	INF_Patient 3
4.032	73.714	69.682	INF_Patient 10
2.595	72.76	70.165	INF_Patient 10
0.799	72.802	72.003	NOD_Patient 1
0.89	73.133	72.243	INF_Patient 2
2.202	74.946	72.744	INF_Patient 2
0.799	73.763	72.964	NOD_Patient 1
4.825	78.121	73.296	INF_Patient 10
2.312	76.509	74.197	INF_Patient 4
1.474	77.13	75.656	INF_Patient 3
3.385	81.63	78.245	INF_Patient 10

## Sheet: Supplementary Fig. 13a
Supplementary Fig. 13a: Correlation analysis between tumor CLDN4 and INHBA relative intensities at the tumor-stroma interface in nodular (N=4) and infiltrative (N=5) BCCs (n≥45 regions/sample).
Patient 1 (Nodular BCC)	Background	INHBA	CLDN4
Label	Area	Mean	Min	Max	Corrected mean (Mean #-Mean Background)	Relative corrected mean (Corrected mean+2.525)		Label	Area	Mean	Min	Max	Corrected mean (Mean #-Mean Background)	Relative corrected mean (Corrected mean+2.067)
Patient1_NOD_CLDN4_INHBA_1_5.0x_R.tif:0251-0734	571	3.748	2	8	-2.525	0		Patient1_NOD_CLDN4_INHBA_1_5.0x_G.tif:0251-0734	571	4.051	1	35	1.001	3.068
Patient1_NOD_CLDN4_INHBA_1_5.0x_R.tif:0230-0762	543	3.761	2	6	-2.512	0.013		Patient1_NOD_CLDN4_INHBA_1_5.0x_G.tif:0230-0762	543	4.354	2	33	1.304	3.371
Patient1_NOD_CLDN4_INHBA_1_5.0x_R.tif:0225-0798	729	3.855	2	13	-2.418	0.107		Patient1_NOD_CLDN4_INHBA_1_5.0x_G.tif:0225-0798	729	4.905	2	27	1.855	3.922
Patient1_NOD_CLDN4_INHBA_1_5.0x_R.tif:0260-0810	523	4.036	2	8	-2.237	0.288		Patient1_NOD_CLDN4_INHBA_1_5.0x_G.tif:0260-0810	523	4.509	2	13	1.459	3.526
Patient1_NOD_CLDN4_INHBA_1_5.0x_R.tif:0297-0825	659	4.429	2	12	-1.844	0.681		Patient1_NOD_CLDN4_INHBA_1_5.0x_G.tif:0297-0825	659	4.288	1	20	1.238	3.305
Patient1_NOD_CLDN4_INHBA_1_5.0x_R.tif:0342-0810	733	4.544	2	19	-1.729	0.796		Patient1_NOD_CLDN4_INHBA_1_5.0x_G.tif:0342-0810	733	4.538	2	18	1.488	3.555
Patient1_NOD_CLDN4_INHBA_1_5.0x_R.tif:0363-0788	905	3.878	2	58	-2.395	0.13		Patient1_NOD_CLDN4_INHBA_1_5.0x_G.tif:0363-0788	905	4.596	1	30	1.546	3.613
Patient1_NOD_CLDN4_INHBA_1_5.0x_R.tif:0349-0747	889	4.526	2	12	-1.747	0.778		Patient1_NOD_CLDN4_INHBA_1_5.0x_G.tif:0349-0747	889	4.775	1	23	1.725	3.792
Patient1_NOD_CLDN4_INHBA_1_5.0x_R.tif:0335-0711	942	3.882	2	10	-2.391	0.134		Patient1_NOD_CLDN4_INHBA_1_5.0x_G.tif:0335-0711	942	4.044	1	18	0.994	3.061
Patient1_NOD_CLDN4_INHBA_1_5.0x_R.tif:0312-0681	872	5.393	2	25	-0.88	1.645		Patient1_NOD_CLDN4_INHBA_1_5.0x_G.tif:0312-0681	872	4.432	1	20	1.382	3.449
Patient1_NOD_CLDN4_INHBA_1_5.0x_R.tif:0249-0654	699	4.881	3	13	-1.392	1.133		Patient1_NOD_CLDN4_INHBA_1_5.0x_G.tif:0249-0654	699	5.04	1	25	1.99	4.057
Patient1_NOD_CLDN4_INHBA_1_5.0x_R.tif:0283-0672	543	6.037	3	16	-0.236	2.289		Patient1_NOD_CLDN4_INHBA_1_5.0x_G.tif:0283-0672	543	4.827	2	22	1.777	3.844
Patient1_NOD_CLDN4_INHBA_1_5.0x_R.tif:0378-0843	601	5.807	3	10	-0.466	2.059		Patient1_NOD_CLDN4_INHBA_1_5.0x_G.tif:0378-0843	601	5.386	2	20	2.336	4.403
Patient1_NOD_CLDN4_INHBA_1_5.0x_R.tif:0269-0959	761	5.252	3	11	-1.021	1.504		Patient1_NOD_CLDN4_INHBA_1_5.0x_G.tif:0269-0959	761	4.272	1	23	1.222	3.289
Patient1_NOD_CLDN4_INHBA_1_5.0x_R.tif:0289-0990	606	4.003	2	12	-2.27	0.255		Patient1_NOD_CLDN4_INHBA_1_5.0x_G.tif:0289-0990	606	3.68	1	27	0.63	2.697
Patient1_NOD_CLDN4_INHBA_1_5.0x_R.tif:0300-1021	565	4.299	2	10	-1.974	0.551		Patient1_NOD_CLDN4_INHBA_1_5.0x_G.tif:0300-1021	565	3.628	1	21	0.578	2.645
Patient1_NOD_CLDN4_INHBA_1_5.0x_R.tif:0301-1052	441	4.229	2	11	-2.044	0.481		Patient1_NOD_CLDN4_INHBA_1_5.0x_G.tif:0301-1052	441	3.549	2	14	0.499	2.566
Patient1_NOD_CLDN4_INHBA_1_5.0x_R.tif:0309-1084	619	4.053	1	16	-2.22	0.305		Patient1_NOD_CLDN4_INHBA_1_5.0x_G.tif:0309-1084	619	4.262	2	22	1.212	3.279
Patient1_NOD_CLDN4_INHBA_1_5.0x_R.tif:0247-0938	487	4.593	3	9	-1.68	0.845		Patient1_NOD_CLDN4_INHBA_1_5.0x_G.tif:0247-0938	487	4.341	2	15	1.291	3.358
Patient1_NOD_CLDN4_INHBA_1_5.0x_R.tif:0481-1535	391	4.639	2	25	-1.634	0.891		Patient1_NOD_CLDN4_INHBA_1_5.0x_G.tif:0481-1535	391	4.384	2	26	1.334	3.401
Patient1_NOD_CLDN4_INHBA_1_5.0x_R.tif:0500-1527	437	4.549	3	14	-1.724	0.801		Patient1_NOD_CLDN4_INHBA_1_5.0x_G.tif:0500-1527	437	4.311	2	21	1.261	3.328
Patient1_NOD_CLDN4_INHBA_1_5.0x_R.tif:0521-1523	314	4.621	3	8	-1.652	0.873		Patient1_NOD_CLDN4_INHBA_1_5.0x_G.tif:0521-1523	314	4.828	2	28	1.778	3.845
Patient1_NOD_CLDN4_INHBA_1_5.0x_R.tif:0532-1543	347	4.882	2	13	-1.391	1.134		Patient1_NOD_CLDN4_INHBA_1_5.0x_G.tif:0532-1543	347	4.83	2	20	1.78	3.847
Patient1_NOD_CLDN4_INHBA_1_5.0x_R.tif:0533-1565	290	5.6	3	12	-0.673	1.852		Patient1_NOD_CLDN4_INHBA_1_5.0x_G.tif:0533-1565	290	4.897	2	16	1.847	3.914
Patient1_NOD_CLDN4_INHBA_1_5.0x_R.tif:0523-1584	402	7.03	4	14	0.757	3.282		Patient1_NOD_CLDN4_INHBA_1_5.0x_G.tif:0523-1584	402	4.93	2	15	1.88	3.947
Patient1_NOD_CLDN4_INHBA_1_5.0x_R.tif:0270-0705	747	5.166	2	20	-1.107	1.418		Patient1_NOD_CLDN4_INHBA_1_5.0x_G.tif:0270-0705	747	4.076	1	18	1.026	3.093
Patient1_NOD_CLDN4_INHBA_1_5.0x_R.tif:0231-0909	594	4.185	3	7	-2.088	0.437		Patient1_NOD_CLDN4_INHBA_1_5.0x_G.tif:0231-0909	594	4.386	2	14	1.336	3.403
Patient1_NOD_CLDN4_INHBA_1_5.0x_R.tif:0540-1610	526	9.675	1	66	3.402	5.927		Patient1_NOD_CLDN4_INHBA_1_5.0x_G.tif:0540-1610	526	5.068	2	22	2.018	4.085
Patient1_NOD_CLDN4_INHBA_1_5.0x_R.tif:0227-0671	730	5.256	3	28	-1.017	1.508		Patient1_NOD_CLDN4_INHBA_1_5.0x_G.tif:0227-0671	730	4.722	2	22	1.672	3.739
Patient1_NOD_CLDN4_INHBA_1_5.0x_R.tif:0279-0824	527	4.378	2	10	-1.895	0.63		Patient1_NOD_CLDN4_INHBA_1_5.0x_G.tif:0279-0824	527	4.548	2	13	1.498	3.565
Patient1_NOD_CLDN4_INHBA_1_5.0x_R.tif:0402-0611	644	6.273	4	8	0	2.525		Patient1_NOD_CLDN4_INHBA_1_5.0x_G.tif:0402-0611	644	3.05	2	6	0	2.067
Label	Area	Mean	Min	Max	Corrected mean (Mean #-Mean Background)	Relative corrected mean (Corrected mean+2.525)		Label	Area	Mean	Min	Max	Corrected mean (Mean #-Mean Background)	Relative corrected mean (Corrected mean+2.067)
Patient1_NOD_CLDN4_INHBA_1_5.0x_R_1.tif:0273-0604	378	3.915	2	23	0.07	2.595		Patient1_NOD_CLDN4_INHBA_1_5.0x_G_1.tif:0273-0604	378	6.087	1	36	3.103	5.17
Patient1_NOD_CLDN4_INHBA_1_5.0x_R_1.tif:0307-0597	295	4.132	2	8	0.287	2.812		Patient1_NOD_CLDN4_INHBA_1_5.0x_G_1.tif:0307-0597	295	6.295	2	39	3.311	5.378
Patient1_NOD_CLDN4_INHBA_1_5.0x_R_1.tif:0292-0646	405	3.457	1	9	-0.388	2.137		Patient1_NOD_CLDN4_INHBA_1_5.0x_G_1.tif:0292-0646	405	5.444	1	19	2.46	4.527
Patient1_NOD_CLDN4_INHBA_1_5.0x_R_1.tif:0276-0669	414	3.973	2	9	0.128	2.653		Patient1_NOD_CLDN4_INHBA_1_5.0x_G_1.tif:0276-0669	414	5.64	2	28	2.656	4.723
Patient1_NOD_CLDN4_INHBA_1_5.0x_R_1.tif:0295-0704	369	3.431	2	7	-0.414	2.111		Patient1_NOD_CLDN4_INHBA_1_5.0x_G_1.tif:0295-0704	369	4.206	0	19	1.222	3.289
Patient1_NOD_CLDN4_INHBA_1_5.0x_R_1.tif:0334-0725	472	3.631	2	10	-0.214	2.311		Patient1_NOD_CLDN4_INHBA_1_5.0x_G_1.tif:0334-0725	472	3.989	1	40	1.005	3.072
Patient1_NOD_CLDN4_INHBA_1_5.0x_R_1.tif:0331-0633	376	3.665	2	15	-0.18	2.345		Patient1_NOD_CLDN4_INHBA_1_5.0x_G_1.tif:0331-0633	376	4.654	1	44	1.67	3.737
Patient1_NOD_CLDN4_INHBA_1_5.0x_R_1.tif:0338-0591	544	3.658	1	8	-0.187	2.338		Patient1_NOD_CLDN4_INHBA_1_5.0x_G_1.tif:0338-0591	544	5.051	1	30	2.067	4.134
Patient1_NOD_CLDN4_INHBA_1_5.0x_R_1.tif:0389-0587	599	3.377	2	7	-0.468	2.057		Patient1_NOD_CLDN4_INHBA_1_5.0x_G_1.tif:0389-0587	599	3.788	2	25	0.804	2.871
Patient1_NOD_CLDN4_INHBA_1_5.0x_R_1.tif:0447-0599	625	3.856	1	27	0.011	2.536		Patient1_NOD_CLDN4_INHBA_1_5.0x_G_1.tif:0447-0599	625	3.906	1	23	0.922	2.989
Patient1_NOD_CLDN4_INHBA_1_5.0x_R_1.tif:0452-0564	743	4.015	3	10	0.17	2.695		Patient1_NOD_CLDN4_INHBA_1_5.0x_G_1.tif:0452-0564	743	3.847	2	21	0.863	2.93
Patient1_NOD_CLDN4_INHBA_1_5.0x_R_1.tif:0441-0540	703	4.104	2	20	0.259	2.784		Patient1_NOD_CLDN4_INHBA_1_5.0x_G_1.tif:0441-0540	703	3.838	1	15	0.854	2.921
Patient1_NOD_CLDN4_INHBA_1_5.0x_R_1.tif:0438-0513	741	5.769	1	25	1.924	4.449		Patient1_NOD_CLDN4_INHBA_1_5.0x_G_1.tif:0438-0513	741	4.032	1	13	1.048	3.115
Patient1_NOD_CLDN4_INHBA_1_5.0x_R_1.tif:0569-0553	621	6.383	3	21	2.538	5.063		Patient1_NOD_CLDN4_INHBA_1_5.0x_G_1.tif:0569-0553	621	5.357	1	19	2.373	4.44
Patient1_NOD_CLDN4_INHBA_1_5.0x_R_1.tif:0570-0588	791	7.109	2	23	3.264	5.789		Patient1_NOD_CLDN4_INHBA_1_5.0x_G_1.tif:0570-0588	791	4.59	2	31	1.606	3.673
Patient1_NOD_CLDN4_INHBA_1_5.0x_R_1.tif:0563-0629	629	5.199	1	76	1.354	3.879		Patient1_NOD_CLDN4_INHBA_1_5.0x_G_1.tif:0563-0629	629	3.719	1	19	0.735	2.802
Patient1_NOD_CLDN4_INHBA_1_5.0x_R_1.tif:0545-0661	619	3.903	2	18	0.058	2.583		Patient1_NOD_CLDN4_INHBA_1_5.0x_G_1.tif:0545-0661	619	3.586	1	17	0.602	2.669
Patient1_NOD_CLDN4_INHBA_1_5.0x_R_1.tif:0256-0757	542	4.585	2	13	0.74	3.265		Patient1_NOD_CLDN4_INHBA_1_5.0x_G_1.tif:0256-0757	542	4.446	1	20	1.462	3.529
Patient1_NOD_CLDN4_INHBA_1_5.0x_R_1.tif:0276-0814	551	4.503	2	10	0.658	3.183		Patient1_NOD_CLDN4_INHBA_1_5.0x_G_1.tif:0276-0814	551	4.027	1	12	1.043	3.11
Patient1_NOD_CLDN4_INHBA_1_5.0x_R_1.tif:0299-0864	453	4.243	2	12	0.398	2.923		Patient1_NOD_CLDN4_INHBA_1_5.0x_G_1.tif:0299-0864	453	5.455	2	46	2.471	4.538
Patient1_NOD_CLDN4_INHBA_1_5.0x_R_1.tif:0310-0908	444	4.063	1	16	0.218	2.743		Patient1_NOD_CLDN4_INHBA_1_5.0x_G_1.tif:0310-0908	444	4.649	1	51	1.665	3.732
Patient1_NOD_CLDN4_INHBA_1_5.0x_R_1.tif:0345-0950	515	3.429	2	23	-0.416	2.109		Patient1_NOD_CLDN4_INHBA_1_5.0x_G_1.tif:0345-0950	515	4.111	2	15	1.127	3.194
Patient1_NOD_CLDN4_INHBA_1_5.0x_R_1.tif:0310-0997	840	3.814	1	20	-0.031	2.494		Patient1_NOD_CLDN4_INHBA_1_5.0x_G_1.tif:0310-0997	840	4.089	1	39	1.105	3.172
Patient1_NOD_CLDN4_INHBA_1_5.0x_R_1.tif:0298-1069	794	4.078	2	13	0.233	2.758		Patient1_NOD_CLDN4_INHBA_1_5.0x_G_1.tif:0298-1069	794	4.335	1	40	1.351	3.418
Patient1_NOD_CLDN4_INHBA_1_5.0x_R_1.tif:0327-0813	475	3.92	2	9	0.075	2.6		Patient1_NOD_CLDN4_INHBA_1_5.0x_G_1.tif:0327-0813	475	4.615	1	27	1.631	3.698
Patient1_NOD_CLDN4_INHBA_1_5.0x_R_1.tif:0371-0806	515	4.058	2	13	0.213	2.738		Patient1_NOD_CLDN4_INHBA_1_5.0x_G_1.tif:0371-0806	515	5.192	1	43	2.208	4.275
Patient1_NOD_CLDN4_INHBA_1_5.0x_R_1.tif:0355-0839	448	4.225	3	8	0.38	2.905		Patient1_NOD_CLDN4_INHBA_1_5.0x_G_1.tif:0355-0839	448	5.326	2	36	2.342	4.409
Patient1_NOD_CLDN4_INHBA_1_5.0x_R_1.tif:0414-0838	795	3.516	1	8	-0.329	2.196		Patient1_NOD_CLDN4_INHBA_1_5.0x_G_1.tif:0414-0838	795	5.031	1	42	2.047	4.114
Patient1_NOD_CLDN4_INHBA_1_5.0x_R_1.tif:0522-0738	777	3.313	2	11	-0.532	1.993		Patient1_NOD_CLDN4_INHBA_1_5.0x_G_1.tif:0522-0738	777	3.309	0	16	0.325	2.392
Patient1_NOD_CLDN4_INHBA_1_5.0x_R_1.tif:0474-0806	712	3.424	0	20	-0.421	2.104		Patient1_NOD_CLDN4_INHBA_1_5.0x_G_1.tif:0474-0806	712	3.878	0	23	0.894	2.961
Patient1_NOD_CLDN4_INHBA_1_5.0x_R_1.tif:0476-1003	1892	3.845	2	9	0	2.525		Patient1_NOD_CLDN4_INHBA_1_5.0x_G_1.tif:0476-1003	1892	2.984	2	23	0	2.067
Patient 2 (Infiltrative BCC)	Background	INHBA	CLDN4
Label	Area	Mean	Min	Max	Corrected mean (Mean #-Mean Background)	Relative corrected mean (Corrected mean+2.525)		Label	Area	Mean	Min	Max	Corrected mean (Mean #-Mean Background)	Relative corrected mean (Corrected mean+2.067)
Patient2_INF_CLDN4_INHBA_5.0x_R.tif:0659-0200	230	9.717	3	52	8.263	10.788		Patient2_INF_CLDN4_INHBA_5.0x_G.tif:0659-0200	230	12.048	3	73	9.913	11.98
Patient2_INF_CLDN4_INHBA_5.0x_R.tif:0663-0133	468	7.346	3	52	5.892	8.417		Patient2_INF_CLDN4_INHBA_5.0x_G.tif:0663-0133	468	23.15	4	80	21.015	23.082
Patient2_INF_CLDN4_INHBA_5.0x_R.tif:0713-0136	430	6.351	3	77	4.897	7.422		Patient2_INF_CLDN4_INHBA_5.0x_G.tif:0713-0136	430	6.407	1	27	4.272	6.339
Patient2_INF_CLDN4_INHBA_5.0x_R.tif:0690-0294	222	5.347	3	10	3.893	6.418		Patient2_INF_CLDN4_INHBA_5.0x_G.tif:0690-0294	222	6.059	3	18	3.924	5.991
Patient2_INF_CLDN4_INHBA_5.0x_R.tif:0774-0355	822	6.957	2	83	5.503	8.028		Patient2_INF_CLDN4_INHBA_5.0x_G.tif:0774-0355	822	7.779	1	44	5.644	7.711
Patient2_INF_CLDN4_INHBA_5.0x_R.tif:0651-0692	363	16.033	3	51	14.579	17.104		Patient2_INF_CLDN4_INHBA_5.0x_G.tif:0651-0692	363	22.03	2	82	19.895	21.962
Patient2_INF_CLDN4_INHBA_5.0x_R.tif:0676-0671	211	15.318	0	72	13.864	16.389		Patient2_INF_CLDN4_INHBA_5.0x_G.tif:0676-0671	211	12.905	3	73	10.77	12.837
Patient2_INF_CLDN4_INHBA_5.0x_R.tif:0555-0761	431	6.701	3	32	5.247	7.772		Patient2_INF_CLDN4_INHBA_5.0x_G.tif:0555-0761	431	7.278	1	65	5.143	7.21
Patient2_INF_CLDN4_INHBA_5.0x_R.tif:0669-1090	172	8.593	2	34	7.139	9.664		Patient2_INF_CLDN4_INHBA_5.0x_G.tif:0669-1090	172	16.506	2	72	14.371	16.438
Patient2_INF_CLDN4_INHBA_5.0x_R.tif:0676-1131	439	8.055	2	58	6.601	9.126		Patient2_INF_CLDN4_INHBA_5.0x_G.tif:0676-1131	439	9.777	2	62	7.642	9.709
Patient2_INF_CLDN4_INHBA_5.0x_R.tif:0669-1556	878	6.634	3	71	5.18	7.705		Patient2_INF_CLDN4_INHBA_5.0x_G.tif:0669-1556	878	6.118	1	38	3.983	6.05
Patient2_INF_CLDN4_INHBA_5.0x_R.tif:0464-1553	653	5.459	2	42	4.005	6.53		Patient2_INF_CLDN4_INHBA_5.0x_G.tif:0464-1553	653	6.658	0	43	4.523	6.59
Patient2_INF_CLDN4_INHBA_5.0x_R.tif:0773-1728	264	10.701	1	75	9.247	11.772		Patient2_INF_CLDN4_INHBA_5.0x_G.tif:0773-1728	264	7.057	2	35	4.922	6.989
Patient2_INF_CLDN4_INHBA_5.0x_R.tif:0761-1696	884	7.304	1	83	5.85	8.375		Patient2_INF_CLDN4_INHBA_5.0x_G.tif:0761-1696	884	8.662	1	64	6.527	8.594
Patient2_INF_CLDN4_INHBA_5.0x_R.tif:0898-0608	79	23.696	5	62	22.242	24.767		Patient2_INF_CLDN4_INHBA_5.0x_G.tif:0898-0608	79	7.62	3	42	5.485	7.552
Patient2_INF_CLDN4_INHBA_5.0x_R.tif:0866-0684	169	13.325	4	54	11.871	14.396		Patient2_INF_CLDN4_INHBA_5.0x_G.tif:0866-0684	169	7.74	2	41	5.605	7.672
Patient2_INF_CLDN4_INHBA_5.0x_R.tif:0730-0623	307	6.007	3	15	4.553	7.078		Patient2_INF_CLDN4_INHBA_5.0x_G.tif:0730-0623	307	5.779	3	27	3.644	5.711
Patient2_INF_CLDN4_INHBA_5.0x_R.tif:0614-0408	312	7.167	3	48	5.713	8.238		Patient2_INF_CLDN4_INHBA_5.0x_G.tif:0614-0408	312	8.074	2	57	5.939	8.006
Patient2_INF_CLDN4_INHBA_5.0x_R.tif:0584-0396	208	7.293	2	39	5.839	8.364		Patient2_INF_CLDN4_INHBA_5.0x_G.tif:0584-0396	208	8.168	3	32	6.033	8.1
Patient2_INF_CLDN4_INHBA_5.0x_R.tif:0551-0349	359	7.064	1	64	5.61	8.135		Patient2_INF_CLDN4_INHBA_5.0x_G.tif:0551-0349	359	9.128	2	48	6.993	9.06
Patient2_INF_CLDN4_INHBA_5.0x_R.tif:0374-0380	919	8.173	2	70	6.719	9.244		Patient2_INF_CLDN4_INHBA_5.0x_G.tif:0374-0380	919	13.972	1	82	11.837	13.904
Patient2_INF_CLDN4_INHBA_5.0x_R.tif:0459-0406	772	5.983	2	53	4.529	7.054		Patient2_INF_CLDN4_INHBA_5.0x_G.tif:0459-0406	772	5.642	1	65	3.507	5.574
Patient2_INF_CLDN4_INHBA_5.0x_R.tif:0424-1290	186	23.989	4	82	22.535	25.06		Patient2_INF_CLDN4_INHBA_5.0x_G.tif:0424-1290	186	6.71	1	33	4.575	6.642
Patient2_INF_CLDN4_INHBA_5.0x_R.tif:0454-1431	352	8.009	4	33	6.555	9.08		Patient2_INF_CLDN4_INHBA_5.0x_G.tif:0454-1431	352	4.835	2	18	2.7	4.767
Patient2_INF_CLDN4_INHBA_5.0x_R.tif:0525-1325	976	5.535	2	36	4.081	6.606		Patient2_INF_CLDN4_INHBA_5.0x_G.tif:0525-1325	976	4.938	0	17	2.803	4.87
Patient2_INF_CLDN4_INHBA_5.0x_R.tif:0427-1509	983	5.731	3	37	4.277	6.802		Patient2_INF_CLDN4_INHBA_5.0x_G.tif:0427-1509	983	5.624	2	43	3.489	5.556
Patient2_INF_CLDN4_INHBA_5.0x_R.tif:0528-1537	768	6.522	1	44	5.068	7.593		Patient2_INF_CLDN4_INHBA_5.0x_G.tif:0528-1537	768	8.504	2	84	6.369	8.436
Patient2_INF_CLDN4_INHBA_5.0x_R.tif:0588-0933	711	6.204	3	31	4.75	7.275		Patient2_INF_CLDN4_INHBA_5.0x_G.tif:0588-0933	711	6.959	1	40	4.824	6.891
Patient2_INF_CLDN4_INHBA_5.0x_R.tif:0308-0957	127	14.378	4	56	12.924	15.449		Patient2_INF_CLDN4_INHBA_5.0x_G.tif:0308-0957	127	6.803	2	52	4.668	6.735
Patient2_INF_CLDN4_INHBA_5.0x_R.tif:0301-0790	984	7.792	2	63	6.338	8.863		Patient2_INF_CLDN4_INHBA_5.0x_G.tif:0301-0790	984	8.133	0	80	5.998	8.065
Patient2_INF_CLDN4_INHBA_5.0x_R.tif:0930-1161	1122	1.454	1	7	0	2.525		Patient2_INF_CLDN4_INHBA_5.0x_G.tif:0930-1161	1122	2.135	2	6	0	2.067
Label	Area	Mean	Min	Max	Corrected mean (Mean #-Mean Background)	Relative corrected mean (Corrected mean+2.525)		Label	Area	Mean	Min	Max	Corrected mean (Mean #-Mean Background)	Relative corrected mean (Corrected mean+2.067)
Patient2_INF_CLDN4_INHBA_5.0x_R_1.tif:0446-0726	705	9.677	2	64	5.4	7.925		Patient2_INF_CLDN4_INHBA_5.0x_G_1.tif:0446-0726	705	27.05	4	85	24.243	26.31
Patient2_INF_CLDN4_INHBA_5.0x_R_1.tif:0640-0777	533	6.598	2	25	2.321	4.846		Patient2_INF_CLDN4_INHBA_5.0x_G_1.tif:0640-0777	533	7.253	3	37	4.446	6.513
Patient2_INF_CLDN4_INHBA_5.0x_R_1.tif:0280-0762	662	7.313	2	39	3.036	5.561		Patient2_INF_CLDN4_INHBA_5.0x_G_1.tif:0280-0762	662	6.388	2	30	3.581	5.648
Patient2_INF_CLDN4_INHBA_5.0x_R_1.tif:0491-1271	923	10.255	2	71	5.978	8.503		Patient2_INF_CLDN4_INHBA_5.0x_G_1.tif:0491-1271	923	18.936	1	81	16.129	18.196
Patient2_INF_CLDN4_INHBA_5.0x_R_1.tif:0391-1389	727	6.495	2	34	2.218	4.743		Patient2_INF_CLDN4_INHBA_5.0x_G_1.tif:0391-1389	727	8.253	2	55	5.446	7.513
Patient2_INF_CLDN4_INHBA_5.0x_R_1.tif:0373-1484	194	11.763	4	84	7.486	10.011		Patient2_INF_CLDN4_INHBA_5.0x_G_1.tif:0373-1484	194	25.108	2	85	22.301	24.368
Patient2_INF_CLDN4_INHBA_5.0x_R_1.tif:0576-0868	193	8.788	3	41	4.511	7.036		Patient2_INF_CLDN4_INHBA_5.0x_G_1.tif:0576-0868	193	17.943	3	63	15.136	17.203
Patient2_INF_CLDN4_INHBA_5.0x_R_1.tif:0597-0819	251	6.964	3	19	2.687	5.212		Patient2_INF_CLDN4_INHBA_5.0x_G_1.tif:0597-0819	251	8.538	2	37	5.731	7.798
Patient2_INF_CLDN4_INHBA_5.0x_R_1.tif:0323-0864	383	6.961	1	35	2.684	5.209		Patient2_INF_CLDN4_INHBA_5.0x_G_1.tif:0323-0864	383	8.324	1	31	5.517	7.584
Patient2_INF_CLDN4_INHBA_5.0x_R_1.tif:0373-1038	358	8.274	4	25	3.997	6.522		Patient2_INF_CLDN4_INHBA_5.0x_G_1.tif:0373-1038	358	8.754	3	71	5.947	8.014
Patient2_INF_CLDN4_INHBA_5.0x_R_1.tif:0549-1058	662	6.131	2	18	1.854	4.379		Patient2_INF_CLDN4_INHBA_5.0x_G_1.tif:0549-1058	662	6.4	1	47	3.593	5.66
Patient2_INF_CLDN4_INHBA_5.0x_R_1.tif:0356-0541	520	6.86	2	58	2.583	5.108		Patient2_INF_CLDN4_INHBA_5.0x_G_1.tif:0356-0541	520	7.185	1	57	4.378	6.445
Patient2_INF_CLDN4_INHBA_5.0x_R_1.tif:0463-0460	564	6.8	3	25	2.523	5.048		Patient2_INF_CLDN4_INHBA_5.0x_G_1.tif:0463-0460	564	6.851	2	38	4.044	6.111
Patient2_INF_CLDN4_INHBA_5.0x_R_1.tif:0580-0719	554	6.662	3	24	2.385	4.91		Patient2_INF_CLDN4_INHBA_5.0x_G_1.tif:0580-0719	554	8.088	2	79	5.281	7.348
Patient2_INF_CLDN4_INHBA_5.0x_R_1.tif:0512-0857	988	8.05	2	65	3.773	6.298		Patient2_INF_CLDN4_INHBA_5.0x_G_1.tif:0512-0857	988	6.899	2	39	4.092	6.159
Patient2_INF_CLDN4_INHBA_5.0x_R_1.tif:0444-0955	786	6.686	1	56	2.409	4.934		Patient2_INF_CLDN4_INHBA_5.0x_G_1.tif:0444-0955	786	7.112	2	42	4.305	6.372
Patient2_INF_CLDN4_INHBA_5.0x_R_1.tif:0425-1021	542	8.214	2	70	3.937	6.462		Patient2_INF_CLDN4_INHBA_5.0x_G_1.tif:0425-1021	542	17.775	2	82	14.968	17.035
Patient2_INF_CLDN4_INHBA_5.0x_R_1.tif:0373-1070	662	6.628	2	34	2.351	4.876		Patient2_INF_CLDN4_INHBA_5.0x_G_1.tif:0373-1070	662	8.724	2	61	5.917	7.984
Patient2_INF_CLDN4_INHBA_5.0x_R_1.tif:0616-1041	461	6.889	2	24	2.612	5.137		Patient2_INF_CLDN4_INHBA_5.0x_G_1.tif:0616-1041	461	8.512	2	65	5.705	7.772
Patient2_INF_CLDN4_INHBA_5.0x_R_1.tif:0696-1137	780	6.771	2	47	2.494	5.019		Patient2_INF_CLDN4_INHBA_5.0x_G_1.tif:0696-1137	780	7.867	3	31	5.06	7.127
Patient2_INF_CLDN4_INHBA_5.0x_R_1.tif:0237-0552	718	12.223	1	77	7.946	10.471		Patient2_INF_CLDN4_INHBA_5.0x_G_1.tif:0237-0552	718	7.113	1	40	4.306	6.373
Patient2_INF_CLDN4_INHBA_5.0x_R_1.tif:0553-1431	517	7.515	2	44	3.238	5.763		Patient2_INF_CLDN4_INHBA_5.0x_G_1.tif:0553-1431	517	5.306	1	16	2.499	4.566
Patient2_INF_CLDN4_INHBA_5.0x_R_1.tif:0485-1621	605	7.078	0	39	2.801	5.326		Patient2_INF_CLDN4_INHBA_5.0x_G_1.tif:0485-1621	605	7.788	2	35	4.981	7.048
Patient2_INF_CLDN4_INHBA_5.0x_R_1.tif:0679-1418	769	6.875	2	36	2.598	5.123		Patient2_INF_CLDN4_INHBA_5.0x_G_1.tif:0679-1418	769	6.312	3	18	3.505	5.572
Patient2_INF_CLDN4_INHBA_5.0x_R_1.tif:0651-1338	282	6.511	2	33	2.234	4.759		Patient2_INF_CLDN4_INHBA_5.0x_G_1.tif:0651-1338	282	5.699	3	18	2.892	4.959
Patient2_INF_CLDN4_INHBA_5.0x_R_1.tif:0368-0897	658	6.041	3	24	1.764	4.289		Patient2_INF_CLDN4_INHBA_5.0x_G_1.tif:0368-0897	658	6.515	1	34	3.708	5.775
Patient2_INF_CLDN4_INHBA_5.0x_R_1.tif:0456-1078	943	7.08	2	61	2.803	5.328		Patient2_INF_CLDN4_INHBA_5.0x_G_1.tif:0456-1078	943	7.511	1	49	4.704	6.771
Patient2_INF_CLDN4_INHBA_5.0x_R_1.tif:0560-1203	653	5.597	2	20	1.32	3.845		Patient2_INF_CLDN4_INHBA_5.0x_G_1.tif:0560-1203	653	7.251	2	39	4.444	6.511
Patient2_INF_CLDN4_INHBA_5.0x_R_1.tif:0610-0947	635	5.781	2	12	1.504	4.029		Patient2_INF_CLDN4_INHBA_5.0x_G_1.tif:0610-0947	635	6.06	1	34	3.253	5.32
Patient2_INF_CLDN4_INHBA_5.0x_R_1.tif:0525-0966	768	7.349	2	46	3.072	5.597		Patient2_INF_CLDN4_INHBA_5.0x_G_1.tif:0525-0966	768	7.81	1	53	5.003	7.07
Patient2_INF_CLDN4_INHBA_5.0x_R_1.tif:0341-0333	1138	4.277	3	6	0	2.525		Patient2_INF_CLDN4_INHBA_5.0x_G_1.tif:0341-0333	1138	2.807	2	9	0	2.067
Patient 3 (Infiltrative BCC)	Background	INHBA	CLDN4
Label	Area	Mean	Min	Max	Corrected mean (Mean #-Mean Background)	Relative corrected mean (Corrected mean+2.525)		Label	Area	Mean	Min	Max	Corrected mean (Mean #-Mean Background)	Relative corrected mean (Corrected mean+2.067)
Patient3_INF_CLDN4_INHBA_5.0x_R.tif:0155-1003	533	4.985	1	21	-1.015	1.51		Patient3_INF_CLDN4_INHBA_5.0x_G.tif:0155-1003	533	4.542	2	35	1.151	3.218
Patient3_INF_CLDN4_INHBA_5.0x_R.tif:0179-0984	622	7.596	1	65	1.596	4.121		Patient3_INF_CLDN4_INHBA_5.0x_G.tif:0179-0984	622	4.897	3	24	1.506	3.573
Patient3_INF_CLDN4_INHBA_5.0x_R.tif:0201-0963	730	5.863	1	53	-0.137	2.388		Patient3_INF_CLDN4_INHBA_5.0x_G.tif:0201-0963	730	4.984	3	19	1.593	3.66
Patient3_INF_CLDN4_INHBA_5.0x_R.tif:0228-0940	591	6.475	2	50	0.475	3		Patient3_INF_CLDN4_INHBA_5.0x_G.tif:0228-0940	591	4.88	3	19	1.489	3.556
Patient3_INF_CLDN4_INHBA_5.0x_R.tif:0252-0915	678	7.642	2	44	1.642	4.167		Patient3_INF_CLDN4_INHBA_5.0x_G.tif:0252-0915	678	5.299	2	22	1.908	3.975
Patient3_INF_CLDN4_INHBA_5.0x_R.tif:0275-0885	649	5.471	1	32	-0.529	1.996		Patient3_INF_CLDN4_INHBA_5.0x_G.tif:0275-0885	649	4.701	3	13	1.31	3.377
Patient3_INF_CLDN4_INHBA_5.0x_R.tif:0301-0896	457	6.151	2	37	0.151	2.676		Patient3_INF_CLDN4_INHBA_5.0x_G.tif:0301-0896	457	5.385	2	24	1.994	4.061
Patient3_INF_CLDN4_INHBA_5.0x_R.tif:0160-0825	597	6.462	2	48	0.462	2.987		Patient3_INF_CLDN4_INHBA_5.0x_G.tif:0160-0825	597	4.843	1	15	1.452	3.519
Patient3_INF_CLDN4_INHBA_5.0x_R.tif:0189-0845	800	6.806	0	64	0.806	3.331		Patient3_INF_CLDN4_INHBA_5.0x_G.tif:0189-0845	800	4.815	2	20	1.424	3.491
Patient3_INF_CLDN4_INHBA_5.0x_R.tif:0206-0820	534	5.556	2	30	-0.444	2.081		Patient3_INF_CLDN4_INHBA_5.0x_G.tif:0206-0820	534	4.663	2	22	1.272	3.339
Patient3_INF_CLDN4_INHBA_5.0x_R.tif:0241-0843	781	4.935	2	14	-1.065	1.46		Patient3_INF_CLDN4_INHBA_5.0x_G.tif:0241-0843	781	4.73	2	24	1.339	3.406
Patient3_INF_CLDN4_INHBA_5.0x_R.tif:0244-0782	759	4.551	3	10	-1.449	1.076		Patient3_INF_CLDN4_INHBA_5.0x_G.tif:0244-0782	759	4.386	2	20	0.995	3.062
Patient3_INF_CLDN4_INHBA_5.0x_R.tif:0279-0814	749	4.255	2	32	-1.745	0.78		Patient3_INF_CLDN4_INHBA_5.0x_G.tif:0279-0814	749	4.18	1	12	0.789	2.856
Patient3_INF_CLDN4_INHBA_5.0x_R.tif:0285-0940	663	4.89	3	14	-1.11	1.415		Patient3_INF_CLDN4_INHBA_5.0x_G.tif:0285-0940	663	5.003	1	15	1.612	3.679
Patient3_INF_CLDN4_INHBA_5.0x_R.tif:0270-0982	578	4.753	2	12	-1.247	1.278		Patient3_INF_CLDN4_INHBA_5.0x_G.tif:0270-0982	578	4.877	2	12	1.486	3.553
Patient3_INF_CLDN4_INHBA_5.0x_R.tif:0305-0990	677	4.739	3	16	-1.261	1.264		Patient3_INF_CLDN4_INHBA_5.0x_G.tif:0305-0990	677	5.123	2	37	1.732	3.799
Patient3_INF_CLDN4_INHBA_5.0x_R.tif:0316-1024	546	5.335	4	18	-0.665	1.86		Patient3_INF_CLDN4_INHBA_5.0x_G.tif:0316-1024	546	5.26	2	18	1.869	3.936
Patient3_INF_CLDN4_INHBA_5.0x_R.tif:0233-1027	484	7.698	2	64	1.698	4.223		Patient3_INF_CLDN4_INHBA_5.0x_G.tif:0233-1027	484	5.186	1	40	1.795	3.862
Patient3_INF_CLDN4_INHBA_5.0x_R.tif:0220-1050	478	5.374	3	44	-0.626	1.899		Patient3_INF_CLDN4_INHBA_5.0x_G.tif:0220-1050	478	4.935	2	17	1.544	3.611
Patient3_INF_CLDN4_INHBA_5.0x_R.tif:0278-1049	726	5.142	3	26	-0.858	1.667		Patient3_INF_CLDN4_INHBA_5.0x_G.tif:0278-1049	726	4.826	2	16	1.435	3.502
Patient3_INF_CLDN4_INHBA_5.0x_R.tif:0250-1078	967	5.115	2	24	-0.885	1.64		Patient3_INF_CLDN4_INHBA_5.0x_G.tif:0250-1078	967	4.874	1	29	1.483	3.55
Patient3_INF_CLDN4_INHBA_5.0x_R.tif:0293-1100	859	5.885	3	57	-0.115	2.41		Patient3_INF_CLDN4_INHBA_5.0x_G.tif:0293-1100	859	5.852	2	18	2.461	4.528
Patient3_INF_CLDN4_INHBA_5.0x_R.tif:0280-1135	860	4.95	3	15	-1.05	1.475		Patient3_INF_CLDN4_INHBA_5.0x_G.tif:0280-1135	860	5.247	2	24	1.856	3.923
Patient3_INF_CLDN4_INHBA_5.0x_R.tif:0235-1154	781	6.83	1	68	0.83	3.355		Patient3_INF_CLDN4_INHBA_5.0x_G.tif:0235-1154	781	5.265	2	23	1.874	3.941
Patient3_INF_CLDN4_INHBA_5.0x_R.tif:0162-1177	674	11.583	3	82	5.583	8.108		Patient3_INF_CLDN4_INHBA_5.0x_G.tif:0162-1177	674	5.405	1	21	2.014	4.081
Patient3_INF_CLDN4_INHBA_5.0x_R.tif:0203-1175	917	7.021	2	62	1.021	3.546		Patient3_INF_CLDN4_INHBA_5.0x_G.tif:0203-1175	917	5.203	2	32	1.812	3.879
Patient3_INF_CLDN4_INHBA_5.0x_R.tif:0231-1276	510	6.473	3	21	0.473	2.998		Patient3_INF_CLDN4_INHBA_5.0x_G.tif:0231-1276	510	4.886	3	15	1.495	3.562
Patient3_INF_CLDN4_INHBA_5.0x_R.tif:0183-1029	625	7.488	1	49	1.488	4.013		Patient3_INF_CLDN4_INHBA_5.0x_G.tif:0183-1029	625	5.03	2	28	1.639	3.706
Patient3_INF_CLDN4_INHBA_5.0x_R.tif:0185-1054	445	4.631	1	24	-1.369	1.156		Patient3_INF_CLDN4_INHBA_5.0x_G.tif:0185-1054	445	4.555	3	11	1.164	3.231
Patient3_INF_CLDN4_INHBA_5.0x_R.tif:0207-1074	578	6.133	2	76	0.133	2.658		Patient3_INF_CLDN4_INHBA_5.0x_G.tif:0207-1074	578	4.645	3	19	1.254	3.321
Patient3_INF_CLDN4_INHBA_5.0x_R.tif:0339-0565	724	6	4	9	0	2.525		Patient3_INF_CLDN4_INHBA_5.0x_G.tif:0339-0565	724	3.391	2	8	0	2.067
Label	Area	Mean	Min	Max	Corrected mean (Mean #-Mean Background)	Relative corrected mean (Corrected mean+2.525)		Label	Area	Mean	Min	Max	Corrected mean (Mean #-Mean Background)	Relative corrected mean (Corrected mean+2.067)
Patient3_INF_CLDN4_INHBA_5.0x_R_1.tif:0316-0726	819	14.25	1	85	10.375	12.9		Patient3_INF_CLDN4_INHBA_5.0x_G_1.tif:0316-0726	819	7.033	3	27	3.61	5.677
Patient3_INF_CLDN4_INHBA_5.0x_R_1.tif:0248-0877	766	14.004	2	81	10.129	12.654		Patient3_INF_CLDN4_INHBA_5.0x_G_1.tif:0248-0877	766	8.198	2	71	4.775	6.842
Patient3_INF_CLDN4_INHBA_5.0x_R_1.tif:0359-0824	923	7.072	1	79	3.197	5.722		Patient3_INF_CLDN4_INHBA_5.0x_G_1.tif:0359-0824	923	6.074	2	35	2.651	4.718
Patient3_INF_CLDN4_INHBA_5.0x_R_1.tif:0445-0835	941	4.834	1	33	0.959	3.484		Patient3_INF_CLDN4_INHBA_5.0x_G_1.tif:0445-0835	941	5.622	2	22	2.199	4.266
Patient3_INF_CLDN4_INHBA_5.0x_R_1.tif:0273-0583	746	20.416	3	84	16.541	19.066		Patient3_INF_CLDN4_INHBA_5.0x_G_1.tif:0273-0583	746	7.509	3	24	4.086	6.153
Patient3_INF_CLDN4_INHBA_5.0x_R_1.tif:0533-0266	643	19.67	2	84	15.795	18.32		Patient3_INF_CLDN4_INHBA_5.0x_G_1.tif:0533-0266	643	6.655	3	29	3.232	5.299
Patient3_INF_CLDN4_INHBA_5.0x_R_1.tif:0531-0377	736	12.299	2	79	8.424	10.949		Patient3_INF_CLDN4_INHBA_5.0x_G_1.tif:0531-0377	736	7.467	2	59	4.044	6.111
Patient3_INF_CLDN4_INHBA_5.0x_R_1.tif:0569-0390	707	16.658	3	82	12.783	15.308		Patient3_INF_CLDN4_INHBA_5.0x_G_1.tif:0569-0390	707	8.635	2	41	5.212	7.279
Patient3_INF_CLDN4_INHBA_5.0x_R_1.tif:0587-1056	628	6.393	3	18	2.518	5.043		Patient3_INF_CLDN4_INHBA_5.0x_G_1.tif:0587-1056	628	4.561	1	27	1.138	3.205
Patient3_INF_CLDN4_INHBA_5.0x_R_1.tif:0656-0832	805	5.601	3	16	1.726	4.251		Patient3_INF_CLDN4_INHBA_5.0x_G_1.tif:0656-0832	805	4.614	1	29	1.191	3.258
Patient3_INF_CLDN4_INHBA_5.0x_R_1.tif:0466-0742	506	4.719	1	24	0.844	3.369		Patient3_INF_CLDN4_INHBA_5.0x_G_1.tif:0466-0742	506	6.225	2	44	2.802	4.869
Patient3_INF_CLDN4_INHBA_5.0x_R_1.tif:0370-0762	657	5.294	2	18	1.419	3.944		Patient3_INF_CLDN4_INHBA_5.0x_G_1.tif:0370-0762	657	6.198	2	56	2.775	4.842
Patient3_INF_CLDN4_INHBA_5.0x_R_1.tif:0299-0821	697	8.106	1	57	4.231	6.756		Patient3_INF_CLDN4_INHBA_5.0x_G_1.tif:0299-0821	697	6.961	1	37	3.538	5.605
Patient3_INF_CLDN4_INHBA_5.0x_R_1.tif:0249-0841	690	15.583	2	78	11.708	14.233		Patient3_INF_CLDN4_INHBA_5.0x_G_1.tif:0249-0841	690	7.629	3	42	4.206	6.273
Patient3_INF_CLDN4_INHBA_5.0x_R_1.tif:0337-0943	479	4.871	2	28	0.996	3.521		Patient3_INF_CLDN4_INHBA_5.0x_G_1.tif:0337-0943	479	5.651	1	20	2.228	4.295
Patient3_INF_CLDN4_INHBA_5.0x_R_1.tif:0310-1180	726	5.621	3	21	1.746	4.271		Patient3_INF_CLDN4_INHBA_5.0x_G_1.tif:0310-1180	726	4.979	2	33	1.556	3.623
Patient3_INF_CLDN4_INHBA_5.0x_R_1.tif:0498-0473	507	6.024	3	25	2.149	4.674		Patient3_INF_CLDN4_INHBA_5.0x_G_1.tif:0498-0473	507	5.185	2	17	1.762	3.829
Patient3_INF_CLDN4_INHBA_5.0x_R_1.tif:0409-0896	630	4.643	2	13	0.768	3.293		Patient3_INF_CLDN4_INHBA_5.0x_G_1.tif:0409-0896	630	5.532	2	25	2.109	4.176
Patient3_INF_CLDN4_INHBA_5.0x_R_1.tif:0312-0865	403	8.323	2	42	4.448	6.973		Patient3_INF_CLDN4_INHBA_5.0x_G_1.tif:0312-0865	403	7.149	2	41	3.726	5.793
Patient3_INF_CLDN4_INHBA_5.0x_R_1.tif:0302-0969	555	6.998	1	82	3.123	5.648		Patient3_INF_CLDN4_INHBA_5.0x_G_1.tif:0302-0969	555	5.465	3	21	2.042	4.109
Patient3_INF_CLDN4_INHBA_5.0x_R_1.tif:0349-0990	565	5.65	2	52	1.775	4.3		Patient3_INF_CLDN4_INHBA_5.0x_G_1.tif:0349-0990	565	5.29	2	28	1.867	3.934
Patient3_INF_CLDN4_INHBA_5.0x_R_1.tif:0414-0508	740	7.465	2	53	3.59	6.115		Patient3_INF_CLDN4_INHBA_5.0x_G_1.tif:0414-0508	740	6.088	3	28	2.665	4.732
Patient3_INF_CLDN4_INHBA_5.0x_R_1.tif:0517-0656	431	5.861	2	31	1.986	4.511		Patient3_INF_CLDN4_INHBA_5.0x_G_1.tif:0517-0656	431	5.281	3	31	1.858	3.925
Patient3_INF_CLDN4_INHBA_5.0x_R_1.tif:0585-0663	802	5.087	3	13	1.212	3.737		Patient3_INF_CLDN4_INHBA_5.0x_G_1.tif:0585-0663	802	4.895	2	16	1.472	3.539
Patient3_INF_CLDN4_INHBA_5.0x_R_1.tif:0343-0789	520	7.129	1	42	3.254	5.779		Patient3_INF_CLDN4_INHBA_5.0x_G_1.tif:0343-0789	520	6.581	2	44	3.158	5.225
Patient3_INF_CLDN4_INHBA_5.0x_R_1.tif:0421-0794	640	4.759	1	23	0.884	3.409		Patient3_INF_CLDN4_INHBA_5.0x_G_1.tif:0421-0794	640	5.963	2	26	2.54	4.607
Patient3_INF_CLDN4_INHBA_5.0x_R_1.tif:0409-0943	673	4.783	2	35	0.908	3.433		Patient3_INF_CLDN4_INHBA_5.0x_G_1.tif:0409-0943	673	6.08	2	50	2.657	4.724
Patient3_INF_CLDN4_INHBA_5.0x_R_1.tif:0469-1074	893	5.424	3	23	1.549	4.074		Patient3_INF_CLDN4_INHBA_5.0x_G_1.tif:0469-1074	893	4.635	2	25	1.212	3.279
Patient3_INF_CLDN4_INHBA_5.0x_R_1.tif:0389-0698	578	4.702	3	23	0.827	3.352		Patient3_INF_CLDN4_INHBA_5.0x_G_1.tif:0389-0698	578	6.626	2	28	3.203	5.27
Patient3_INF_CLDN4_INHBA_5.0x_R_1.tif:0807-0758	1325	5.635	1	27	1.76	4.285		Patient3_INF_CLDN4_INHBA_5.0x_G_1.tif:0807-0758	1325	4.124	2	10	0.701	2.768
Patient3_INF_CLDN4_INHBA_5.0x_R_1.tif:0851-1262	974	3.875	3	9	0	2.525		Patient3_INF_CLDN4_INHBA_5.0x_G_1.tif:0851-1262	974	3.423	3	6	0	2.067
Patient 4 (Nodular BCC)	Background	INHBA	CLDN4
Label	Area	Mean	Min	Max	Corrected mean (Mean #-Mean Background)	Relative corrected mean (Corrected mean+2.525)		Label	Area	Mean	Min	Max	Corrected mean (Mean #-Mean Background)	Relative corrected mean (Corrected mean+2.067)
Patient4_NOD_CLDN4_INHBA_5.0x_R.tif:0226-0999	796	3.072	1	21	0.212	2.737		Patient4_NOD_CLDN4_INHBA_5.0x_G.tif:0226-0999	796	3.71	2	19	0.81	2.877
Patient4_NOD_CLDN4_INHBA_5.0x_R.tif:0156-1080	804	3.261	1	18	0.401	2.926		Patient4_NOD_CLDN4_INHBA_5.0x_G.tif:0156-1080	804	3.739	2	23	0.839	2.906
Patient4_NOD_CLDN4_INHBA_5.0x_R.tif:0127-1167	976	3.034	1	20	0.174	2.699		Patient4_NOD_CLDN4_INHBA_5.0x_G.tif:0127-1167	976	3.672	1	19	0.772	2.839
Patient4_NOD_CLDN4_INHBA_5.0x_R.tif:0154-1249	920	2.748	2	5	-0.112	2.413		Patient4_NOD_CLDN4_INHBA_5.0x_G.tif:0154-1249	920	3.495	2	10	0.595	2.662
Patient4_NOD_CLDN4_INHBA_5.0x_R.tif:0221-1288	850	2.188	1	5	-0.672	1.853		Patient4_NOD_CLDN4_INHBA_5.0x_G.tif:0221-1288	850	3.262	2	9	0.362	2.429
Patient4_NOD_CLDN4_INHBA_5.0x_R.tif:0266-1271	613	2.336	1	6	-0.524	2.001		Patient4_NOD_CLDN4_INHBA_5.0x_G.tif:0266-1271	613	3.33	2	19	0.43	2.497
Patient4_NOD_CLDN4_INHBA_5.0x_R.tif:0312-1036	656	2.338	1	4	-0.522	2.003		Patient4_NOD_CLDN4_INHBA_5.0x_G.tif:0312-1036	656	3.265	2	9	0.365	2.432
Patient4_NOD_CLDN4_INHBA_5.0x_R.tif:0362-1113	892	2.303	1	4	-0.557	1.968		Patient4_NOD_CLDN4_INHBA_5.0x_G.tif:0362-1113	892	3.048	2	18	0.148	2.215
Patient4_NOD_CLDN4_INHBA_5.0x_R.tif:0390-1182	564	2.835	2	7	-0.025	2.5		Patient4_NOD_CLDN4_INHBA_5.0x_G.tif:0390-1182	564	3.261	2	12	0.361	2.428
Patient4_NOD_CLDN4_INHBA_5.0x_R.tif:0349-1195	556	3.137	0	35	0.277	2.802		Patient4_NOD_CLDN4_INHBA_5.0x_G.tif:0349-1195	556	3.394	1	16	0.494	2.561
Patient4_NOD_CLDN4_INHBA_5.0x_R.tif:0339-1263	758	2.251	1	5	-0.609	1.916		Patient4_NOD_CLDN4_INHBA_5.0x_G.tif:0339-1263	758	3.125	2	14	0.225	2.292
Patient4_NOD_CLDN4_INHBA_5.0x_R.tif:0454-1281	917	2.567	0	41	-0.293	2.232		Patient4_NOD_CLDN4_INHBA_5.0x_G.tif:0454-1281	917	3.079	2	8	0.179	2.246
Patient4_NOD_CLDN4_INHBA_5.0x_R.tif:0356-1395	943	2.139	0	11	-0.721	1.804		Patient4_NOD_CLDN4_INHBA_5.0x_G.tif:0356-1395	943	3.171	2	19	0.271	2.338
Patient4_NOD_CLDN4_INHBA_5.0x_R.tif:0406-1055	858	2.331	1	9	-0.529	1.996		Patient4_NOD_CLDN4_INHBA_5.0x_G.tif:0406-1055	858	3.396	1	17	0.496	2.563
Patient4_NOD_CLDN4_INHBA_5.0x_R.tif:0345-1012	572	2.413	2	11	-0.447	2.078		Patient4_NOD_CLDN4_INHBA_5.0x_G.tif:0345-1012	572	3.51	1	18	0.61	2.677
Patient4_NOD_CLDN4_INHBA_5.0x_R.tif:0404-1384	646	2.181	1	15	-0.679	1.846		Patient4_NOD_CLDN4_INHBA_5.0x_G.tif:0404-1384	646	3.068	2	6	0.168	2.235
Patient4_NOD_CLDN4_INHBA_5.0x_R.tif:0275-1306	478	2.289	1	7	-0.571	1.954		Patient4_NOD_CLDN4_INHBA_5.0x_G.tif:0275-1306	478	3.441	2	12	0.541	2.608
Patient4_NOD_CLDN4_INHBA_5.0x_R.tif:0260-1350	596	2.503	1	17	-0.357	2.168		Patient4_NOD_CLDN4_INHBA_5.0x_G.tif:0260-1350	596	3.347	2	9	0.447	2.514
Patient4_NOD_CLDN4_INHBA_5.0x_R.tif:0333-1307	514	2.074	2	3	-0.786	1.739		Patient4_NOD_CLDN4_INHBA_5.0x_G.tif:0333-1307	514	3.35	2	21	0.45	2.517
Patient4_NOD_CLDN4_INHBA_5.0x_R.tif:0300-1330	399	2.602	1	27	-0.258	2.267		Patient4_NOD_CLDN4_INHBA_5.0x_G.tif:0300-1330	399	3.414	2	22	0.514	2.581
Patient4_NOD_CLDN4_INHBA_5.0x_R.tif:0173-0598	619	2.519	0	26	-0.341	2.184		Patient4_NOD_CLDN4_INHBA_5.0x_G.tif:0173-0598	619	3.108	1	13	0.208	2.275
Patient4_NOD_CLDN4_INHBA_5.0x_R.tif:0207-0668	543	2.466	1	11	-0.394	2.131		Patient4_NOD_CLDN4_INHBA_5.0x_G.tif:0207-0668	543	3.488	2	15	0.588	2.655
Patient4_NOD_CLDN4_INHBA_5.0x_R.tif:0213-0719	491	2.902	0	10	0.042	2.567		Patient4_NOD_CLDN4_INHBA_5.0x_G.tif:0213-0719	491	3.68	2	12	0.78	2.847
Patient4_NOD_CLDN4_INHBA_5.0x_R.tif:0145-0653	408	2.953	1	38	0.093	2.618		Patient4_NOD_CLDN4_INHBA_5.0x_G.tif:0145-0653	408	3.422	2	15	0.522	2.589
Patient4_NOD_CLDN4_INHBA_5.0x_R.tif:0250-0728	457	3.009	1	9	0.149	2.674		Patient4_NOD_CLDN4_INHBA_5.0x_G.tif:0250-0728	457	3.939	2	12	1.039	3.106
Patient4_NOD_CLDN4_INHBA_5.0x_R.tif:0283-0742	420	3.114	2	7	0.254	2.779		Patient4_NOD_CLDN4_INHBA_5.0x_G.tif:0283-0742	420	4.076	2	16	1.176	3.243
Patient4_NOD_CLDN4_INHBA_5.0x_R.tif:0283-0812	536	3.108	1	24	0.248	2.773		Patient4_NOD_CLDN4_INHBA_5.0x_G.tif:0283-0812	536	3.629	2	15	0.729	2.796
Patient4_NOD_CLDN4_INHBA_5.0x_R.tif:0232-0890	531	3.54	0	31	0.68	3.205		Patient4_NOD_CLDN4_INHBA_5.0x_G.tif:0232-0890	531	3.392	2	9	0.492	2.559
Patient4_NOD_CLDN4_INHBA_5.0x_R.tif:0270-0868	487	3.222	1	8	0.362	2.887		Patient4_NOD_CLDN4_INHBA_5.0x_G.tif:0270-0868	487	3.93	2	17	1.03	3.097
Patient4_NOD_CLDN4_INHBA_5.0x_R.tif:0170-0937	442	3.398	1	20	0.538	3.063		Patient4_NOD_CLDN4_INHBA_5.0x_G.tif:0170-0937	442	3.416	2	8	0.516	2.583
Patient4_NOD_CLDN4_INHBA_5.0x_R.tif:0217-0460	530	2.86	2	5	0	2.525		Patient4_NOD_CLDN4_INHBA_5.0x_G.tif:0217-0460	530	2.9	2	4	0	2.067
Label	Area	Mean	Min	Max	Corrected mean (Mean #-Mean Background)	Relative corrected mean (Corrected mean+2.525)		Label	Area	Mean	Min	Max	Corrected mean (Mean #-Mean Background)	Relative corrected mean (Corrected mean+2.067)
Patient4_NOD_CLDN4_INHBA_5.0x_R_1.tif:0161-0846	514	3.089	2	12	-0.06	2.465		Patient4_NOD_CLDN4_INHBA_5.0x_G_1.tif:0161-0846	514	3.025	2	7	0.962	3.029
Patient4_NOD_CLDN4_INHBA_5.0x_R_1.tif:0209-0859	484	3.312	2	11	0.163	2.688		Patient4_NOD_CLDN4_INHBA_5.0x_G_1.tif:0209-0859	484	3.585	1	18	1.522	3.589
Patient4_NOD_CLDN4_INHBA_5.0x_R_1.tif:0249-0884	554	3.332	2	6	0.183	2.708		Patient4_NOD_CLDN4_INHBA_5.0x_G_1.tif:0249-0884	554	3.67	2	24	1.607	3.674
Patient4_NOD_CLDN4_INHBA_5.0x_R_1.tif:0168-0886	461	2.935	2	6	-0.214	2.311		Patient4_NOD_CLDN4_INHBA_5.0x_G_1.tif:0168-0886	461	3.143	1	15	1.08	3.147
Patient4_NOD_CLDN4_INHBA_5.0x_R_1.tif:0289-0905	449	3.837	2	6	0.688	3.213		Patient4_NOD_CLDN4_INHBA_5.0x_G_1.tif:0289-0905	449	4.677	2	16	2.614	4.681
Patient4_NOD_CLDN4_INHBA_5.0x_R_1.tif:0284-0956	519	3.01	2	11	-0.139	2.386		Patient4_NOD_CLDN4_INHBA_5.0x_G_1.tif:0284-0956	519	5.145	3	13	3.082	5.149
Patient4_NOD_CLDN4_INHBA_5.0x_R_1.tif:0266-1002	537	2.844	1	7	-0.305	2.22		Patient4_NOD_CLDN4_INHBA_5.0x_G_1.tif:0266-1002	537	4.246	1	16	2.183	4.25
Patient4_NOD_CLDN4_INHBA_5.0x_R_1.tif:0241-1038	482	2.82	1	15	-0.329	2.196		Patient4_NOD_CLDN4_INHBA_5.0x_G_1.tif:0241-1038	482	3.598	1	19	1.535	3.602
Patient4_NOD_CLDN4_INHBA_5.0x_R_1.tif:0202-1061	463	2.877	0	12	-0.272	2.253		Patient4_NOD_CLDN4_INHBA_5.0x_G_1.tif:0202-1061	463	3.994	1	15	1.931	3.998
Patient4_NOD_CLDN4_INHBA_5.0x_R_1.tif:0169-1038	559	2.911	1	11	-0.238	2.287		Patient4_NOD_CLDN4_INHBA_5.0x_G_1.tif:0169-1038	559	3.712	1	20	1.649	3.716
Patient4_NOD_CLDN4_INHBA_5.0x_R_1.tif:0215-1011	449	3.085	0	52	-0.064	2.461		Patient4_NOD_CLDN4_INHBA_5.0x_G_1.tif:0215-1011	449	3.245	1	9	1.182	3.249
Patient4_NOD_CLDN4_INHBA_5.0x_R_1.tif:0197-0970	677	3.672	1	66	0.523	3.048		Patient4_NOD_CLDN4_INHBA_5.0x_G_1.tif:0197-0970	677	3.784	2	14	1.721	3.788
Patient4_NOD_CLDN4_INHBA_5.0x_R_1.tif:0150-0951	656	2.78	1	18	-0.369	2.156		Patient4_NOD_CLDN4_INHBA_5.0x_G_1.tif:0150-0951	656	3.573	0	31	1.51	3.577
Patient4_NOD_CLDN4_INHBA_5.0x_R_1.tif:0175-0926	517	3.313	1	28	0.164	2.689		Patient4_NOD_CLDN4_INHBA_5.0x_G_1.tif:0175-0926	517	3.041	1	19	0.978	3.045
Patient4_NOD_CLDN4_INHBA_5.0x_R_1.tif:0216-0390	994	2.761	1	6	-0.388	2.137		Patient4_NOD_CLDN4_INHBA_5.0x_G_1.tif:0216-0390	994	3.055	1	24	0.992	3.059
Patient4_NOD_CLDN4_INHBA_5.0x_R_1.tif:0322-0360	876	2.932	1	6	-0.217	2.308		Patient4_NOD_CLDN4_INHBA_5.0x_G_1.tif:0322-0360	876	3.539	2	19	1.476	3.543
Patient4_NOD_CLDN4_INHBA_5.0x_R_1.tif:0373-0415	605	3.177	2	5	0.028	2.553		Patient4_NOD_CLDN4_INHBA_5.0x_G_1.tif:0373-0415	605	5.188	3	11	3.125	5.192
Patient4_NOD_CLDN4_INHBA_5.0x_R_1.tif:0368-0495	771	6.24	4	8	3.091	5.616		Patient4_NOD_CLDN4_INHBA_5.0x_G_1.tif:0368-0495	771	3.803	2	18	1.74	3.807
Patient4_NOD_CLDN4_INHBA_5.0x_R_1.tif:0307-0535	420	4.412	4	8	1.263	3.788		Patient4_NOD_CLDN4_INHBA_5.0x_G_1.tif:0307-0535	420	3.51	1	10	1.447	3.514
Patient4_NOD_CLDN4_INHBA_5.0x_R_1.tif:0239-0560	727	4.512	3	7	1.363	3.888		Patient4_NOD_CLDN4_INHBA_5.0x_G_1.tif:0239-0560	727	3.454	1	9	1.391	3.458
Patient4_NOD_CLDN4_INHBA_5.0x_R_1.tif:0186-0532	858	4.9	4	9	1.751	4.276		Patient4_NOD_CLDN4_INHBA_5.0x_G_1.tif:0186-0532	858	3.217	1	15	1.154	3.221
Patient4_NOD_CLDN4_INHBA_5.0x_R_1.tif:0188-0457	844	4.181	1	36	1.032	3.557		Patient4_NOD_CLDN4_INHBA_5.0x_G_1.tif:0188-0457	844	3.265	2	12	1.202	3.269
Patient4_NOD_CLDN4_INHBA_5.0x_R_1.tif:0185-0691	556	5.014	3	9	1.865	4.39		Patient4_NOD_CLDN4_INHBA_5.0x_G_1.tif:0185-0691	556	3.457	2	11	1.394	3.461
Patient4_NOD_CLDN4_INHBA_5.0x_R_1.tif:0243-0664	589	5.124	4	7	1.975	4.5		Patient4_NOD_CLDN4_INHBA_5.0x_G_1.tif:0243-0664	589	3.747	2	13	1.684	3.751
Patient4_NOD_CLDN4_INHBA_5.0x_R_1.tif:0309-0686	525	5.844	5	8	2.695	5.22		Patient4_NOD_CLDN4_INHBA_5.0x_G_1.tif:0309-0686	525	5.354	4	13	3.291	5.358
Patient4_NOD_CLDN4_INHBA_5.0x_R_1.tif:0326-0737	543	5.18	4	9	2.031	4.556		Patient4_NOD_CLDN4_INHBA_5.0x_G_1.tif:0326-0737	543	4.683	2	10	2.62	4.687
Patient4_NOD_CLDN4_INHBA_5.0x_R_1.tif:0261-0745	491	3.857	2	6	0.708	3.233		Patient4_NOD_CLDN4_INHBA_5.0x_G_1.tif:0261-0745	491	3.415	2	8	1.352	3.419
Patient4_NOD_CLDN4_INHBA_5.0x_R_1.tif:0277-0776	578	3.51	2	6	0.361	2.886		Patient4_NOD_CLDN4_INHBA_5.0x_G_1.tif:0277-0776	578	3.612	2	13	1.549	3.616
Patient4_NOD_CLDN4_INHBA_5.0x_R_1.tif:0267-1070	713	2.799	1	11	-0.35	2.175		Patient4_NOD_CLDN4_INHBA_5.0x_G_1.tif:0267-1070	713	4.268	1	17	2.205	4.272
Patient4_NOD_CLDN4_INHBA_5.0x_R_1.tif:0341-1108	1001	2.971	1	8	-0.178	2.347		Patient4_NOD_CLDN4_INHBA_5.0x_G_1.tif:0341-1108	1001	3.29	1	14	1.227	3.294
Patient4_NOD_CLDN4_INHBA_5.0x_R_1.tif:0419-1331	914	3.149	1	5	0	2.525		Patient4_NOD_CLDN4_INHBA_5.0x_G_1.tif:0419-1331	914	2.063	1	4	0	2.067
Patient 5 (Infiltrative BCC)	Background	INHBA	CLDN4
Label	Area	Mean	Min	Max	Corrected mean (Mean #-Mean Background)	Relative corrected mean (Corrected mean+2.525)		Label	Area	Mean	Min	Max	Corrected mean (Mean #-Mean Background)	Relative corrected mean (Corrected mean+2.067)
Patient5_INF_CLDN4_INHBA_1_5.0x_R.tif:0204-0580	746	3.731	0	54	0.336	2.861		Patient5_INF_CLDN4_INHBA_1_5.0x_G.tif:0204-0580	746	4.395	1	47	2.147	4.214
Patient5_INF_CLDN4_INHBA_1_5.0x_R.tif:0191-0650	949	4.81	0	74	1.415	3.94		Patient5_INF_CLDN4_INHBA_1_5.0x_G.tif:0191-0650	949	3.042	0	24	0.794	2.861
Patient5_INF_CLDN4_INHBA_1_5.0x_R.tif:0240-0763	448	4.516	0	65	1.121	3.646		Patient5_INF_CLDN4_INHBA_1_5.0x_G.tif:0240-0763	448	2.978	2	7	0.73	2.797
Patient5_INF_CLDN4_INHBA_1_5.0x_R.tif:0247-0688	558	5.412	0	49	2.017	4.542		Patient5_INF_CLDN4_INHBA_1_5.0x_G.tif:0247-0688	558	4.525	0	53	2.277	4.344
Patient5_INF_CLDN4_INHBA_1_5.0x_R.tif:0447-0601	941	3.131	1	26	-0.264	2.261		Patient5_INF_CLDN4_INHBA_1_5.0x_G.tif:0447-0601	941	3.259	1	21	1.011	3.078
Patient5_INF_CLDN4_INHBA_1_5.0x_R.tif:0442-0795	479	4.035	1	46	0.64	3.165		Patient5_INF_CLDN4_INHBA_1_5.0x_G.tif:0442-0795	479	4.067	0	81	1.819	3.886
Patient5_INF_CLDN4_INHBA_1_5.0x_R.tif:0493-0780	467	2.336	1	14	-1.059	1.466		Patient5_INF_CLDN4_INHBA_1_5.0x_G.tif:0493-0780	467	2.827	2	9	0.579	2.646
Patient5_INF_CLDN4_INHBA_1_5.0x_R.tif:0552-0669	533	2.582	1	21	-0.813	1.712		Patient5_INF_CLDN4_INHBA_1_5.0x_G.tif:0552-0669	533	2.925	1	11	0.677	2.744
Patient5_INF_CLDN4_INHBA_1_5.0x_R.tif:0500-0643	352	4.736	1	74	1.341	3.866		Patient5_INF_CLDN4_INHBA_1_5.0x_G.tif:0500-0643	352	3.011	2	11	0.763	2.83
Patient5_INF_CLDN4_INHBA_1_5.0x_R.tif:0608-0565	195	4.318	1	42	0.923	3.448		Patient5_INF_CLDN4_INHBA_1_5.0x_G.tif:0608-0565	195	3.533	2	44	1.285	3.352
Patient5_INF_CLDN4_INHBA_1_5.0x_R.tif:0625-0647	229	3.301	0	17	-0.094	2.431		Patient5_INF_CLDN4_INHBA_1_5.0x_G.tif:0625-0647	229	2.978	1	13	0.73	2.797
Patient5_INF_CLDN4_INHBA_1_5.0x_R.tif:0498-0525	619	2.422	0	17	-0.973	1.552		Patient5_INF_CLDN4_INHBA_1_5.0x_G.tif:0498-0525	619	2.863	2	15	0.615	2.682
Patient5_INF_CLDN4_INHBA_1_5.0x_R.tif:0606-1303	253	4.281	2	10	0.886	3.411		Patient5_INF_CLDN4_INHBA_1_5.0x_G.tif:0606-1303	253	7.04	1	39	4.792	6.859
Patient5_INF_CLDN4_INHBA_1_5.0x_R.tif:0529-1491	635	4.46	1	49	1.065	3.59		Patient5_INF_CLDN4_INHBA_1_5.0x_G.tif:0529-1491	635	5.257	1	39	3.009	5.076
Patient5_INF_CLDN4_INHBA_1_5.0x_R.tif:0456-1577	602	4.919	0	76	1.524	4.049		Patient5_INF_CLDN4_INHBA_1_5.0x_G.tif:0456-1577	602	5.556	1	46	3.308	5.375
Patient5_INF_CLDN4_INHBA_1_5.0x_R.tif:0124-1584	576	4.219	0	39	0.824	3.349		Patient5_INF_CLDN4_INHBA_1_5.0x_G.tif:0124-1584	576	4.179	1	33	1.931	3.998
Patient5_INF_CLDN4_INHBA_1_5.0x_R.tif:0049-1653	381	7.74	1	62	4.345	6.87		Patient5_INF_CLDN4_INHBA_1_5.0x_G.tif:0049-1653	381	3.63	1	17	1.382	3.449
Patient5_INF_CLDN4_INHBA_1_5.0x_R.tif:0113-1518	732	6.38	2	45	2.985	5.51		Patient5_INF_CLDN4_INHBA_1_5.0x_G.tif:0113-1518	732	3.511	1	16	1.263	3.33
Patient5_INF_CLDN4_INHBA_1_5.0x_R.tif:0213-1545	422	7.014	0	63	3.619	6.144		Patient5_INF_CLDN4_INHBA_1_5.0x_G.tif:0213-1545	422	5.156	1	37	2.908	4.975
Patient5_INF_CLDN4_INHBA_1_5.0x_R.tif:0196-1478	708	6.263	0	79	2.868	5.393		Patient5_INF_CLDN4_INHBA_1_5.0x_G.tif:0196-1478	708	3.801	0	44	1.553	3.62
Patient5_INF_CLDN4_INHBA_1_5.0x_R.tif:0429-0408	317	2.678	1	17	-0.717	1.808		Patient5_INF_CLDN4_INHBA_1_5.0x_G.tif:0429-0408	317	2.852	2	8	0.604	2.671
Patient5_INF_CLDN4_INHBA_1_5.0x_R.tif:0295-0380	775	2.937	0	60	-0.458	2.067		Patient5_INF_CLDN4_INHBA_1_5.0x_G.tif:0295-0380	775	2.872	2	7	0.624	2.691
Patient5_INF_CLDN4_INHBA_1_5.0x_R.tif:0341-0639	672	3.646	0	44	0.251	2.776		Patient5_INF_CLDN4_INHBA_1_5.0x_G.tif:0341-0639	672	3.001	2	8	0.753	2.82
Patient5_INF_CLDN4_INHBA_1_5.0x_R.tif:0515-1234	297	5.852	1	57	2.457	4.982		Patient5_INF_CLDN4_INHBA_1_5.0x_G.tif:0515-1234	297	3.027	1	15	0.779	2.846
Patient5_INF_CLDN4_INHBA_1_5.0x_R.tif:0687-0920	890	2.194	1	17	-1.201	1.324		Patient5_INF_CLDN4_INHBA_1_5.0x_G.tif:0687-0920	890	2.563	1	17	0.315	2.382
Patient5_INF_CLDN4_INHBA_1_5.0x_R.tif:0517-0890	426	2.542	0	10	-0.853	1.672		Patient5_INF_CLDN4_INHBA_1_5.0x_G.tif:0517-0890	426	2.911	2	5	0.663	2.73
Patient5_INF_CLDN4_INHBA_1_5.0x_R.tif:0201-0459	380	6.832	1	83	3.437	5.962		Patient5_INF_CLDN4_INHBA_1_5.0x_G.tif:0201-0459	380	3.526	0	31	1.278	3.345
Patient5_INF_CLDN4_INHBA_1_5.0x_R.tif:0402-0547	924	2.432	1	15	-0.963	1.562		Patient5_INF_CLDN4_INHBA_1_5.0x_G.tif:0402-0547	924	2.823	2	5	0.575	2.642
Patient5_INF_CLDN4_INHBA_1_5.0x_R.tif:0599-1423	429	3.326	2	6	-0.069	2.456		Patient5_INF_CLDN4_INHBA_1_5.0x_G.tif:0599-1423	429	3.058	2	5	0.81	2.877
Patient5_INF_CLDN4_INHBA_1_5.0x_R.tif:0562-1353	238	5.987	3	54	2.592	5.117		Patient5_INF_CLDN4_INHBA_1_5.0x_G.tif:0562-1353	238	3.185	2	6	0.937	3.004
Patient5_INF_CLDN4_INHBA_1_5.0x_R.tif:0844-1186	408	3.395	2	6	0	2.525		Patient5_INF_CLDN4_INHBA_1_5.0x_G.tif:0844-1186	408	2.248	2	3	0	2.067
Label	Area	Mean	Min	Max	Corrected mean (Mean #-Mean Background)	Relative corrected mean (Corrected mean+2.525)		Label	Area	Mean	Min	Max	Corrected mean (Mean #-Mean Background)	Relative corrected mean (Corrected mean+2.067)
Patient5_INF_CLDN4_INHBA_1_5.0x_R_1.tif:0443-1579	197	4.919	0	38	1.822	4.347		Patient5_INF_CLDN4_INHBA_1_5.0x_G_1.tif:0443-1579	197	3.462	2	51	1.333	3.4
Patient5_INF_CLDN4_INHBA_1_5.0x_R_1.tif:0388-1558	302	3.997	0	43	0.9	3.425		Patient5_INF_CLDN4_INHBA_1_5.0x_G_1.tif:0388-1558	302	4.891	1	33	2.762	4.829
Patient5_INF_CLDN4_INHBA_1_5.0x_R_1.tif:0323-1503	783	2.743	0	33	-0.354	2.171		Patient5_INF_CLDN4_INHBA_1_5.0x_G_1.tif:0323-1503	783	2.526	1	33	0.397	2.464
Patient5_INF_CLDN4_INHBA_1_5.0x_R_1.tif:0200-1493	594	3.948	0	56	0.851	3.376		Patient5_INF_CLDN4_INHBA_1_5.0x_G_1.tif:0200-1493	594	3.007	1	16	0.878	2.945
Patient5_INF_CLDN4_INHBA_1_5.0x_R_1.tif:0277-0700	969	2.776	0	24	-0.321	2.204		Patient5_INF_CLDN4_INHBA_1_5.0x_G_1.tif:0277-0700	969	3.59	0	32	1.461	3.528
Patient5_INF_CLDN4_INHBA_1_5.0x_R_1.tif:0322-0961	646	2.783	0	31	-0.314	2.211		Patient5_INF_CLDN4_INHBA_1_5.0x_G_1.tif:0322-0961	646	2.899	1	15	0.77	2.837
Patient5_INF_CLDN4_INHBA_1_5.0x_R_1.tif:0518-1286	669	3.072	0	36	-0.025	2.5		Patient5_INF_CLDN4_INHBA_1_5.0x_G_1.tif:0518-1286	669	2.967	1	21	0.838	2.905
Patient5_INF_CLDN4_INHBA_1_5.0x_R_1.tif:0403-1181	472	3.544	0	55	0.447	2.972		Patient5_INF_CLDN4_INHBA_1_5.0x_G_1.tif:0403-1181	472	2.85	1	15	0.721	2.788
Patient5_INF_CLDN4_INHBA_1_5.0x_R_1.tif:0388-1242	901	2.657	0	28	-0.44	2.085		Patient5_INF_CLDN4_INHBA_1_5.0x_G_1.tif:0388-1242	901	2.598	1	24	0.469	2.536
Patient5_INF_CLDN4_INHBA_1_5.0x_R_1.tif:0159-1303	325	3.843	0	38	0.746	3.271		Patient5_INF_CLDN4_INHBA_1_5.0x_G_1.tif:0159-1303	325	3.714	2	33	1.585	3.652
Patient5_INF_CLDN4_INHBA_1_5.0x_R_1.tif:0367-0590	765	2.648	0	54	-0.449	2.076		Patient5_INF_CLDN4_INHBA_1_5.0x_G_1.tif:0367-0590	765	2.946	2	12	0.817	2.884
Patient5_INF_CLDN4_INHBA_1_5.0x_R_1.tif:0438-0611	835	2.727	0	32	-0.37	2.155		Patient5_INF_CLDN4_INHBA_1_5.0x_G_1.tif:0438-0611	835	3.249	1	20	1.12	3.187
Patient5_INF_CLDN4_INHBA_1_5.0x_R_1.tif:0518-0646	972	3.967	0	68	0.87	3.395		Patient5_INF_CLDN4_INHBA_1_5.0x_G_1.tif:0518-0646	972	3.082	1	15	0.953	3.02
Patient5_INF_CLDN4_INHBA_1_5.0x_R_1.tif:0633-0653	724	2.731	0	32	-0.366	2.159		Patient5_INF_CLDN4_INHBA_1_5.0x_G_1.tif:0633-0653	724	2.833	1	17	0.704	2.771
Patient5_INF_CLDN4_INHBA_1_5.0x_R_1.tif:0708-0676	896	2.333	0	24	-0.764	1.761		Patient5_INF_CLDN4_INHBA_1_5.0x_G_1.tif:0708-0676	896	2.469	1	22	0.34	2.407
Patient5_INF_CLDN4_INHBA_1_5.0x_R_1.tif:0399-0957	798	2.739	0	31	-0.358	2.167		Patient5_INF_CLDN4_INHBA_1_5.0x_G_1.tif:0399-0957	798	2.756	0	17	0.627	2.694
Patient5_INF_CLDN4_INHBA_1_5.0x_R_1.tif:0301-1758	950	2.555	0	37	-0.542	1.983		Patient5_INF_CLDN4_INHBA_1_5.0x_G_1.tif:0301-1758	950	2.569	1	6	0.44	2.507
Patient5_INF_CLDN4_INHBA_1_5.0x_R_1.tif:0315-1820	825	5.265	0	62	2.168	4.693		Patient5_INF_CLDN4_INHBA_1_5.0x_G_1.tif:0315-1820	825	4.572	1	30	2.443	4.51
Patient5_INF_CLDN4_INHBA_1_5.0x_R_1.tif:0342-1438	874	3.355	0	48	0.258	2.783		Patient5_INF_CLDN4_INHBA_1_5.0x_G_1.tif:0342-1438	874	2.316	1	13	0.187	2.254
Patient5_INF_CLDN4_INHBA_1_5.0x_R_1.tif:0391-0369	712	2.726	0	18	-0.371	2.154		Patient5_INF_CLDN4_INHBA_1_5.0x_G_1.tif:0391-0369	712	2.865	2	7	0.736	2.803
Patient5_INF_CLDN4_INHBA_1_5.0x_R_1.tif:0295-0841	193	2.943	0	31	-0.154	2.371		Patient5_INF_CLDN4_INHBA_1_5.0x_G_1.tif:0295-0841	193	2.85	2	7	0.721	2.788
Patient5_INF_CLDN4_INHBA_1_5.0x_R_1.tif:0346-1368	536	2.073	1	14	-1.024	1.501		Patient5_INF_CLDN4_INHBA_1_5.0x_G_1.tif:0346-1368	536	2.129	2	3	0	2.067
Patient5_INF_CLDN4_INHBA_1_5.0x_R_1.tif:0281-1696	650	2.309	0	17	-0.788	1.737		Patient5_INF_CLDN4_INHBA_1_5.0x_G_1.tif:0281-1696	650	2.202	2	5	0.073	2.14
Patient5_INF_CLDN4_INHBA_1_5.0x_R_1.tif:0477-1553	224	2.54	1	29	-0.557	1.968		Patient5_INF_CLDN4_INHBA_1_5.0x_G_1.tif:0477-1553	224	2.312	1	19	0.183	2.25
Patient5_INF_CLDN4_INHBA_1_5.0x_R_1.tif:0413-1144	400	3.35	0	32	0.253	2.778		Patient5_INF_CLDN4_INHBA_1_5.0x_G_1.tif:0413-1144	400	2.292	2	6	0.163	2.23
Patient5_INF_CLDN4_INHBA_1_5.0x_R_1.tif:0420-1063	411	2.131	0	15	-0.966	1.559		Patient5_INF_CLDN4_INHBA_1_5.0x_G_1.tif:0420-1063	411	2.526	1	11	0.397	2.464
Patient5_INF_CLDN4_INHBA_1_5.0x_R_1.tif:0572-1426	206	3.301	0	32	0.204	2.729		Patient5_INF_CLDN4_INHBA_1_5.0x_G_1.tif:0572-1426	206	2.51	0	36	0.381	2.448
Patient5_INF_CLDN4_INHBA_1_5.0x_R_1.tif:0182-0945	541	2.089	1	6	-1.008	1.517		Patient5_INF_CLDN4_INHBA_1_5.0x_G_1.tif:0182-0945	541	2.662	2	4	0.533	2.6
Patient5_INF_CLDN4_INHBA_1_5.0x_R_1.tif:0181-0862	569	2.079	1	11	-1.018	1.507		Patient5_INF_CLDN4_INHBA_1_5.0x_G_1.tif:0181-0862	569	2.534	1	5	0.405	2.472
Patient5_INF_CLDN4_INHBA_1_5.0x_R_1.tif:0199-0697	962	2.4	0	10	-0.697	1.828		Patient5_INF_CLDN4_INHBA_1_5.0x_G_1.tif:0199-0697	962	3.715	0	41	1.586	3.653
Patient5_INF_CLDN4_INHBA_1_5.0x_R_1.tif:0818-0517	598	3.097	2	5	0	2.525		Patient5_INF_CLDN4_INHBA_1_5.0x_G_1.tif:0818-0517	598	2.129	2	4	0	2.067
Patient 6 (Nodular BCC)	Background	INHBA	CLDN4
Label	Area	Mean	Min	Max	Corrected mean (Mean #-Mean Background)	Relative corrected mean (Corrected mean+2.525)		Label	Area	Mean	Min	Max	Corrected mean (Mean #-Mean Background)	Relative corrected mean (Corrected mean+2.067)
Patient6_NOD_CLDN4_INHBA_5.0x_R.tif:0256-0773	641	3.955	2	21	0.151	2.676		Patient6_NOD_CLDN4_INHBA_5.0x_G.tif:0256-0773	641	5.702	4	22	0.769	2.836
Patient6_NOD_CLDN4_INHBA_5.0x_R.tif:0251-0811	511	3.063	3	5	-0.741	1.784		Patient6_NOD_CLDN4_INHBA_5.0x_G.tif:0251-0811	511	5.319	5	10	0.386	2.453
Patient6_NOD_CLDN4_INHBA_5.0x_R.tif:0239-0851	514	3.089	1	18	-0.715	1.81		Patient6_NOD_CLDN4_INHBA_5.0x_G.tif:0239-0851	514	5.502	4	17	0.569	2.636
Patient6_NOD_CLDN4_INHBA_5.0x_R.tif:0217-0878	432	3.426	1	15	-0.378	2.147		Patient6_NOD_CLDN4_INHBA_5.0x_G.tif:0217-0878	432	5.662	4	14	0.729	2.796
Patient6_NOD_CLDN4_INHBA_5.0x_R.tif:0226-0916	571	3.112	1	7	-0.692	1.833		Patient6_NOD_CLDN4_INHBA_5.0x_G.tif:0226-0916	571	5.543	5	11	0.61	2.677
Patient6_NOD_CLDN4_INHBA_5.0x_R.tif:0237-0940	379	3.026	1	7	-0.778	1.747		Patient6_NOD_CLDN4_INHBA_5.0x_G.tif:0237-0940	379	5.269	4	18	0.336	2.403
Patient6_NOD_CLDN4_INHBA_5.0x_R.tif:0246-0967	408	3.162	1	15	-0.642	1.883		Patient6_NOD_CLDN4_INHBA_5.0x_G.tif:0246-0967	408	5.596	5	16	0.663	2.73
Patient6_NOD_CLDN4_INHBA_5.0x_R.tif:0245-0995	377	3.103	2	7	-0.701	1.824		Patient6_NOD_CLDN4_INHBA_5.0x_G.tif:0245-0995	377	5.576	4	17	0.643	2.71
Patient6_NOD_CLDN4_INHBA_5.0x_R.tif:0221-1050	507	3.31	1	14	-0.494	2.031		Patient6_NOD_CLDN4_INHBA_5.0x_G.tif:0221-1050	507	5.521	5	10	0.588	2.655
Patient6_NOD_CLDN4_INHBA_5.0x_R.tif:0245-1060	461	3.121	2	22	-0.683	1.842		Patient6_NOD_CLDN4_INHBA_5.0x_G.tif:0245-1060	461	5.178	4	9	0.245	2.312
Patient6_NOD_CLDN4_INHBA_5.0x_R.tif:0257-1081	524	3.296	2	9	-0.508	2.017		Patient6_NOD_CLDN4_INHBA_5.0x_G.tif:0257-1081	524	5.592	4	15	0.659	2.726
Patient6_NOD_CLDN4_INHBA_5.0x_R.tif:0237-1146	382	3.196	2	7	-0.608	1.917		Patient6_NOD_CLDN4_INHBA_5.0x_G.tif:0237-1146	382	5.257	4	8	0.324	2.391
Patient6_NOD_CLDN4_INHBA_5.0x_R.tif:0225-1161	300	5.087	1	68	1.283	3.808		Patient6_NOD_CLDN4_INHBA_5.0x_G.tif:0225-1161	300	6.447	3	28	1.514	3.581
Patient6_NOD_CLDN4_INHBA_5.0x_R.tif:0244-1199	342	3.152	2	11	-0.652	1.873		Patient6_NOD_CLDN4_INHBA_5.0x_G.tif:0244-1199	342	5.237	4	14	0.304	2.371
Patient6_NOD_CLDN4_INHBA_5.0x_R.tif:0257-1218	283	3.177	2	4	-0.627	1.898		Patient6_NOD_CLDN4_INHBA_5.0x_G.tif:0257-1218	283	5.159	4	10	0.226	2.293
Patient6_NOD_CLDN4_INHBA_5.0x_R.tif:0256-1245	287	3.453	1	17	-0.351	2.174		Patient6_NOD_CLDN4_INHBA_5.0x_G.tif:0256-1245	287	5.624	4	17	0.691	2.758
Patient6_NOD_CLDN4_INHBA_5.0x_R.tif:0258-1270	213	3.873	2	8	0.069	2.594		Patient6_NOD_CLDN4_INHBA_5.0x_G.tif:0258-1270	213	5.521	4	14	0.588	2.655
Patient6_NOD_CLDN4_INHBA_5.0x_R.tif:0267-1287	380	3.845	2	21	0.041	2.566		Patient6_NOD_CLDN4_INHBA_5.0x_G.tif:0267-1287	380	5.355	3	19	0.422	2.489
Patient6_NOD_CLDN4_INHBA_5.0x_R.tif:0269-1329	376	4.38	1	33	0.576	3.101		Patient6_NOD_CLDN4_INHBA_5.0x_G.tif:0269-1329	376	5.481	3	23	0.548	2.615
Patient6_NOD_CLDN4_INHBA_5.0x_R.tif:0300-1316	424	3.462	2	8	-0.342	2.183		Patient6_NOD_CLDN4_INHBA_5.0x_G.tif:0300-1316	424	5.165	4	21	0.232	2.299
Patient6_NOD_CLDN4_INHBA_5.0x_R.tif:0311-1359	405	3.83	2	38	0.026	2.551		Patient6_NOD_CLDN4_INHBA_5.0x_G.tif:0311-1359	405	5.59	4	19	0.657	2.724
Patient6_NOD_CLDN4_INHBA_5.0x_R.tif:0336-1349	320	3.097	3	4	-0.707	1.818		Patient6_NOD_CLDN4_INHBA_5.0x_G.tif:0336-1349	320	5.116	4	7	0.183	2.25
Patient6_NOD_CLDN4_INHBA_5.0x_R.tif:0343-1372	425	3.216	2	6	-0.588	1.937		Patient6_NOD_CLDN4_INHBA_5.0x_G.tif:0343-1372	425	5.273	4	9	0.34	2.407
Patient6_NOD_CLDN4_INHBA_5.0x_R.tif:0354-1400	485	3.087	3	6	-0.717	1.808		Patient6_NOD_CLDN4_INHBA_5.0x_G.tif:0354-1400	485	5.452	4	16	0.519	2.586
Patient6_NOD_CLDN4_INHBA_5.0x_R.tif:0374-1427	564	3.417	2	8	-0.387	2.138		Patient6_NOD_CLDN4_INHBA_5.0x_G.tif:0374-1427	564	5.601	4	24	0.668	2.735
Patient6_NOD_CLDN4_INHBA_5.0x_R.tif:0393-1459	702	3.333	2	9	-0.471	2.054		Patient6_NOD_CLDN4_INHBA_5.0x_G.tif:0393-1459	702	5.332	4	15	0.399	2.466
Patient6_NOD_CLDN4_INHBA_5.0x_R.tif:0226-0548	820	3.437	2	16	-0.367	2.158		Patient6_NOD_CLDN4_INHBA_5.0x_G.tif:0226-0548	820	5.137	2	28	0.204	2.271
Patient6_NOD_CLDN4_INHBA_5.0x_R.tif:0225-0583	732	3.374	2	8	-0.43	2.095		Patient6_NOD_CLDN4_INHBA_5.0x_G.tif:0225-0583	732	5.071	3	13	0.138	2.205
Patient6_NOD_CLDN4_INHBA_5.0x_R.tif:0227-0618	805	3.503	1	24	-0.301	2.224		Patient6_NOD_CLDN4_INHBA_5.0x_G.tif:0227-0618	805	5.163	3	28	0.23	2.297
Patient6_NOD_CLDN4_INHBA_5.0x_R.tif:0213-1003	685	4.461	1	69	0.657	3.182		Patient6_NOD_CLDN4_INHBA_5.0x_G.tif:0213-1003	685	6.384	3	25	1.451	3.518
Patient6_NOD_CLDN4_INHBA_5.0x_R.tif:0304-0574	667	3.804	2	6	0	2.525		Patient6_NOD_CLDN4_INHBA_5.0x_G.tif:0304-0574	667	4.933	4	7	0	2.067
Label	Area	Mean	Min	Max	Corrected mean (Mean #-Mean Background)	Relative corrected mean (Corrected mean+2.525)		Label	Area	Mean	Min	Max	Corrected mean (Mean #-Mean Background)	Relative corrected mean (Corrected mean+2.067)
Patient6_NOD_CLDN4_INHBA_5.0x_R_1.tif:0221-0619	705	4.167	2	27	-1.159	1.366		Patient6_NOD_CLDN4_INHBA_5.0x_G_1.tif:0221-0619	705	6.054	3	38	0.842	2.909
Patient6_NOD_CLDN4_INHBA_5.0x_R_1.tif:0240-0587	687	3.833	2	21	-1.493	1.032		Patient6_NOD_CLDN4_INHBA_5.0x_G_1.tif:0240-0587	687	5.62	2	20	0.408	2.475
Patient6_NOD_CLDN4_INHBA_5.0x_R_1.tif:0254-0557	633	3.517	2	27	-1.809	0.716		Patient6_NOD_CLDN4_INHBA_5.0x_G_1.tif:0254-0557	633	5.404	4	9	0.192	2.259
Patient6_NOD_CLDN4_INHBA_5.0x_R_1.tif:0266-0531	465	3.32	3	4	-2.006	0.519		Patient6_NOD_CLDN4_INHBA_5.0x_G_1.tif:0266-0531	465	5.295	3	15	0.083	2.15
Patient6_NOD_CLDN4_INHBA_5.0x_R_1.tif:0283-0510	457	3.818	1	25	-1.508	1.017		Patient6_NOD_CLDN4_INHBA_5.0x_G_1.tif:0283-0510	457	5.562	4	15	0.35	2.417
Patient6_NOD_CLDN4_INHBA_5.0x_R_1.tif:0309-0509	370	4.276	2	19	-1.05	1.475		Patient6_NOD_CLDN4_INHBA_5.0x_G_1.tif:0309-0509	370	5.932	3	28	0.72	2.787
Patient6_NOD_CLDN4_INHBA_5.0x_R_1.tif:0331-0497	566	4.168	1	33	-1.158	1.367		Patient6_NOD_CLDN4_INHBA_5.0x_G_1.tif:0331-0497	566	5.611	4	15	0.399	2.466
Patient6_NOD_CLDN4_INHBA_5.0x_R_1.tif:0361-0485	464	4.116	2	24	-1.21	1.315		Patient6_NOD_CLDN4_INHBA_5.0x_G_1.tif:0361-0485	464	5.69	4	25	0.478	2.545
Patient6_NOD_CLDN4_INHBA_5.0x_R_1.tif:0394-0478	305	3.921	1	26	-1.405	1.12		Patient6_NOD_CLDN4_INHBA_5.0x_G_1.tif:0394-0478	305	5.341	4	10	0.129	2.196
Patient6_NOD_CLDN4_INHBA_5.0x_R_1.tif:0440-0464	287	3.582	1	26	-1.744	0.781		Patient6_NOD_CLDN4_INHBA_5.0x_G_1.tif:0440-0464	287	5.136	4	10	-0.076	1.991
Patient6_NOD_CLDN4_INHBA_5.0x_R_1.tif:0472-0478	249	3.55	1	18	-1.776	0.749		Patient6_NOD_CLDN4_INHBA_5.0x_G_1.tif:0472-0478	249	5.157	5	7	-0.055	2.012
Patient6_NOD_CLDN4_INHBA_5.0x_R_1.tif:0486-0504	248	3.786	2	6	-1.54	0.985		Patient6_NOD_CLDN4_INHBA_5.0x_G_1.tif:0486-0504	248	5.69	5	12	0.478	2.545
Patient6_NOD_CLDN4_INHBA_5.0x_R_1.tif:0478-0539	172	4.157	2	10	-1.169	1.356		Patient6_NOD_CLDN4_INHBA_5.0x_G_1.tif:0478-0539	172	5.715	5	9	0.503	2.57
Patient6_NOD_CLDN4_INHBA_5.0x_R_1.tif:0455-0568	274	4.026	2	9	-1.3	1.225		Patient6_NOD_CLDN4_INHBA_5.0x_G_1.tif:0455-0568	274	5.672	4	12	0.46	2.527
Patient6_NOD_CLDN4_INHBA_5.0x_R_1.tif:0441-0602	234	4.295	3	8	-1.031	1.494		Patient6_NOD_CLDN4_INHBA_5.0x_G_1.tif:0441-0602	234	5.667	4	12	0.455	2.522
Patient6_NOD_CLDN4_INHBA_5.0x_R_1.tif:0483-0593	342	4.453	1	16	-0.873	1.652		Patient6_NOD_CLDN4_INHBA_5.0x_G_1.tif:0483-0593	342	5.596	4	10	0.384	2.451
Patient6_NOD_CLDN4_INHBA_5.0x_R_1.tif:0504-0564	361	4.313	2	8	-1.013	1.512		Patient6_NOD_CLDN4_INHBA_5.0x_G_1.tif:0504-0564	361	5.778	4	20	0.566	2.633
Patient6_NOD_CLDN4_INHBA_5.0x_R_1.tif:0530-0554	342	4.529	2	20	-0.797	1.728		Patient6_NOD_CLDN4_INHBA_5.0x_G_1.tif:0530-0554	342	5.529	4	9	0.317	2.384
Patient6_NOD_CLDN4_INHBA_5.0x_R_1.tif:0566-0579	374	4.251	2	27	-1.075	1.45		Patient6_NOD_CLDN4_INHBA_5.0x_G_1.tif:0566-0579	374	5.321	4	13	0.109	2.176
Patient6_NOD_CLDN4_INHBA_5.0x_R_1.tif:0598-0635	504	3.883	2	16	-1.443	1.082		Patient6_NOD_CLDN4_INHBA_5.0x_G_1.tif:0598-0635	504	5.613	3	19	0.401	2.468
Patient6_NOD_CLDN4_INHBA_5.0x_R_1.tif:0613-0696	236	3.843	3	6	-1.483	1.042		Patient6_NOD_CLDN4_INHBA_5.0x_G_1.tif:0613-0696	236	5.246	5	7	0.034	2.101
Patient6_NOD_CLDN4_INHBA_5.0x_R_1.tif:0611-0741	249	3.751	3	6	-1.575	0.95		Patient6_NOD_CLDN4_INHBA_5.0x_G_1.tif:0611-0741	249	5.161	5	8	-0.051	2.016
Patient6_NOD_CLDN4_INHBA_5.0x_R_1.tif:0195-0959	930	4.528	2	33	-0.798	1.727		Patient6_NOD_CLDN4_INHBA_5.0x_G_1.tif:0195-0959	930	6.058	5	10	0.846	2.913
Patient6_NOD_CLDN4_INHBA_5.0x_R_1.tif:0213-1082	515	4.487	2	13	-0.839	1.686		Patient6_NOD_CLDN4_INHBA_5.0x_G_1.tif:0213-1082	515	5.926	5	9	0.714	2.781
Patient6_NOD_CLDN4_INHBA_5.0x_R_1.tif:0216-1188	512	3.576	2	13	-1.75	0.775		Patient6_NOD_CLDN4_INHBA_5.0x_G_1.tif:0216-1188	512	6.049	5	9	0.837	2.904
Patient6_NOD_CLDN4_INHBA_5.0x_R_1.tif:0249-1289	620	4.048	2	13	-1.278	1.247		Patient6_NOD_CLDN4_INHBA_5.0x_G_1.tif:0249-1289	620	6.205	5	12	0.993	3.06
Patient6_NOD_CLDN4_INHBA_5.0x_R_1.tif:0619-0860	673	4.282	1	24	-1.044	1.481		Patient6_NOD_CLDN4_INHBA_5.0x_G_1.tif:0619-0860	673	5.324	4	8	0.112	2.179
Patient6_NOD_CLDN4_INHBA_5.0x_R_1.tif:0607-1104	676	3.852	1	21	-1.474	1.051		Patient6_NOD_CLDN4_INHBA_5.0x_G_1.tif:0607-1104	676	5.348	4	10	0.136	2.203
Patient6_NOD_CLDN4_INHBA_5.0x_R_1.tif:0611-1162	635	4.014	2	12	-1.312	1.213		Patient6_NOD_CLDN4_INHBA_5.0x_G_1.tif:0611-1162	635	5.45	4	15	0.238	2.305
Patient6_NOD_CLDN4_INHBA_5.0x_R_1.tif:0428-1421	670	3.942	3	8	-1.384	1.141		Patient6_NOD_CLDN4_INHBA_5.0x_G_1.tif:0428-1421	670	6.091	5	11	0.879	2.946
Patient6_NOD_CLDN4_INHBA_5.0x_R_1.tif:0540-1523	595	5.326	3	8	0	2.525		Patient6_NOD_CLDN4_INHBA_5.0x_G_1.tif:0540-1523	595	5.212	5	7	0	2.067
Patient 7 (Infiltrative BCC)	Background	INHBA	CLDN4
Label	Area	Mean	Min	Max	Corrected mean (Mean #-Mean Background)	Relative corrected mean (Corrected mean+2.525)		Label	Area	Mean	Min	Max	Corrected mean (Mean #-Mean Background)	Relative corrected mean (Corrected mean+2.067)
Patient7_INF_CLDN4_INHBA_1_5.0x_R.tif:0233-0563	458	9.653	8	14	1.172	3.697		Patient7_INF_CLDN4_INHBA_1_5.0x_G.tif:0233-0563	458	8.465	2	44	3.432	5.499
Patient7_INF_CLDN4_INHBA_1_5.0x_R.tif:0202-0695	351	11.142	8	69	2.661	5.186		Patient7_INF_CLDN4_INHBA_1_5.0x_G.tif:0202-0695	351	7.125	5	15	2.092	4.159
Patient7_INF_CLDN4_INHBA_1_5.0x_R.tif:0249-0720	261	14.609	6	84	6.128	8.653		Patient7_INF_CLDN4_INHBA_1_5.0x_G.tif:0249-0720	261	7.303	5	26	2.27	4.337
Patient7_INF_CLDN4_INHBA_1_5.0x_R.tif:0312-0610	287	9.652	8	13	1.171	3.696		Patient7_INF_CLDN4_INHBA_1_5.0x_G.tif:0312-0610	287	7.084	5	34	2.051	4.118
Patient7_INF_CLDN4_INHBA_1_5.0x_R.tif:0183-0882	310	9.358	6	34	0.877	3.402		Patient7_INF_CLDN4_INHBA_1_5.0x_G.tif:0183-0882	310	7.377	4	30	2.344	4.411
Patient7_INF_CLDN4_INHBA_1_5.0x_R.tif:0166-0942	536	9.854	7	36	1.373	3.898		Patient7_INF_CLDN4_INHBA_1_5.0x_G.tif:0166-0942	536	6.862	3	33	1.829	3.896
Patient7_INF_CLDN4_INHBA_1_5.0x_R.tif:0480-0843	374	11.802	8	61	3.321	5.846		Patient7_INF_CLDN4_INHBA_1_5.0x_G.tif:0480-0843	374	6.837	4	22	1.804	3.871
Patient7_INF_CLDN4_INHBA_1_5.0x_R.tif:0525-0838	653	15.155	7	70	6.674	9.199		Patient7_INF_CLDN4_INHBA_1_5.0x_G.tif:0525-0838	653	7.086	3	29	2.053	4.12
Patient7_INF_CLDN4_INHBA_1_5.0x_R.tif:0339-1125	252	8.155	6	28	-0.326	2.199		Patient7_INF_CLDN4_INHBA_1_5.0x_G.tif:0339-1125	252	6.429	4	26	1.396	3.463
Patient7_INF_CLDN4_INHBA_1_5.0x_R.tif:0198-0767	539	11.768	6	67	3.287	5.812		Patient7_INF_CLDN4_INHBA_1_5.0x_G.tif:0198-0767	539	8.408	5	52	3.375	5.442
Patient7_INF_CLDN4_INHBA_1_5.0x_R.tif:0162-0837	236	10.725	6	43	2.244	4.769		Patient7_INF_CLDN4_INHBA_1_5.0x_G.tif:0162-0837	236	7.674	4	30	2.641	4.708
Patient7_INF_CLDN4_INHBA_1_5.0x_R.tif:0257-1007	418	8.478	6	30	-0.003	2.522		Patient7_INF_CLDN4_INHBA_1_5.0x_G.tif:0257-1007	418	6.577	3	25	1.544	3.611
Patient7_INF_CLDN4_INHBA_1_5.0x_R.tif:0573-0789	290	11.921	8	57	3.44	5.965		Patient7_INF_CLDN4_INHBA_1_5.0x_G.tif:0573-0789	290	6.41	5	16	1.377	3.444
Patient7_INF_CLDN4_INHBA_1_5.0x_R.tif:0338-1358	529	8.879	6	72	0.398	2.923		Patient7_INF_CLDN4_INHBA_1_5.0x_G.tif:0338-1358	529	7.204	5	28	2.171	4.238
Patient7_INF_CLDN4_INHBA_1_5.0x_R.tif:0190-1009	432	9.255	6	72	0.774	3.299		Patient7_INF_CLDN4_INHBA_1_5.0x_G.tif:0190-1009	432	7.433	3	34	2.4	4.467
Patient7_INF_CLDN4_INHBA_1_5.0x_R.tif:0345-1006	422	9.474	7	47	0.993	3.518		Patient7_INF_CLDN4_INHBA_1_5.0x_G.tif:0345-1006	422	6.483	4	21	1.45	3.517
Patient7_INF_CLDN4_INHBA_1_5.0x_R.tif:0291-1067	257	9.899	7	40	1.418	3.943		Patient7_INF_CLDN4_INHBA_1_5.0x_G.tif:0291-1067	257	6.7	4	23	1.667	3.734
Patient7_INF_CLDN4_INHBA_1_5.0x_R.tif:0218-0845	549	8.381	4	11	-0.1	2.425		Patient7_INF_CLDN4_INHBA_1_5.0x_G.tif:0218-0845	549	6.634	3	17	1.601	3.668
Patient7_INF_CLDN4_INHBA_1_5.0x_R.tif:0202-1134	253	10.308	6	85	1.827	4.352		Patient7_INF_CLDN4_INHBA_1_5.0x_G.tif:0202-1134	253	7.621	5	64	2.588	4.655
Patient7_INF_CLDN4_INHBA_1_5.0x_R.tif:0318-1174	365	7.882	7	12	-0.599	1.926		Patient7_INF_CLDN4_INHBA_1_5.0x_G.tif:0318-1174	365	5.912	4	15	0.879	2.946
Patient7_INF_CLDN4_INHBA_1_5.0x_R.tif:0192-1173	214	8.421	6	39	-0.06	2.465		Patient7_INF_CLDN4_INHBA_1_5.0x_G.tif:0192-1173	214	6.294	4	21	1.261	3.328
Patient7_INF_CLDN4_INHBA_1_5.0x_R.tif:0234-0635	268	10.101	7	47	1.62	4.145		Patient7_INF_CLDN4_INHBA_1_5.0x_G.tif:0234-0635	268	7.724	5	43	2.691	4.758
Patient7_INF_CLDN4_INHBA_1_5.0x_R.tif:0167-0656	276	9.072	8	11	0.591	3.116		Patient7_INF_CLDN4_INHBA_1_5.0x_G.tif:0167-0656	276	7.243	4	22	2.21	4.277
Patient7_INF_CLDN4_INHBA_1_5.0x_R.tif:0152-0784	248	11.742	8	67	3.261	5.786		Patient7_INF_CLDN4_INHBA_1_5.0x_G.tif:0152-0784	248	8.899	4	41	3.866	5.933
Patient7_INF_CLDN4_INHBA_1_5.0x_R.tif:0121-0877	266	8.312	7	9	-0.169	2.356		Patient7_INF_CLDN4_INHBA_1_5.0x_G.tif:0121-0877	266	7.105	5	18	2.072	4.139
Patient7_INF_CLDN4_INHBA_1_5.0x_R.tif:0236-0945	336	8.119	7	12	-0.362	2.163		Patient7_INF_CLDN4_INHBA_1_5.0x_G.tif:0236-0945	336	6.568	4	18	1.535	3.602
Patient7_INF_CLDN4_INHBA_1_5.0x_R.tif:0470-1210	191	10.901	8	32	2.42	4.945		Patient7_INF_CLDN4_INHBA_1_5.0x_G.tif:0470-1210	191	6.183	4	15	1.15	3.217
Patient7_INF_CLDN4_INHBA_1_5.0x_R.tif:0236-0897	114	10.167	8	22	1.686	4.211		Patient7_INF_CLDN4_INHBA_1_5.0x_G.tif:0236-0897	114	6.088	5	11	1.055	3.122
Patient7_INF_CLDN4_INHBA_1_5.0x_R.tif:0851-0909	125	11.88	6	73	3.399	5.924		Patient7_INF_CLDN4_INHBA_1_5.0x_G.tif:0851-0909	125	6.256	4	16	1.223	3.29
Patient7_INF_CLDN4_INHBA_1_5.0x_R.tif:0932-0673	515	7.466	4	15	-1.015	1.51		Patient7_INF_CLDN4_INHBA_1_5.0x_G.tif:0932-0673	515	6.041	4	21	1.008	3.075
Patient7_INF_CLDN4_INHBA_1_5.0x_R.tif:0099-0655	210	8.481	7	10	0	2.525		Patient7_INF_CLDN4_INHBA_1_5.0x_G.tif:0099-0655	210	5.033	4	6	0	2.067
Label	Area	Mean	Min	Max	Corrected mean (Mean #-Mean Background)	Relative corrected mean (Corrected mean+2.525)		Label	Area	Mean	Min	Max	Corrected mean (Mean #-Mean Background)	Relative corrected mean (Corrected mean+2.067)
Patient7_INF_CLDN4_INHBA_1_5.0x_R_1.tif:0210-0701	425	7.708	6	17	-0.904	1.621		Patient7_INF_CLDN4_INHBA_1_5.0x_G_1.tif:0210-0701	425	8.386	5	35	3.352	5.419
Patient7_INF_CLDN4_INHBA_1_5.0x_R_1.tif:0248-0651	429	9.089	6	47	0.477	3.002		Patient7_INF_CLDN4_INHBA_1_5.0x_G_1.tif:0248-0651	429	8.636	6	20	3.602	5.669
Patient7_INF_CLDN4_INHBA_1_5.0x_R_1.tif:0364-0958	355	12.586	9	55	3.974	6.499		Patient7_INF_CLDN4_INHBA_1_5.0x_G_1.tif:0364-0958	355	8.155	6	19	3.121	5.188
Patient7_INF_CLDN4_INHBA_1_5.0x_R_1.tif:0170-1370	305	11.452	6	75	2.84	5.365		Patient7_INF_CLDN4_INHBA_1_5.0x_G_1.tif:0170-1370	305	7.387	4	33	2.353	4.42
Patient7_INF_CLDN4_INHBA_1_5.0x_R_1.tif:0089-1295	333	8.174	4	11	-0.438	2.087		Patient7_INF_CLDN4_INHBA_1_5.0x_G_1.tif:0089-1295	333	7.174	4	27	2.14	4.207
Patient7_INF_CLDN4_INHBA_1_5.0x_R_1.tif:0222-1343	711	9.418	7	31	0.806	3.331		Patient7_INF_CLDN4_INHBA_1_5.0x_G_1.tif:0222-1343	711	7.001	5	22	1.967	4.034
Patient7_INF_CLDN4_INHBA_1_5.0x_R_1.tif:0365-1164	954	10.188	4	73	1.576	4.101		Patient7_INF_CLDN4_INHBA_1_5.0x_G_1.tif:0365-1164	954	7.086	3	30	2.052	4.119
Patient7_INF_CLDN4_INHBA_1_5.0x_R_1.tif:0238-1087	643	10.731	6	61	2.119	4.644		Patient7_INF_CLDN4_INHBA_1_5.0x_G_1.tif:0238-1087	643	7.61	5	38	2.576	4.643
Patient7_INF_CLDN4_INHBA_1_5.0x_R_1.tif:0331-1093	359	9.593	7	60	0.981	3.506		Patient7_INF_CLDN4_INHBA_1_5.0x_G_1.tif:0331-1093	359	7.735	5	20	2.701	4.768
Patient7_INF_CLDN4_INHBA_1_5.0x_R_1.tif:0214-0464	377	9.844	6	56	1.232	3.757		Patient7_INF_CLDN4_INHBA_1_5.0x_G_1.tif:0214-0464	377	8.411	6	16	3.377	5.444
Patient7_INF_CLDN4_INHBA_1_5.0x_R_1.tif:0143-0572	268	7.153	5	14	-1.459	1.066		Patient7_INF_CLDN4_INHBA_1_5.0x_G_1.tif:0143-0572	268	7.545	6	13	2.511	4.578
Patient7_INF_CLDN4_INHBA_1_5.0x_R_1.tif:0167-0669	557	6.862	4	16	-1.75	0.775		Patient7_INF_CLDN4_INHBA_1_5.0x_G_1.tif:0167-0669	557	7.215	5	29	2.181	4.248
Patient7_INF_CLDN4_INHBA_1_5.0x_R_1.tif:0366-0519	649	8.715	1	59	0.103	2.628		Patient7_INF_CLDN4_INHBA_1_5.0x_G_1.tif:0366-0519	649	7.764	5	30	2.73	4.797
Patient7_INF_CLDN4_INHBA_1_5.0x_R_1.tif:0628-1008	678	9.959	6	84	1.347	3.872		Patient7_INF_CLDN4_INHBA_1_5.0x_G_1.tif:0628-1008	678	6.473	5	14	1.439	3.506
Patient7_INF_CLDN4_INHBA_1_5.0x_R_1.tif:0932-0923	953	6.657	5	15	-1.955	0.57		Patient7_INF_CLDN4_INHBA_1_5.0x_G_1.tif:0932-0923	953	7.9	6	24	2.866	4.933
Patient7_INF_CLDN4_INHBA_1_5.0x_R_1.tif:0586-1318	376	8.338	5	19	-0.274	2.251		Patient7_INF_CLDN4_INHBA_1_5.0x_G_1.tif:0586-1318	376	6.282	5	13	1.248	3.315
Patient7_INF_CLDN4_INHBA_1_5.0x_R_1.tif:0341-1402	986	9.935	5	77	1.323	3.848		Patient7_INF_CLDN4_INHBA_1_5.0x_G_1.tif:0341-1402	986	6.519	5	18	1.485	3.552
Patient7_INF_CLDN4_INHBA_1_5.0x_R_1.tif:0530-0951	230	12.113	7	34	3.501	6.026		Patient7_INF_CLDN4_INHBA_1_5.0x_G_1.tif:0530-0951	230	6.804	5	12	1.77	3.837
Patient7_INF_CLDN4_INHBA_1_5.0x_R_1.tif:0549-1007	81	17.383	7	48	8.771	11.296		Patient7_INF_CLDN4_INHBA_1_5.0x_G_1.tif:0549-1007	81	6.37	6	8	1.336	3.403
Patient7_INF_CLDN4_INHBA_1_5.0x_R_1.tif:0301-0603	343	8.096	7	10	-0.516	2.009		Patient7_INF_CLDN4_INHBA_1_5.0x_G_1.tif:0301-0603	343	7.093	6	15	2.059	4.126
Patient7_INF_CLDN4_INHBA_1_5.0x_R_1.tif:0260-0735	395	8.77	7	13	0.158	2.683		Patient7_INF_CLDN4_INHBA_1_5.0x_G_1.tif:0260-0735	395	9.071	6	41	4.037	6.104
Patient7_INF_CLDN4_INHBA_1_5.0x_R_1.tif:0199-0911	500	8.412	3	36	-0.2	2.325		Patient7_INF_CLDN4_INHBA_1_5.0x_G_1.tif:0199-0911	500	7.068	4	27	2.034	4.101
Patient7_INF_CLDN4_INHBA_1_5.0x_R_1.tif:0243-0968	476	7.737	6	14	-0.875	1.65		Patient7_INF_CLDN4_INHBA_1_5.0x_G_1.tif:0243-0968	476	6.391	5	11	1.357	3.424
Patient7_INF_CLDN4_INHBA_1_5.0x_R_1.tif:0335-0859	428	10.787	8	62	2.175	4.7		Patient7_INF_CLDN4_INHBA_1_5.0x_G_1.tif:0335-0859	428	7.605	5	15	2.571	4.638
Patient7_INF_CLDN4_INHBA_1_5.0x_R_1.tif:0889-0660	882	8.249	5	25	-0.363	2.162		Patient7_INF_CLDN4_INHBA_1_5.0x_G_1.tif:0889-0660	882	7.464	6	21	2.43	4.497
Patient7_INF_CLDN4_INHBA_1_5.0x_R_1.tif:0806-0681	545	8.971	5	14	0.359	2.884		Patient7_INF_CLDN4_INHBA_1_5.0x_G_1.tif:0806-0681	545	7.473	5	9	2.439	4.506
Patient7_INF_CLDN4_INHBA_1_5.0x_R_1.tif:0618-0578	564	8.679	7	35	0.067	2.592		Patient7_INF_CLDN4_INHBA_1_5.0x_G_1.tif:0618-0578	564	7.206	6	18	2.172	4.239
Patient7_INF_CLDN4_INHBA_1_5.0x_R_1.tif:0683-0900	508	8.606	6	13	-0.006	2.519		Patient7_INF_CLDN4_INHBA_1_5.0x_G_1.tif:0683-0900	508	6.974	4	26	1.94	4.007
Patient7_INF_CLDN4_INHBA_1_5.0x_R_1.tif:0463-0792	284	8.905	5	17	0.293	2.818		Patient7_INF_CLDN4_INHBA_1_5.0x_G_1.tif:0463-0792	284	6.444	4	11	1.41	3.477
Patient7_INF_CLDN4_INHBA_1_5.0x_R_1.tif:0400-0632	143	9.853	8	17	1.241	3.766		Patient7_INF_CLDN4_INHBA_1_5.0x_G_1.tif:0400-0632	143	6.909	6	11	1.875	3.942
Patient7_INF_CLDN4_INHBA_1_5.0x_R_1.tif:0089-1059	178	8.612	7	13	0	2.525		Patient7_INF_CLDN4_INHBA_1_5.0x_G_1.tif:0089-1059	178	5.034	5	6	0	2.067
Patient 8 (Nodular BCC)	Background	INHBA	CLDN4
Label	Area	Mean	Min	Max	Corrected mean (Mean #-Mean Background)	Relative corrected mean (Corrected mean+2.525)		Label	Area	Mean	Min	Max	Corrected mean (Mean #-Mean Background)	Relative corrected mean (Corrected mean+2.067)
Patient8_NOD_CLDN4_INHBA_5.0x_R.tif:0407-1092	490	2.278	1	15	-0.844	1.681		Patient8_NOD_CLDN4_INHBA_5.0x_G.tif:0407-1092	490	3.288	2	10	-0.193	1.874
Patient8_NOD_CLDN4_INHBA_5.0x_R.tif:0414-1150	358	2.073	1	4	-1.049	1.476		Patient8_NOD_CLDN4_INHBA_5.0x_G.tif:0414-1150	358	4.081	1	31	0.6	2.667
Patient8_NOD_CLDN4_INHBA_5.0x_R.tif:0490-1353	344	3.317	0	24	0.195	2.72		Patient8_NOD_CLDN4_INHBA_5.0x_G.tif:0490-1353	344	3.814	0	22	0.333	2.4
Patient8_NOD_CLDN4_INHBA_5.0x_R.tif:0515-1431	232	2.315	1	7	-0.807	1.718		Patient8_NOD_CLDN4_INHBA_5.0x_G.tif:0515-1431	232	3.698	1	20	0.217	2.284
Patient8_NOD_CLDN4_INHBA_5.0x_R.tif:0516-1561	708	5.386	0	66	2.264	4.789		Patient8_NOD_CLDN4_INHBA_5.0x_G.tif:0516-1561	708	6.934	1	68	3.453	5.52
Patient8_NOD_CLDN4_INHBA_5.0x_R.tif:0945-1474	445	2.258	2	4	-0.864	1.661		Patient8_NOD_CLDN4_INHBA_5.0x_G.tif:0945-1474	445	3.76	1	12	0.279	2.346
Patient8_NOD_CLDN4_INHBA_5.0x_R.tif:0917-1341	505	2.123	2	5	-0.999	1.526		Patient8_NOD_CLDN4_INHBA_5.0x_G.tif:0917-1341	505	3.481	2	18	0	2.067
Patient8_NOD_CLDN4_INHBA_5.0x_R.tif:0901-1201	511	2.129	1	5	-0.993	1.532		Patient8_NOD_CLDN4_INHBA_5.0x_G.tif:0901-1201	511	3.577	1	28	0.096	2.163
Patient8_NOD_CLDN4_INHBA_5.0x_R.tif:0339-1248	472	2.161	0	15	-0.961	1.564		Patient8_NOD_CLDN4_INHBA_5.0x_G.tif:0339-1248	472	3.441	2	10	-0.04	2.027
Patient8_NOD_CLDN4_INHBA_5.0x_R.tif:0710-0237	472	2.528	1	26	-0.594	1.931		Patient8_NOD_CLDN4_INHBA_5.0x_G.tif:0710-0237	472	3.714	2	8	0.233	2.3
Patient8_NOD_CLDN4_INHBA_5.0x_R.tif:0650-0217	351	2.208	1	5	-0.914	1.611		Patient8_NOD_CLDN4_INHBA_5.0x_G.tif:0650-0217	351	3.786	2	14	0.305	2.372
Patient8_NOD_CLDN4_INHBA_5.0x_R.tif:0549-0160	389	2.09	0	5	-1.032	1.493		Patient8_NOD_CLDN4_INHBA_5.0x_G.tif:0549-0160	389	4.018	3	7	0.537	2.604
Patient8_NOD_CLDN4_INHBA_5.0x_R.tif:0420-0164	545	2.25	1	6	-0.872	1.653		Patient8_NOD_CLDN4_INHBA_5.0x_G.tif:0420-0164	545	4.461	3	10	0.98	3.047
Patient8_NOD_CLDN4_INHBA_5.0x_R.tif:0345-0208	612	2.096	1	9	-1.026	1.499		Patient8_NOD_CLDN4_INHBA_5.0x_G.tif:0345-0208	612	3.812	2	11	0.331	2.398
Patient8_NOD_CLDN4_INHBA_5.0x_R.tif:0289-0266	831	2.051	2	4	-1.071	1.454		Patient8_NOD_CLDN4_INHBA_5.0x_G.tif:0289-0266	831	3.937	2	15	0.456	2.523
Patient8_NOD_CLDN4_INHBA_5.0x_R.tif:0725-0654	652	2.1	1	3	-1.022	1.503		Patient8_NOD_CLDN4_INHBA_5.0x_G.tif:0725-0654	652	3.598	2	16	0.117	2.184
Patient8_NOD_CLDN4_INHBA_5.0x_R.tif:0705-0815	812	2.224	0	15	-0.898	1.627		Patient8_NOD_CLDN4_INHBA_5.0x_G.tif:0705-0815	812	3.457	2	14	-0.024	2.043
Patient8_NOD_CLDN4_INHBA_5.0x_R.tif:0784-1006	828	2.32	1	6	-0.802	1.723		Patient8_NOD_CLDN4_INHBA_5.0x_G.tif:0784-1006	828	3.623	1	14	0.142	2.209
Patient8_NOD_CLDN4_INHBA_5.0x_R.tif:0408-0817	563	2.453	1	5	-0.669	1.856		Patient8_NOD_CLDN4_INHBA_5.0x_G.tif:0408-0817	563	3.595	1	19	0.114	2.181
Patient8_NOD_CLDN4_INHBA_5.0x_R.tif:0192-0683	607	2.45	2	6	-0.672	1.853		Patient8_NOD_CLDN4_INHBA_5.0x_G.tif:0192-0683	607	4.611	2	24	1.13	3.197
Patient8_NOD_CLDN4_INHBA_5.0x_R.tif:0140-0997	605	2.177	0	11	-0.945	1.58		Patient8_NOD_CLDN4_INHBA_5.0x_G.tif:0140-0997	605	3.57	1	11	0.089	2.156
Patient8_NOD_CLDN4_INHBA_5.0x_R.tif:0199-1377	377	4.615	1	72	1.493	4.018		Patient8_NOD_CLDN4_INHBA_5.0x_G.tif:0199-1377	377	3.748	2	12	0.267	2.334
Patient8_NOD_CLDN4_INHBA_5.0x_R.tif:0183-1501	399	2.431	1	11	-0.691	1.834		Patient8_NOD_CLDN4_INHBA_5.0x_G.tif:0183-1501	399	3.677	2	19	0.196	2.263
Patient8_NOD_CLDN4_INHBA_5.0x_R.tif:0271-1560	380	2.484	1	13	-0.638	1.887		Patient8_NOD_CLDN4_INHBA_5.0x_G.tif:0271-1560	380	3.45	1	9	-0.031	2.036
Patient8_NOD_CLDN4_INHBA_5.0x_R.tif:0219-1627	296	3.307	1	29	0.185	2.71		Patient8_NOD_CLDN4_INHBA_5.0x_G.tif:0219-1627	296	3.561	2	9	0.08	2.147
Patient8_NOD_CLDN4_INHBA_5.0x_R.tif:0348-1509	542	2.146	1	6	-0.976	1.549		Patient8_NOD_CLDN4_INHBA_5.0x_G.tif:0348-1509	542	3.12	2	7	-0.361	1.706
Patient8_NOD_CLDN4_INHBA_5.0x_R.tif:0314-1448	472	3.182	0	35	0.06	2.585		Patient8_NOD_CLDN4_INHBA_5.0x_G.tif:0314-1448	472	3.903	2	20	0.422	2.489
Patient8_NOD_CLDN4_INHBA_5.0x_R.tif:0391-1641	492	2.317	1	8	-0.805	1.72		Patient8_NOD_CLDN4_INHBA_5.0x_G.tif:0391-1641	492	3.293	1	12	-0.188	1.879
Patient8_NOD_CLDN4_INHBA_5.0x_R.tif:0334-0660	766	2.072	1	4	-1.05	1.475		Patient8_NOD_CLDN4_INHBA_5.0x_G.tif:0334-0660	766	3.563	2	15	0.082	2.149
Patient8_NOD_CLDN4_INHBA_5.0x_R.tif:0306-0797	796	2.506	1	42	-0.616	1.909		Patient8_NOD_CLDN4_INHBA_5.0x_G.tif:0306-0797	796	3.653	1	10	0.172	2.239
Patient8_NOD_CLDN4_INHBA_5.0x_R.tif:0211-0180	588	3.122	1	5	0	2.525		Patient8_NOD_CLDN4_INHBA_5.0x_G.tif:0211-0180	588	3.481	3	5	0	2.067
Label	Area	Mean	Min	Max	Corrected mean (Mean #-Mean Background)	Relative corrected mean (Corrected mean+2.525)		Label	Area	Mean	Min	Max	Corrected mean (Mean #-Mean Background)	Relative corrected mean (Corrected mean+2.067)
Patient8_NOD_CLDN4_INHBA_5.0x_R_1.tif:0250-0389	569	2.619	1	33	-1.093	1.432		Patient8_NOD_CLDN4_INHBA_5.0x_G_1.tif:0250-0389	569	3.253	2	10	1.102	3.169
Patient8_NOD_CLDN4_INHBA_5.0x_R_1.tif:0200-0552	460	2.246	0	12	-1.466	1.059		Patient8_NOD_CLDN4_INHBA_5.0x_G_1.tif:0200-0552	460	3.265	2	15	1.114	3.181
Patient8_NOD_CLDN4_INHBA_5.0x_R_1.tif:0311-0455	357	2.429	1	54	-1.283	1.242		Patient8_NOD_CLDN4_INHBA_5.0x_G_1.tif:0311-0455	357	3.095	1	16	0.944	3.011
Patient8_NOD_CLDN4_INHBA_5.0x_R_1.tif:0271-0576	396	2.051	1	5	-1.661	0.864		Patient8_NOD_CLDN4_INHBA_5.0x_G_1.tif:0271-0576	396	3.124	2	8	0.973	3.04
Patient8_NOD_CLDN4_INHBA_5.0x_R_1.tif:0090-0895	347	2.637	1	29	-1.075	1.45		Patient8_NOD_CLDN4_INHBA_5.0x_G_1.tif:0090-0895	347	3.196	1	22	1.045	3.112
Patient8_NOD_CLDN4_INHBA_5.0x_R_1.tif:0194-0788	364	2.503	1	13	-1.209	1.316		Patient8_NOD_CLDN4_INHBA_5.0x_G_1.tif:0194-0788	364	3.404	0	17	1.253	3.32
Patient8_NOD_CLDN4_INHBA_5.0x_R_1.tif:0114-0767	497	2.29	0	5	-1.422	1.103		Patient8_NOD_CLDN4_INHBA_5.0x_G_1.tif:0114-0767	497	3.294	1	10	1.143	3.21
Patient8_NOD_CLDN4_INHBA_5.0x_R_1.tif:0106-1015	243	2.206	2	4	-1.506	1.019		Patient8_NOD_CLDN4_INHBA_5.0x_G_1.tif:0106-1015	243	3.165	2	7	1.014	3.081
Patient8_NOD_CLDN4_INHBA_5.0x_R_1.tif:0106-1118	621	2.763	1	14	-0.949	1.576		Patient8_NOD_CLDN4_INHBA_5.0x_G_1.tif:0106-1118	621	3.111	1	13	0.96	3.027
Patient8_NOD_CLDN4_INHBA_5.0x_R_1.tif:0179-1117	463	2.488	1	15	-1.224	1.301		Patient8_NOD_CLDN4_INHBA_5.0x_G_1.tif:0179-1117	463	3.279	1	12	1.128	3.195
Patient8_NOD_CLDN4_INHBA_5.0x_R_1.tif:0255-0992	367	2.09	1	5	-1.622	0.903		Patient8_NOD_CLDN4_INHBA_5.0x_G_1.tif:0255-0992	367	3.294	2	12	1.143	3.21
Patient8_NOD_CLDN4_INHBA_5.0x_R_1.tif:0300-1014	477	2.398	0	37	-1.314	1.211		Patient8_NOD_CLDN4_INHBA_5.0x_G_1.tif:0300-1014	477	3.073	1	19	0.922	2.989
Patient8_NOD_CLDN4_INHBA_5.0x_R_1.tif:0469-1589	519	2.141	2	3	-1.571	0.954		Patient8_NOD_CLDN4_INHBA_5.0x_G_1.tif:0469-1589	519	3.382	1	22	1.231	3.298
Patient8_NOD_CLDN4_INHBA_5.0x_R_1.tif:0315-1418	511	2.047	1	4	-1.665	0.86		Patient8_NOD_CLDN4_INHBA_5.0x_G_1.tif:0315-1418	511	2.977	2	11	0.826	2.893
Patient8_NOD_CLDN4_INHBA_5.0x_R_1.tif:0376-0589	515	3.08	0	44	-0.632	1.893		Patient8_NOD_CLDN4_INHBA_5.0x_G_1.tif:0376-0589	515	4.08	1	38	1.929	3.996
Patient8_NOD_CLDN4_INHBA_5.0x_R_1.tif:0756-1238	301	2.143	1	4	-1.569	0.956		Patient8_NOD_CLDN4_INHBA_5.0x_G_1.tif:0756-1238	301	3.179	2	7	1.028	3.095
Patient8_NOD_CLDN4_INHBA_5.0x_R_1.tif:0746-1279	328	2.305	1	22	-1.407	1.118		Patient8_NOD_CLDN4_INHBA_5.0x_G_1.tif:0746-1279	328	3.162	1	19	1.011	3.078
Patient8_NOD_CLDN4_INHBA_5.0x_R_1.tif:0800-1502	606	2.033	1	8	-1.679	0.846		Patient8_NOD_CLDN4_INHBA_5.0x_G_1.tif:0800-1502	606	3.195	2	10	1.044	3.111
Patient8_NOD_CLDN4_INHBA_5.0x_R_1.tif:0705-1609	548	2.082	1	4	-1.63	0.895		Patient8_NOD_CLDN4_INHBA_5.0x_G_1.tif:0705-1609	548	3.182	1	11	1.031	3.098
Patient8_NOD_CLDN4_INHBA_5.0x_R_1.tif:0564-1662	479	2.006	2	3	-1.706	0.819		Patient8_NOD_CLDN4_INHBA_5.0x_G_1.tif:0564-1662	479	3.05	2	5	0.899	2.966
Patient8_NOD_CLDN4_INHBA_5.0x_R_1.tif:0351-1673	512	2.275	1	4	-1.437	1.088		Patient8_NOD_CLDN4_INHBA_5.0x_G_1.tif:0351-1673	512	2.828	1	9	0.677	2.744
Patient8_NOD_CLDN4_INHBA_5.0x_R_1.tif:0757-0995	381	2.042	1	4	-1.67	0.855		Patient8_NOD_CLDN4_INHBA_5.0x_G_1.tif:0757-0995	381	2.346	2	4	0.195	2.262
Patient8_NOD_CLDN4_INHBA_5.0x_R_1.tif:0762-1097	244	1.98	1	2	-1.732	0.793		Patient8_NOD_CLDN4_INHBA_5.0x_G_1.tif:0762-1097	244	2.18	2	4	0.029	2.096
Patient8_NOD_CLDN4_INHBA_5.0x_R_1.tif:0304-0754	690	2.381	0	39	-1.331	1.194		Patient8_NOD_CLDN4_INHBA_5.0x_G_1.tif:0304-0754	690	3.155	1	19	1.004	3.071
Patient8_NOD_CLDN4_INHBA_5.0x_R_1.tif:0235-0780	654	2.586	1	8	-1.126	1.399		Patient8_NOD_CLDN4_INHBA_5.0x_G_1.tif:0235-0780	654	3.393	1	11	1.242	3.309
Patient8_NOD_CLDN4_INHBA_5.0x_R_1.tif:0373-0881	477	2.4	1	17	-1.312	1.213		Patient8_NOD_CLDN4_INHBA_5.0x_G_1.tif:0373-0881	477	3.151	1	35	1	3.067
Patient8_NOD_CLDN4_INHBA_5.0x_R_1.tif:0335-1070	656	2.076	0	11	-1.636	0.889		Patient8_NOD_CLDN4_INHBA_5.0x_G_1.tif:0335-1070	656	3.088	1	20	0.937	3.004
Patient8_NOD_CLDN4_INHBA_5.0x_R_1.tif:0377-1343	694	2.037	1	5	-1.675	0.85		Patient8_NOD_CLDN4_INHBA_5.0x_G_1.tif:0377-1343	694	2.728	1	5	0.577	2.644
Patient8_NOD_CLDN4_INHBA_5.0x_R_1.tif:0451-1443	836	2.56	1	12	-1.152	1.373		Patient8_NOD_CLDN4_INHBA_5.0x_G_1.tif:0451-1443	836	3.388	1	57	1.237	3.304
Patient8_NOD_CLDN4_INHBA_5.0x_R_1.tif:0992-0638	360	2.333	2	6	-1.379	1.146		Patient8_NOD_CLDN4_INHBA_5.0x_G_1.tif:0992-0638	360	3.397	2	9	1.246	3.313
Patient8_NOD_CLDN4_INHBA_5.0x_R_1.tif:0062-0351	299	3.712	2	7	0	2.525		Patient8_NOD_CLDN4_INHBA_5.0x_G_1.tif:0062-0351	299	2.151	2	3	0	2.067
Patient 9 (Infiltrative BCC)	Background	INHBA	CLDN4
Label	Area	Mean	Min	Max	Corrected mean (Mean #-Mean Background)	Relative corrected mean (Corrected mean+2.525)		Label	Area	Mean	Min	Max	Corrected mean (Mean #-Mean Background)	Relative corrected mean (Corrected mean+2.067)
Patient9_INF_CLDN4_INHBA_5.0x_R.tif:0827-0868	195	42.708	5	85	37.643	40.168		Patient9_INF_CLDN4_INHBA_5.0x_G.tif:0827-0868	195	7.138	3	18	0.792	2.859
Patient9_INF_CLDN4_INHBA_5.0x_R.tif:0950-0872	552	35.942	4	72	30.877	33.402		Patient9_INF_CLDN4_INHBA_5.0x_G.tif:0950-0872	552	6.989	3	67	0.643	2.71
Patient9_INF_CLDN4_INHBA_5.0x_R.tif:0666-0910	665	5.371	1	79	0.306	2.831		Patient9_INF_CLDN4_INHBA_5.0x_G.tif:0666-0910	665	5.516	3	28	-0.83	1.237
Patient9_INF_CLDN4_INHBA_5.0x_R.tif:0625-0973	465	6.613	2	32	1.548	4.073		Patient9_INF_CLDN4_INHBA_5.0x_G.tif:0625-0973	465	6.015	4	17	-0.331	1.736
Patient9_INF_CLDN4_INHBA_5.0x_R.tif:0673-0491	493	10.832	2	83	5.767	8.292		Patient9_INF_CLDN4_INHBA_5.0x_G.tif:0673-0491	493	6.103	5	18	-0.243	1.824
Patient9_INF_CLDN4_INHBA_5.0x_R.tif:0688-0557	514	4.401	2	15	-0.664	1.861		Patient9_INF_CLDN4_INHBA_5.0x_G.tif:0688-0557	514	5.848	4	11	-0.498	1.569
Patient9_INF_CLDN4_INHBA_5.0x_R.tif:0614-0635	165	41.533	3	85	36.468	38.993		Patient9_INF_CLDN4_INHBA_5.0x_G.tif:0614-0635	165	7.897	2	45	1.551	3.618
Patient9_INF_CLDN4_INHBA_5.0x_R.tif:0445-0736	372	3.906	3	14	-1.159	1.366		Patient9_INF_CLDN4_INHBA_5.0x_G.tif:0445-0736	372	5.914	4	12	-0.432	1.635
Patient9_INF_CLDN4_INHBA_5.0x_R.tif:0773-0931	243	14.613	4	84	9.548	12.073		Patient9_INF_CLDN4_INHBA_5.0x_G.tif:0773-0931	243	6.35	3	17	0.004	2.071
Patient9_INF_CLDN4_INHBA_5.0x_R.tif:0194-1360	692	6.282	0	58	1.217	3.742		Patient9_INF_CLDN4_INHBA_5.0x_G.tif:0194-1360	692	7.999	4	36	1.653	3.72
Patient9_INF_CLDN4_INHBA_5.0x_R.tif:0140-1177	705	3.35	2	11	-1.715	0.81		Patient9_INF_CLDN4_INHBA_5.0x_G.tif:0140-1177	705	6.223	4	12	-0.123	1.944
Patient9_INF_CLDN4_INHBA_5.0x_R.tif:0354-1297	627	11.054	1	85	5.989	8.514		Patient9_INF_CLDN4_INHBA_5.0x_G.tif:0354-1297	627	6.526	3	44	0.18	2.247
Patient9_INF_CLDN4_INHBA_5.0x_R.tif:0585-1435	669	3.41	1	10	-1.655	0.87		Patient9_INF_CLDN4_INHBA_5.0x_G.tif:0585-1435	669	5.611	2	17	-0.735	1.332
Patient9_INF_CLDN4_INHBA_5.0x_R.tif:0674-1476	519	3.588	1	8	-1.477	1.048		Patient9_INF_CLDN4_INHBA_5.0x_G.tif:0674-1476	519	5.476	3	13	-0.87	1.197
Patient9_INF_CLDN4_INHBA_5.0x_R.tif:0752-1172	799	3.97	2	11	-1.095	1.43		Patient9_INF_CLDN4_INHBA_5.0x_G.tif:0752-1172	799	5.364	3	13	-0.982	1.085
Patient9_INF_CLDN4_INHBA_5.0x_R.tif:0288-0913	787	3.421	2	22	-1.644	0.881		Patient9_INF_CLDN4_INHBA_5.0x_G.tif:0288-0913	787	6.821	4	21	0.475	2.542
Patient9_INF_CLDN4_INHBA_5.0x_R.tif:0163-0734	746	3.515	1	13	-1.55	0.975		Patient9_INF_CLDN4_INHBA_5.0x_G.tif:0163-0734	746	8.845	6	35	2.499	4.566
Patient9_INF_CLDN4_INHBA_5.0x_R.tif:0425-0667	672	3.902	2	33	-1.163	1.362		Patient9_INF_CLDN4_INHBA_5.0x_G.tif:0425-0667	672	6.716	4	22	0.37	2.437
Patient9_INF_CLDN4_INHBA_5.0x_R.tif:0239-0630	638	3.611	2	10	-1.454	1.071		Patient9_INF_CLDN4_INHBA_5.0x_G.tif:0239-0630	638	7.735	6	13	1.389	3.456
Patient9_INF_CLDN4_INHBA_5.0x_R.tif:0181-0996	942	2.793	1	7	-2.272	0.253		Patient9_INF_CLDN4_INHBA_5.0x_G.tif:0181-0996	942	6.278	5	19	-0.068	1.999
Patient9_INF_CLDN4_INHBA_5.0x_R.tif:0603-0893	691	3.554	2	9	-1.511	1.014		Patient9_INF_CLDN4_INHBA_5.0x_G.tif:0603-0893	691	5.812	2	28	-0.534	1.533
Patient9_INF_CLDN4_INHBA_5.0x_R.tif:0278-1468	993	3.275	0	33	-1.79	0.735		Patient9_INF_CLDN4_INHBA_5.0x_G.tif:0278-1468	993	5.761	4	22	-0.585	1.482
Patient9_INF_CLDN4_INHBA_5.0x_R.tif:0264-1174	577	3.097	0	18	-1.968	0.557		Patient9_INF_CLDN4_INHBA_5.0x_G.tif:0264-1174	577	6.062	4	11	-0.284	1.783
Patient9_INF_CLDN4_INHBA_5.0x_R.tif:0569-0859	500	4.468	1	30	-0.597	1.928		Patient9_INF_CLDN4_INHBA_5.0x_G.tif:0569-0859	500	5.88	4	13	-0.466	1.601
Patient9_INF_CLDN4_INHBA_5.0x_R.tif:0645-0671	597	3.049	2	6	-2.016	0.509		Patient9_INF_CLDN4_INHBA_5.0x_G.tif:0645-0671	597	5.536	4	16	-0.81	1.257
Patient9_INF_CLDN4_INHBA_5.0x_R.tif:0679-1247	691	4.349	1	68	-0.716	1.809		Patient9_INF_CLDN4_INHBA_5.0x_G.tif:0679-1247	691	4.974	3	21	-1.372	0.695
Patient9_INF_CLDN4_INHBA_5.0x_R.tif:0861-1127	610	5.567	1	39	0.502	3.027		Patient9_INF_CLDN4_INHBA_5.0x_G.tif:0861-1127	610	4.716	2	36	-1.63	0.437
Patient9_INF_CLDN4_INHBA_5.0x_R.tif:0888-1257	780	2.709	1	17	-2.356	0.169		Patient9_INF_CLDN4_INHBA_5.0x_G.tif:0888-1257	780	4.279	2	14	-2.067	0
Patient9_INF_CLDN4_INHBA_5.0x_R.tif:0298-0764	566	3.89	3	8	-1.175	1.35		Patient9_INF_CLDN4_INHBA_5.0x_G.tif:0298-0764	566	6.643	5	10	0.297	2.364
Patient9_INF_CLDN4_INHBA_5.0x_R.tif:0119-0891	813	3.166	1	13	-1.899	0.626		Patient9_INF_CLDN4_INHBA_5.0x_G.tif:0119-0891	813	6.94	5	16	0.594	2.661
Patient9_INF_CLDN4_INHBA_5.0x_R.tif:0087-0339	434	5.065	3	8	0	2.525		Patient9_INF_CLDN4_INHBA_5.0x_G.tif:0087-0339	434	6.346	5	8	0	2.067
Label	Area	Mean	Min	Max	Corrected mean (Mean #-Mean Background)	Relative corrected mean (Corrected mean+2.525)		Label	Area	Mean	Min	Max	Corrected mean (Mean #-Mean Background)	Relative corrected mean (Corrected mean+2.067)
Patient9_INF_CLDN4_INHBA_5.0x_R_1.tif:0257-0584	415	4.463	1	28	-1.095	1.43		Patient9_INF_CLDN4_INHBA_5.0x_G_1.tif:0257-0584	415	4.547	1	20	1.462	3.529
Patient9_INF_CLDN4_INHBA_5.0x_R_1.tif:0100-0722	654	3.476	2	15	-2.082	0.443		Patient9_INF_CLDN4_INHBA_5.0x_G_1.tif:0100-0722	654	4.171	1	22	1.086	3.153
Patient9_INF_CLDN4_INHBA_5.0x_R_1.tif:0157-0522	521	7.967	2	65	2.409	4.934		Patient9_INF_CLDN4_INHBA_5.0x_G_1.tif:0157-0522	521	4.641	2	14	1.556	3.623
Patient9_INF_CLDN4_INHBA_5.0x_R_1.tif:0585-0671	526	4.506	2	13	-1.052	1.473		Patient9_INF_CLDN4_INHBA_5.0x_G_1.tif:0585-0671	526	4.447	2	21	1.362	3.429
Patient9_INF_CLDN4_INHBA_5.0x_R_1.tif:0676-0702	443	17.42	3	85	11.862	14.387		Patient9_INF_CLDN4_INHBA_5.0x_G_1.tif:0676-0702	443	6.427	2	47	3.342	5.409
Patient9_INF_CLDN4_INHBA_5.0x_R_1.tif:0508-1010	907	3.264	2	14	-2.294	0.231		Patient9_INF_CLDN4_INHBA_5.0x_G_1.tif:0508-1010	907	3.885	2	16	0.8	2.867
Patient9_INF_CLDN4_INHBA_5.0x_R_1.tif:0690-1135	495	3.309	2	33	-2.249	0.276		Patient9_INF_CLDN4_INHBA_5.0x_G_1.tif:0690-1135	495	3.976	2	18	0.891	2.958
Patient9_INF_CLDN4_INHBA_5.0x_R_1.tif:0542-1309	564	13.303	2	85	7.745	10.27		Patient9_INF_CLDN4_INHBA_5.0x_G_1.tif:0542-1309	564	4.894	0	43	1.809	3.876
Patient9_INF_CLDN4_INHBA_5.0x_R_1.tif:0233-1277	667	4.819	2	51	-0.739	1.786		Patient9_INF_CLDN4_INHBA_5.0x_G_1.tif:0233-1277	667	4.394	2	12	1.309	3.376
Patient9_INF_CLDN4_INHBA_5.0x_R_1.tif:0425-0818	418	8.981	1	85	3.423	5.948		Patient9_INF_CLDN4_INHBA_5.0x_G_1.tif:0425-0818	418	5.892	3	47	2.807	4.874
Patient9_INF_CLDN4_INHBA_5.0x_R_1.tif:0515-0623	553	3.727	0	40	-1.831	0.694		Patient9_INF_CLDN4_INHBA_5.0x_G_1.tif:0515-0623	553	3.982	2	20	0.897	2.964
Patient9_INF_CLDN4_INHBA_5.0x_R_1.tif:0557-0539	937	5.267	2	17	-0.291	2.234		Patient9_INF_CLDN4_INHBA_5.0x_G_1.tif:0557-0539	937	4.295	2	24	1.21	3.277
Patient9_INF_CLDN4_INHBA_5.0x_R_1.tif:0777-0661	463	4.529	2	11	-1.029	1.496		Patient9_INF_CLDN4_INHBA_5.0x_G_1.tif:0777-0661	463	4.05	1	36	0.965	3.032
Patient9_INF_CLDN4_INHBA_5.0x_R_1.tif:0918-1025	239	3.293	2	9	-2.265	0.26		Patient9_INF_CLDN4_INHBA_5.0x_G_1.tif:0918-1025	239	3.921	2	10	0.836	2.903
Patient9_INF_CLDN4_INHBA_5.0x_R_1.tif:0948-0802	367	4.894	0	51	-0.664	1.861		Patient9_INF_CLDN4_INHBA_5.0x_G_1.tif:0948-0802	367	3.815	2	11	0.73	2.797
Patient9_INF_CLDN4_INHBA_5.0x_R_1.tif:0858-0622	419	4.597	2	13	-0.961	1.564		Patient9_INF_CLDN4_INHBA_5.0x_G_1.tif:0858-0622	419	3.924	2	15	0.839	2.906
Patient9_INF_CLDN4_INHBA_5.0x_R_1.tif:0298-0864	878	3.68	2	9	-1.878	0.647		Patient9_INF_CLDN4_INHBA_5.0x_G_1.tif:0298-0864	878	4.658	2	27	1.573	3.64
Patient9_INF_CLDN4_INHBA_5.0x_R_1.tif:0276-0746	896	3.319	1	52	-2.239	0.286		Patient9_INF_CLDN4_INHBA_5.0x_G_1.tif:0276-0746	896	3.905	1	31	0.82	2.887
Patient9_INF_CLDN4_INHBA_5.0x_R_1.tif:0436-0617	986	4.173	1	46	-1.385	1.14		Patient9_INF_CLDN4_INHBA_5.0x_G_1.tif:0436-0617	986	4.752	1	38	1.667	3.734
Patient9_INF_CLDN4_INHBA_5.0x_R_1.tif:0275-1077	621	4.166	1	33	-1.392	1.133		Patient9_INF_CLDN4_INHBA_5.0x_G_1.tif:0275-1077	621	4.539	2	32	1.454	3.521
Patient9_INF_CLDN4_INHBA_5.0x_R_1.tif:0402-1060	464	4.103	2	66	-1.455	1.07		Patient9_INF_CLDN4_INHBA_5.0x_G_1.tif:0402-1060	464	4.289	0	33	1.204	3.271
Patient9_INF_CLDN4_INHBA_5.0x_R_1.tif:0603-1251	191	15.293	1	74	9.735	12.26		Patient9_INF_CLDN4_INHBA_5.0x_G_1.tif:0603-1251	191	5.225	2	40	2.14	4.207
Patient9_INF_CLDN4_INHBA_5.0x_R_1.tif:0574-1226	281	4.036	1	20	-1.522	1.003		Patient9_INF_CLDN4_INHBA_5.0x_G_1.tif:0574-1226	281	4.423	1	16	1.338	3.405
Patient9_INF_CLDN4_INHBA_5.0x_R_1.tif:0356-1416	309	4.006	2	24	-1.552	0.973		Patient9_INF_CLDN4_INHBA_5.0x_G_1.tif:0356-1416	309	3.974	2	13	0.889	2.956
Patient9_INF_CLDN4_INHBA_5.0x_R_1.tif:0270-1374	400	4.902	2	16	-0.656	1.869		Patient9_INF_CLDN4_INHBA_5.0x_G_1.tif:0270-1374	400	5.088	3	19	2.003	4.07
Patient9_INF_CLDN4_INHBA_5.0x_R_1.tif:0443-1410	451	4.568	2	32	-0.99	1.535		Patient9_INF_CLDN4_INHBA_5.0x_G_1.tif:0443-1410	451	5.29	1	34	2.205	4.272
Patient9_INF_CLDN4_INHBA_5.0x_R_1.tif:0510-1420	386	4.373	3	10	-1.185	1.34		Patient9_INF_CLDN4_INHBA_5.0x_G_1.tif:0510-1420	386	5.417	2	43	2.332	4.399
Patient9_INF_CLDN4_INHBA_5.0x_R_1.tif:0632-1363	267	4.749	2	17	-0.809	1.716		Patient9_INF_CLDN4_INHBA_5.0x_G_1.tif:0632-1363	267	4.674	2	22	1.589	3.656
Patient9_INF_CLDN4_INHBA_5.0x_R_1.tif:0826-0850	907	4.77	1	49	-0.788	1.737		Patient9_INF_CLDN4_INHBA_5.0x_G_1.tif:0826-0850	907	4.377	2	16	1.292	3.359
Patient9_INF_CLDN4_INHBA_5.0x_R_1.tif:0596-0981	305	10.587	1	54	5.029	7.554		Patient9_INF_CLDN4_INHBA_5.0x_G_1.tif:0596-0981	305	5.518	1	25	2.433	4.5
Patient9_INF_CLDN4_INHBA_5.0x_R_1.tif:0035-1502	283	5.558	4	8	0	2.525		Patient9_INF_CLDN4_INHBA_5.0x_G_1.tif:0035-1502	283	3.085	3	5	0	2.067

## Sheet: Supplementary Fig. 13c
Supplementary Fig. 13c: Correlation analysis between tumor NECTIN1 and INHBA relative intensities at the tumor-stroma interface in nodular (N=4) and infiltrative (N=4) BCCs (n≥45 regions/sample).
Patient 1 (Nodular BCC)	Background	INHBA	NECTIN1
Label	Area	Mean	Min	Max	Corrected mean (Mean #-Mean Background)	Relative corrected mean (Corrected mean+2.503)		Label	Area	Mean	Min	Max	Corrected mean (Mean #-Mean Background)	Relative corrected mean (Corrected mean+2.12)
Patient1_NOD_NECTIN1_INHBA_5.0x_R.tif:0269-1461	311	6.617	4	22	1.308	3.811		Patient1_NOD_NECTIN1_INHBA_5.0x_G.tif:0269-1461	311	7.958	5	19	3.958	6.078
Patient1_NOD_NECTIN1_INHBA_5.0x_R.tif:0287-1450	345	5.977	4	19	0.668	3.171		Patient1_NOD_NECTIN1_INHBA_5.0x_G.tif:0287-1450	345	7.626	5	19	3.626	5.746
Patient1_NOD_NECTIN1_INHBA_5.0x_R.tif:0308-1474	446	6.756	4	11	1.447	3.95		Patient1_NOD_NECTIN1_INHBA_5.0x_G.tif:0308-1474	446	7.72	3	20	3.72	5.84
Patient1_NOD_NECTIN1_INHBA_5.0x_R.tif:0318-1512	498	6.498	4	13	1.189	3.692		Patient1_NOD_NECTIN1_INHBA_5.0x_G.tif:0318-1512	498	9.952	4	44	5.952	8.072
Patient1_NOD_NECTIN1_INHBA_5.0x_R.tif:0308-1535	305	6.643	4	27	1.334	3.837		Patient1_NOD_NECTIN1_INHBA_5.0x_G.tif:0308-1535	305	8.089	4	27	4.089	6.209
Patient1_NOD_NECTIN1_INHBA_5.0x_R.tif:0265-1337	276	6.065	4	12	0.756	3.259		Patient1_NOD_NECTIN1_INHBA_5.0x_G.tif:0265-1337	276	7.355	5	16	3.355	5.475
Patient1_NOD_NECTIN1_INHBA_5.0x_R.tif:0269-1366	427	5.412	5	7	0.103	2.606		Patient1_NOD_NECTIN1_INHBA_5.0x_G.tif:0269-1366	427	7.126	5	18	3.126	5.246
Patient1_NOD_NECTIN1_INHBA_5.0x_R.tif:0253-1381	360	6.461	4	32	1.152	3.655		Patient1_NOD_NECTIN1_INHBA_5.0x_G.tif:0253-1381	360	6.592	5	11	2.592	4.712
Patient1_NOD_NECTIN1_INHBA_5.0x_R.tif:0293-0585	484	6.174	4	11	0.865	3.368		Patient1_NOD_NECTIN1_INHBA_5.0x_G.tif:0293-0585	484	7.64	4	27	3.64	5.76
Patient1_NOD_NECTIN1_INHBA_5.0x_R.tif:0310-0571	365	6.912	5	30	1.603	4.106		Patient1_NOD_NECTIN1_INHBA_5.0x_G.tif:0310-0571	365	7.814	4	27	3.814	5.934
Patient1_NOD_NECTIN1_INHBA_5.0x_R.tif:0317-0600	358	6.637	4	11	1.328	3.831		Patient1_NOD_NECTIN1_INHBA_5.0x_G.tif:0317-0600	358	7.74	5	19	3.74	5.86
Patient1_NOD_NECTIN1_INHBA_5.0x_R.tif:0319-0630	403	7.189	5	13	1.88	4.383		Patient1_NOD_NECTIN1_INHBA_5.0x_G.tif:0319-0630	403	8.141	3	20	4.141	6.261
Patient1_NOD_NECTIN1_INHBA_5.0x_R.tif:0274-0645	438	8.541	5	13	3.232	5.735		Patient1_NOD_NECTIN1_INHBA_5.0x_G.tif:0274-0645	438	8.582	4	33	4.582	6.702
Patient1_NOD_NECTIN1_INHBA_5.0x_R.tif:0272-0556	309	7.23	4	30	1.921	4.424		Patient1_NOD_NECTIN1_INHBA_5.0x_G.tif:0272-0556	309	7.33	5	29	3.33	5.45
Patient1_NOD_NECTIN1_INHBA_5.0x_R.tif:0272-0579	394	7.358	4	28	2.049	4.552		Patient1_NOD_NECTIN1_INHBA_5.0x_G.tif:0272-0579	394	8.213	2	25	4.213	6.333
Patient1_NOD_NECTIN1_INHBA_5.0x_R.tif:0205-0607	532	8.419	3	36	3.11	5.613		Patient1_NOD_NECTIN1_INHBA_5.0x_G.tif:0205-0607	532	7.583	3	26	3.583	5.703
Patient1_NOD_NECTIN1_INHBA_5.0x_R.tif:0224-0629	609	7.33	4	15	2.021	4.524		Patient1_NOD_NECTIN1_INHBA_5.0x_G.tif:0224-0629	609	7.834	1	43	3.834	5.954
Patient1_NOD_NECTIN1_INHBA_5.0x_R.tif:0244-0640	429	7.746	5	32	2.437	4.94		Patient1_NOD_NECTIN1_INHBA_5.0x_G.tif:0244-0640	429	8.611	5	27	4.611	6.731
Patient1_NOD_NECTIN1_INHBA_5.0x_R.tif:0313-0701	323	7.464	3	17	2.155	4.658		Patient1_NOD_NECTIN1_INHBA_5.0x_G.tif:0313-0701	323	7.505	3	27	3.505	5.625
Patient1_NOD_NECTIN1_INHBA_5.0x_R.tif:0326-0718	478	6.841	4	18	1.532	4.035		Patient1_NOD_NECTIN1_INHBA_5.0x_G.tif:0326-0718	478	7.18	4	16	3.18	5.3
Patient1_NOD_NECTIN1_INHBA_5.0x_R.tif:0319-0748	479	6.501	4	13	1.192	3.695		Patient1_NOD_NECTIN1_INHBA_5.0x_G.tif:0319-0748	479	7.507	4	20	3.507	5.627
Patient1_NOD_NECTIN1_INHBA_5.0x_R.tif:0296-0761	380	5.632	4	9	0.323	2.826		Patient1_NOD_NECTIN1_INHBA_5.0x_G.tif:0296-0761	380	6.579	5	13	2.579	4.699
Patient1_NOD_NECTIN1_INHBA_5.0x_R.tif:0277-0751	427	6.016	4	16	0.707	3.21		Patient1_NOD_NECTIN1_INHBA_5.0x_G.tif:0277-0751	427	7.049	5	44	3.049	5.169
Patient1_NOD_NECTIN1_INHBA_5.0x_R.tif:0236-0701	370	6.486	5	33	1.177	3.68		Patient1_NOD_NECTIN1_INHBA_5.0x_G.tif:0236-0701	370	7.27	5	22	3.27	5.39
Patient1_NOD_NECTIN1_INHBA_5.0x_R.tif:0247-0730	429	6.874	5	11	1.565	4.068		Patient1_NOD_NECTIN1_INHBA_5.0x_G.tif:0247-0730	429	7.762	4	20	3.762	5.882
Patient1_NOD_NECTIN1_INHBA_5.0x_R.tif:0321-0790	413	6.332	4	18	1.023	3.526		Patient1_NOD_NECTIN1_INHBA_5.0x_G.tif:0321-0790	413	7.208	3	30	3.208	5.328
Patient1_NOD_NECTIN1_INHBA_5.0x_R.tif:0190-0847	530	6.021	5	11	0.712	3.215		Patient1_NOD_NECTIN1_INHBA_5.0x_G.tif:0190-0847	530	6.928	5	19	2.928	5.048
Patient1_NOD_NECTIN1_INHBA_5.0x_R.tif:0205-0873	526	5.846	4	10	0.537	3.04		Patient1_NOD_NECTIN1_INHBA_5.0x_G.tif:0205-0873	526	6.827	5	17	2.827	4.947
Patient1_NOD_NECTIN1_INHBA_5.0x_R.tif:0209-0904	480	5.463	4	9	0.154	2.657		Patient1_NOD_NECTIN1_INHBA_5.0x_G.tif:0209-0904	480	7.112	5	22	3.112	5.232
Patient1_NOD_NECTIN1_INHBA_5.0x_R.tif:0194-0921	348	5.868	4	9	0.559	3.062		Patient1_NOD_NECTIN1_INHBA_5.0x_G.tif:0194-0921	348	7.336	5	21	3.336	5.456
Patient1_NOD_NECTIN1_INHBA_5.0x_R.tif:0862-0395	537	5.309	5	7	0	2.503		Patient1_NOD_NECTIN1_INHBA_5.0x_G.tif:0862-0395	537	4	4	4	0	2.12
Label	Area	Mean	Min	Max	Corrected mean (Mean #-Mean Background)	Relative corrected mean (Corrected mean+2.503)		Label	Area	Mean	Min	Max	Corrected mean (Mean #-Mean Background)	Relative corrected mean (Corrected mean+2.12)
Patient1_NOD_NECTIN1_INHBA_5.0x_R_1.tif:0533-0497	434	7.488	4	22	0.536	3.039		Patient1_NOD_NECTIN1_INHBA_5.0x_G_1.tif:0533-0497	434	8.311	3	25	2.316	4.436
Patient1_NOD_NECTIN1_INHBA_5.0x_R_1.tif:0523-0520	323	7.173	4	15	0.221	2.724		Patient1_NOD_NECTIN1_INHBA_5.0x_G_1.tif:0523-0520	323	8.752	4	23	2.757	4.877
Patient1_NOD_NECTIN1_INHBA_5.0x_R_1.tif:0525-0545	412	7.927	4	21	0.975	3.478		Patient1_NOD_NECTIN1_INHBA_5.0x_G_1.tif:0525-0545	412	9.801	4	46	3.806	5.926
Patient1_NOD_NECTIN1_INHBA_5.0x_R_1.tif:0527-0575	600	7.983	5	15	1.031	3.534		Patient1_NOD_NECTIN1_INHBA_5.0x_G_1.tif:0527-0575	600	8.358	4	53	2.363	4.483
Patient1_NOD_NECTIN1_INHBA_5.0x_R_1.tif:0530-0603	512	6.953	5	11	0.001	2.504		Patient1_NOD_NECTIN1_INHBA_5.0x_G_1.tif:0530-0603	512	7.244	2	25	1.249	3.369
Patient1_NOD_NECTIN1_INHBA_5.0x_R_1.tif:0544-0619	360	8.114	5	22	1.162	3.665		Patient1_NOD_NECTIN1_INHBA_5.0x_G_1.tif:0544-0619	360	9.586	4	43	3.591	5.711
Patient1_NOD_NECTIN1_INHBA_5.0x_R_1.tif:0632-0558	414	9.372	6	15	2.42	4.923		Patient1_NOD_NECTIN1_INHBA_5.0x_G_1.tif:0632-0558	414	8.203	5	32	2.208	4.328
Patient1_NOD_NECTIN1_INHBA_5.0x_R_1.tif:0600-0582	368	12.144	6	84	5.192	7.695		Patient1_NOD_NECTIN1_INHBA_5.0x_G_1.tif:0600-0582	368	7.962	5	30	1.967	4.087
Patient1_NOD_NECTIN1_INHBA_5.0x_R_1.tif:0587-0601	365	9.37	5	20	2.418	4.921		Patient1_NOD_NECTIN1_INHBA_5.0x_G_1.tif:0587-0601	365	7.871	3	36	1.876	3.996
Patient1_NOD_NECTIN1_INHBA_5.0x_R_1.tif:0192-0948	427	6.557	4	21	-0.395	2.108		Patient1_NOD_NECTIN1_INHBA_5.0x_G_1.tif:0192-0948	427	9.733	4	54	3.738	5.858
Patient1_NOD_NECTIN1_INHBA_5.0x_R_1.tif:0219-0971	434	6.152	5	16	-0.8	1.703		Patient1_NOD_NECTIN1_INHBA_5.0x_G_1.tif:0219-0971	434	7.728	3	35	1.733	3.853
Patient1_NOD_NECTIN1_INHBA_5.0x_R_1.tif:0211-1009	406	5.606	4	9	-1.346	1.157		Patient1_NOD_NECTIN1_INHBA_5.0x_G_1.tif:0211-1009	406	7.677	4	30	1.682	3.802
Patient1_NOD_NECTIN1_INHBA_5.0x_R_1.tif:0200-1037	430	4.956	3	19	-1.996	0.507		Patient1_NOD_NECTIN1_INHBA_5.0x_G_1.tif:0200-1037	430	7.433	4	19	1.438	3.558
Patient1_NOD_NECTIN1_INHBA_5.0x_R_1.tif:0237-0831	372	6.602	4	11	-0.35	2.153		Patient1_NOD_NECTIN1_INHBA_5.0x_G_1.tif:0237-0831	372	8.215	4	30	2.22	4.34
Patient1_NOD_NECTIN1_INHBA_5.0x_R_1.tif:0253-0877	442	6.955	4	12	0.003	2.506		Patient1_NOD_NECTIN1_INHBA_5.0x_G_1.tif:0253-0877	442	9.443	5	32	3.448	5.568
Patient1_NOD_NECTIN1_INHBA_5.0x_R_1.tif:0276-0844	498	6.787	5	12	-0.165	2.338		Patient1_NOD_NECTIN1_INHBA_5.0x_G_1.tif:0276-0844	498	9.58	5	27	3.585	5.705
Patient1_NOD_NECTIN1_INHBA_5.0x_R_1.tif:0304-0870	375	8.117	5	19	1.165	3.668		Patient1_NOD_NECTIN1_INHBA_5.0x_G_1.tif:0304-0870	375	11.867	3	44	5.872	7.992
Patient1_NOD_NECTIN1_INHBA_5.0x_R_1.tif:0318-0915	485	7.472	5	15	0.52	3.023		Patient1_NOD_NECTIN1_INHBA_5.0x_G_1.tif:0318-0915	485	9.72	3	38	3.725	5.845
Patient1_NOD_NECTIN1_INHBA_5.0x_R_1.tif:0288-0922	478	7.061	4	15	0.109	2.612		Patient1_NOD_NECTIN1_INHBA_5.0x_G_1.tif:0288-0922	478	9.473	3	42	3.478	5.598
Patient1_NOD_NECTIN1_INHBA_5.0x_R_1.tif:0263-0910	417	7.489	5	12	0.537	3.04		Patient1_NOD_NECTIN1_INHBA_5.0x_G_1.tif:0263-0910	417	10.475	5	64	4.48	6.6
Patient1_NOD_NECTIN1_INHBA_5.0x_R_1.tif:0325-0583	625	6.48	4	16	-0.472	2.031		Patient1_NOD_NECTIN1_INHBA_5.0x_G_1.tif:0325-0583	625	7.534	4	28	1.539	3.659
Patient1_NOD_NECTIN1_INHBA_5.0x_R_1.tif:0373-0590	524	6.261	2	17	-0.691	1.812		Patient1_NOD_NECTIN1_INHBA_5.0x_G_1.tif:0373-0590	524	8.013	4	30	2.018	4.138
Patient1_NOD_NECTIN1_INHBA_5.0x_R_1.tif:0441-0616	617	6.002	4	10	-0.95	1.553		Patient1_NOD_NECTIN1_INHBA_5.0x_G_1.tif:0441-0616	617	7.841	2	36	1.846	3.966
Patient1_NOD_NECTIN1_INHBA_5.0x_R_1.tif:0323-0668	671	5.604	4	9	-1.348	1.155		Patient1_NOD_NECTIN1_INHBA_5.0x_G_1.tif:0323-0668	671	7.739	4	20	1.744	3.864
Patient1_NOD_NECTIN1_INHBA_5.0x_R_1.tif:0517-0660	601	8.18	1	70	1.228	3.731		Patient1_NOD_NECTIN1_INHBA_5.0x_G_1.tif:0517-0660	601	8.87	3	57	2.875	4.995
Patient1_NOD_NECTIN1_INHBA_5.0x_R_1.tif:0327-0780	366	5.893	4	9	-1.059	1.444		Patient1_NOD_NECTIN1_INHBA_5.0x_G_1.tif:0327-0780	366	7.451	4	28	1.456	3.576
Patient1_NOD_NECTIN1_INHBA_5.0x_R_1.tif:0312-0813	561	5.349	4	9	-1.603	0.9		Patient1_NOD_NECTIN1_INHBA_5.0x_G_1.tif:0312-0813	561	7.128	4	15	1.133	3.253
Patient1_NOD_NECTIN1_INHBA_5.0x_R_1.tif:0448-0823	617	7.888	5	35	0.936	3.439		Patient1_NOD_NECTIN1_INHBA_5.0x_G_1.tif:0448-0823	617	8.13	4	39	2.135	4.255
Patient1_NOD_NECTIN1_INHBA_5.0x_R_1.tif:0390-0866	645	6.49	3	14	-0.462	2.041		Patient1_NOD_NECTIN1_INHBA_5.0x_G_1.tif:0390-0866	645	8.27	3	31	2.275	4.395
Patient1_NOD_NECTIN1_INHBA_5.0x_R_1.tif:0503-0759	531	6.913	4	11	-0.039	2.464		Patient1_NOD_NECTIN1_INHBA_5.0x_G_1.tif:0503-0759	531	7.452	4	24	1.457	3.577
Patient1_NOD_NECTIN1_INHBA_5.0x_R_1.tif:0416-1069	731	6.952	5	13	0	2.503		Patient1_NOD_NECTIN1_INHBA_5.0x_G_1.tif:0416-1069	731	5.995	5	6	0	2.12
Patient 2 (Infiltrative BCC)	Background	INHBA	NECTIN1
Label	Area	Mean	Min	Max	Corrected mean (Mean #-Mean Background)	Relative corrected mean (Corrected mean+2.503)		Label	Area	Mean	Min	Max	Corrected mean (Mean #-Mean Background)	Relative corrected mean (Corrected mean+2.12)
Patient2_INF_NECTIN1_INHBA_5.0x_R.tif:0349-0466	228	8.232	2	56	5.82	8.323		Patient2_INF_NECTIN1_INHBA_5.0x_G.tif:0349-0466	228	8.649	3	25	5.694	7.814
Patient2_INF_NECTIN1_INHBA_5.0x_R.tif:0348-0387	486	8.57	2	46	6.158	8.661		Patient2_INF_NECTIN1_INHBA_5.0x_G.tif:0348-0387	486	8.621	3	46	5.666	7.786
Patient2_INF_NECTIN1_INHBA_5.0x_R.tif:0402-0548	519	6.832	2	75	4.42	6.923		Patient2_INF_NECTIN1_INHBA_5.0x_G.tif:0402-0548	519	7.046	2	29	4.091	6.211
Patient2_INF_NECTIN1_INHBA_5.0x_R.tif:0726-0593	301	6.442	4	30	4.03	6.533		Patient2_INF_NECTIN1_INHBA_5.0x_G.tif:0726-0593	301	6.203	2	41	3.248	5.368
Patient2_INF_NECTIN1_INHBA_5.0x_R.tif:0821-0399	195	8.138	1	59	5.726	8.229		Patient2_INF_NECTIN1_INHBA_5.0x_G.tif:0821-0399	195	7.826	2	27	4.871	6.991
Patient2_INF_NECTIN1_INHBA_5.0x_R.tif:0936-0341	409	12.509	3	79	10.097	12.6		Patient2_INF_NECTIN1_INHBA_5.0x_G.tif:0936-0341	409	8.619	1	36	5.664	7.784
Patient2_INF_NECTIN1_INHBA_5.0x_R.tif:0629-0113	253	8.237	2	41	5.825	8.328		Patient2_INF_NECTIN1_INHBA_5.0x_G.tif:0629-0113	253	6.814	3	20	3.859	5.979
Patient2_INF_NECTIN1_INHBA_5.0x_R.tif:0601-0186	265	6.774	2	40	4.362	6.865		Patient2_INF_NECTIN1_INHBA_5.0x_G.tif:0601-0186	265	8.955	2	42	6	8.12
Patient2_INF_NECTIN1_INHBA_5.0x_R.tif:0801-0089	199	10.573	1	57	8.161	10.664		Patient2_INF_NECTIN1_INHBA_5.0x_G.tif:0801-0089	199	5.613	3	31	2.658	4.778
Patient2_INF_NECTIN1_INHBA_5.0x_R.tif:0471-0099	500	9.388	3	60	6.976	9.479		Patient2_INF_NECTIN1_INHBA_5.0x_G.tif:0471-0099	500	6.822	3	22	3.867	5.987
Patient2_INF_NECTIN1_INHBA_5.0x_R.tif:0236-0836	364	9.92	4	45	7.508	10.011		Patient2_INF_NECTIN1_INHBA_5.0x_G.tif:0236-0836	364	7.742	2	42	4.787	6.907
Patient2_INF_NECTIN1_INHBA_5.0x_R.tif:0280-0806	878	8.544	2	62	6.132	8.635		Patient2_INF_NECTIN1_INHBA_5.0x_G.tif:0280-0806	878	9.723	3	41	6.768	8.888
Patient2_INF_NECTIN1_INHBA_5.0x_R.tif:0279-1005	259	7.768	3	36	5.356	7.859		Patient2_INF_NECTIN1_INHBA_5.0x_G.tif:0279-1005	259	7.606	3	31	4.651	6.771
Patient2_INF_NECTIN1_INHBA_5.0x_R.tif:0539-0752	495	5.988	2	30	3.576	6.079		Patient2_INF_NECTIN1_INHBA_5.0x_G.tif:0539-0752	495	7.634	2	57	4.679	6.799
Patient2_INF_NECTIN1_INHBA_5.0x_R.tif:0540-0819	718	5.584	1	55	3.172	5.675		Patient2_INF_NECTIN1_INHBA_5.0x_G.tif:0540-0819	718	7.007	1	50	4.052	6.172
Patient2_INF_NECTIN1_INHBA_5.0x_R.tif:0396-0713	653	6.582	2	39	4.17	6.673		Patient2_INF_NECTIN1_INHBA_5.0x_G.tif:0396-0713	653	7.809	2	27	4.854	6.974
Patient2_INF_NECTIN1_INHBA_5.0x_R.tif:0358-0649	230	8.339	3	59	5.927	8.43		Patient2_INF_NECTIN1_INHBA_5.0x_G.tif:0358-0649	230	8.552	3	28	5.597	7.717
Patient2_INF_NECTIN1_INHBA_5.0x_R.tif:0796-1673	968	7.296	2	52	4.884	7.387		Patient2_INF_NECTIN1_INHBA_5.0x_G.tif:0796-1673	968	9.005	1	58	6.05	8.17
Patient2_INF_NECTIN1_INHBA_5.0x_R.tif:0779-1892	329	6.286	3	42	3.874	6.377		Patient2_INF_NECTIN1_INHBA_5.0x_G.tif:0779-1892	329	6.602	2	28	3.647	5.767
Patient2_INF_NECTIN1_INHBA_5.0x_R.tif:0681-1816	281	6.972	2	45	4.56	7.063		Patient2_INF_NECTIN1_INHBA_5.0x_G.tif:0681-1816	281	6.174	2	36	3.219	5.339
Patient2_INF_NECTIN1_INHBA_5.0x_R.tif:0610-1767	519	7.31	2	44	4.898	7.401		Patient2_INF_NECTIN1_INHBA_5.0x_G.tif:0610-1767	519	8.79	1	32	5.835	7.955
Patient2_INF_NECTIN1_INHBA_5.0x_R.tif:0735-1641	708	6.165	2	39	3.753	6.256		Patient2_INF_NECTIN1_INHBA_5.0x_G.tif:0735-1641	708	6.233	1	27	3.278	5.398
Patient2_INF_NECTIN1_INHBA_5.0x_R.tif:0528-1370	554	7.834	2	63	5.422	7.925		Patient2_INF_NECTIN1_INHBA_5.0x_G.tif:0528-1370	554	6.114	2	28	3.159	5.279
Patient2_INF_NECTIN1_INHBA_5.0x_R.tif:0472-1375	295	7.512	2	34	5.1	7.603		Patient2_INF_NECTIN1_INHBA_5.0x_G.tif:0472-1375	295	6.559	2	32	3.604	5.724
Patient2_INF_NECTIN1_INHBA_5.0x_R.tif:0673-1197	801	5.591	1	40	3.179	5.682		Patient2_INF_NECTIN1_INHBA_5.0x_G.tif:0673-1197	801	5.693	2	23	2.738	4.858
Patient2_INF_NECTIN1_INHBA_5.0x_R.tif:0644-1236	592	7.524	3	70	5.112	7.615		Patient2_INF_NECTIN1_INHBA_5.0x_G.tif:0644-1236	592	9.578	2	58	6.623	8.743
Patient2_INF_NECTIN1_INHBA_5.0x_R.tif:0784-1334	402	5.082	2	31	2.67	5.173		Patient2_INF_NECTIN1_INHBA_5.0x_G.tif:0784-1334	402	5.49	1	31	2.535	4.655
Patient2_INF_NECTIN1_INHBA_5.0x_R.tif:0677-1089	554	8.087	2	56	5.675	8.178		Patient2_INF_NECTIN1_INHBA_5.0x_G.tif:0677-1089	554	7.023	2	34	4.068	6.188
Patient2_INF_NECTIN1_INHBA_5.0x_R.tif:0749-0966	486	4.959	2	15	2.547	5.05		Patient2_INF_NECTIN1_INHBA_5.0x_G.tif:0749-0966	486	5.714	1	28	2.759	4.879
Patient2_INF_NECTIN1_INHBA_5.0x_R.tif:0787-0758	183	6.907	2	70	4.495	6.998		Patient2_INF_NECTIN1_INHBA_5.0x_G.tif:0787-0758	183	6.847	1	34	3.892	6.012
Patient2_INF_NECTIN1_INHBA_5.0x_R.tif:0938-1123	1029	2.412	1	5	0	2.503		Patient2_INF_NECTIN1_INHBA_5.0x_G.tif:0938-1123	1029	2.955	2	3	0	2.12
Label	Area	Mean	Min	Max	Corrected mean (Mean #-Mean Background)	Relative corrected mean (Corrected mean+2.503)		Label	Area	Mean	Min	Max	Corrected mean (Mean #-Mean Background)	Relative corrected mean (Corrected mean+2.12)
Patient2_INF_NECTIN1_INHBA_5.0x_R_1.tif:0340-0412	133	6.714	3	21	3.783	6.286		Patient2_INF_NECTIN1_INHBA_5.0x_G_1.tif:0340-0412	133	7.045	1	22	4.157	6.277
Patient2_INF_NECTIN1_INHBA_5.0x_R_1.tif:0329-0645	689	8.216	3	61	5.285	7.788		Patient2_INF_NECTIN1_INHBA_5.0x_G_1.tif:0329-0645	689	7.222	1	39	4.334	6.454
Patient2_INF_NECTIN1_INHBA_5.0x_R_1.tif:0489-0437	574	7.195	3	56	4.264	6.767		Patient2_INF_NECTIN1_INHBA_5.0x_G_1.tif:0489-0437	574	6.293	1	36	3.405	5.525
Patient2_INF_NECTIN1_INHBA_5.0x_R_1.tif:0633-0678	234	8.714	3	32	5.783	8.286		Patient2_INF_NECTIN1_INHBA_5.0x_G_1.tif:0633-0678	234	8.261	2	35	5.373	7.493
Patient2_INF_NECTIN1_INHBA_5.0x_R_1.tif:0644-0734	570	7.047	2	21	4.116	6.619		Patient2_INF_NECTIN1_INHBA_5.0x_G_1.tif:0644-0734	570	7.861	1	45	4.973	7.093
Patient2_INF_NECTIN1_INHBA_5.0x_R_1.tif:0313-0881	562	7.317	1	31	4.386	6.889		Patient2_INF_NECTIN1_INHBA_5.0x_G_1.tif:0313-0881	562	10.479	0	48	7.591	9.711
Patient2_INF_NECTIN1_INHBA_5.0x_R_1.tif:0440-0702	796	9.843	3	82	6.912	9.415		Patient2_INF_NECTIN1_INHBA_5.0x_G_1.tif:0440-0702	796	12.51	2	49	9.622	11.742
Patient2_INF_NECTIN1_INHBA_5.0x_R_1.tif:0607-0932	215	7.809	3	39	4.878	7.381		Patient2_INF_NECTIN1_INHBA_5.0x_G_1.tif:0607-0932	215	7.093	1	27	4.205	6.325
Patient2_INF_NECTIN1_INHBA_5.0x_R_1.tif:0491-0947	461	7.44	3	32	4.509	7.012		Patient2_INF_NECTIN1_INHBA_5.0x_G_1.tif:0491-0947	461	12.308	3	45	9.42	11.54
Patient2_INF_NECTIN1_INHBA_5.0x_R_1.tif:0385-0984	599	7.369	2	36	4.438	6.941		Patient2_INF_NECTIN1_INHBA_5.0x_G_1.tif:0385-0984	599	7.699	2	43	4.811	6.931
Patient2_INF_NECTIN1_INHBA_5.0x_R_1.tif:0367-0888	888	7.043	3	35	4.112	6.615		Patient2_INF_NECTIN1_INHBA_5.0x_G_1.tif:0367-0888	888	8.806	2	63	5.918	8.038
Patient2_INF_NECTIN1_INHBA_5.0x_R_1.tif:0324-1349	735	6.615	3	40	3.684	6.187		Patient2_INF_NECTIN1_INHBA_5.0x_G_1.tif:0324-1349	735	7.623	1	47	4.735	6.855
Patient2_INF_NECTIN1_INHBA_5.0x_R_1.tif:0573-1301	386	6.86	2	71	3.929	6.432		Patient2_INF_NECTIN1_INHBA_5.0x_G_1.tif:0573-1301	386	6.79	1	30	3.902	6.022
Patient2_INF_NECTIN1_INHBA_5.0x_R_1.tif:0651-1133	829	7.093	2	38	4.162	6.665		Patient2_INF_NECTIN1_INHBA_5.0x_G_1.tif:0651-1133	829	7.542	0	36	4.654	6.774
Patient2_INF_NECTIN1_INHBA_5.0x_R_1.tif:0280-1187	362	7.826	4	41	4.895	7.398		Patient2_INF_NECTIN1_INHBA_5.0x_G_1.tif:0280-1187	362	11.229	3	48	8.341	10.461
Patient2_INF_NECTIN1_INHBA_5.0x_R_1.tif:0311-1046	333	7.541	2	68	4.61	7.113		Patient2_INF_NECTIN1_INHBA_5.0x_G_1.tif:0311-1046	333	8.459	2	27	5.571	7.691
Patient2_INF_NECTIN1_INHBA_5.0x_R_1.tif:0503-1149	269	6.089	3	12	3.158	5.661		Patient2_INF_NECTIN1_INHBA_5.0x_G_1.tif:0503-1149	269	5.729	2	22	2.841	4.961
Patient2_INF_NECTIN1_INHBA_5.0x_R_1.tif:0559-0540	432	5.579	3	33	2.648	5.151		Patient2_INF_NECTIN1_INHBA_5.0x_G_1.tif:0559-0540	432	5.042	1	15	2.154	4.274
Patient2_INF_NECTIN1_INHBA_5.0x_R_1.tif:0586-1041	604	6.578	3	19	3.647	6.15		Patient2_INF_NECTIN1_INHBA_5.0x_G_1.tif:0586-1041	604	5.743	1	22	2.855	4.975
Patient2_INF_NECTIN1_INHBA_5.0x_R_1.tif:0601-1411	743	7.798	3	33	4.867	7.37		Patient2_INF_NECTIN1_INHBA_5.0x_G_1.tif:0601-1411	743	8.249	2	37	5.361	7.481
Patient2_INF_NECTIN1_INHBA_5.0x_R_1.tif:0589-1255	410	5.929	3	16	2.998	5.501		Patient2_INF_NECTIN1_INHBA_5.0x_G_1.tif:0589-1255	410	8.149	2	70	5.261	7.381
Patient2_INF_NECTIN1_INHBA_5.0x_R_1.tif:0558-0814	481	6.385	2	31	3.454	5.957		Patient2_INF_NECTIN1_INHBA_5.0x_G_1.tif:0558-0814	481	6.933	1	40	4.045	6.165
Patient2_INF_NECTIN1_INHBA_5.0x_R_1.tif:0504-0716	436	7.025	3	52	4.094	6.597		Patient2_INF_NECTIN1_INHBA_5.0x_G_1.tif:0504-0716	436	19.858	3	62	16.97	19.09
Patient2_INF_NECTIN1_INHBA_5.0x_R_1.tif:0425-1050	840	7.131	2	43	4.2	6.703		Patient2_INF_NECTIN1_INHBA_5.0x_G_1.tif:0425-1050	840	7.64	2	28	4.752	6.872
Patient2_INF_NECTIN1_INHBA_5.0x_R_1.tif:0366-1093	567	7.444	2	47	4.513	7.016		Patient2_INF_NECTIN1_INHBA_5.0x_G_1.tif:0366-1093	567	7.728	1	32	4.84	6.96
Patient2_INF_NECTIN1_INHBA_5.0x_R_1.tif:0310-1164	693	6.898	2	37	3.967	6.47		Patient2_INF_NECTIN1_INHBA_5.0x_G_1.tif:0310-1164	693	11.498	2	48	8.61	10.73
Patient2_INF_NECTIN1_INHBA_5.0x_R_1.tif:0465-0919	311	7.186	3	41	4.255	6.758		Patient2_INF_NECTIN1_INHBA_5.0x_G_1.tif:0465-0919	311	6.273	2	23	3.385	5.505
Patient2_INF_NECTIN1_INHBA_5.0x_R_1.tif:0379-1435	500	9.02	3	73	6.089	8.592		Patient2_INF_NECTIN1_INHBA_5.0x_G_1.tif:0379-1435	500	6.094	1	34	3.206	5.326
Patient2_INF_NECTIN1_INHBA_5.0x_R_1.tif:0471-1470	562	6.56	3	16	3.629	6.132		Patient2_INF_NECTIN1_INHBA_5.0x_G_1.tif:0471-1470	562	7.053	3	39	4.165	6.285
Patient2_INF_NECTIN1_INHBA_5.0x_R_1.tif:0256-1543	562	7.84	2	55	4.909	7.412		Patient2_INF_NECTIN1_INHBA_5.0x_G_1.tif:0256-1543	562	5.95	2	23	3.062	5.182
Patient2_INF_NECTIN1_INHBA_5.0x_R_1.tif:0557-0071	712	2.931	2	3	0	2.503		Patient2_INF_NECTIN1_INHBA_5.0x_G_1.tif:0557-0071	712	2.888	2	3	0	2.12
Patient 3 (Nodular BCC)	Background	INHBA	NECTIN1
Label	Area	Mean	Min	Max	Corrected mean (Mean #-Mean Background)	Relative corrected mean (Corrected mean+2.503)		Label	Area	Mean	Min	Max	Corrected mean (Mean #-Mean Background)	Relative corrected mean (Corrected mean+2.12)
Patient3_NOD_NECTIN1_INHBA_5.0x_R.tif:0323-0338	588	5.029	3	10	0.447	2.95		Patient3_NOD_NECTIN1_INHBA_5.0x_G.tif:0323-0338	588	6.036	3	18	3.035	5.155
Patient3_NOD_NECTIN1_INHBA_5.0x_R.tif:0364-0314	876	4.844	3	14	0.262	2.765		Patient3_NOD_NECTIN1_INHBA_5.0x_G.tif:0364-0314	876	6.024	3	19	3.023	5.143
Patient3_NOD_NECTIN1_INHBA_5.0x_R.tif:0412-0302	784	4.643	3	7	0.061	2.564		Patient3_NOD_NECTIN1_INHBA_5.0x_G.tif:0412-0302	784	6.01	2	21	3.009	5.129
Patient3_NOD_NECTIN1_INHBA_5.0x_R.tif:0463-0321	754	4.796	3	10	0.214	2.717		Patient3_NOD_NECTIN1_INHBA_5.0x_G.tif:0463-0321	754	6.141	3	22	3.14	5.26
Patient3_NOD_NECTIN1_INHBA_5.0x_R.tif:0488-0362	891	4.566	3	9	-0.016	2.487		Patient3_NOD_NECTIN1_INHBA_5.0x_G.tif:0488-0362	891	5.982	2	34	2.981	5.101
Patient3_NOD_NECTIN1_INHBA_5.0x_R.tif:0488-0427	774	4.244	3	11	-0.338	2.165		Patient3_NOD_NECTIN1_INHBA_5.0x_G.tif:0488-0427	774	5.549	2	26	2.548	4.668
Patient3_NOD_NECTIN1_INHBA_5.0x_R.tif:0453-0461	855	4.623	2	10	0.041	2.544		Patient3_NOD_NECTIN1_INHBA_5.0x_G.tif:0453-0461	855	5.684	2	19	2.683	4.803
Patient3_NOD_NECTIN1_INHBA_5.0x_R.tif:0398-0486	781	4.266	3	6	-0.316	2.187		Patient3_NOD_NECTIN1_INHBA_5.0x_G.tif:0398-0486	781	5.471	2	23	2.47	4.59
Patient3_NOD_NECTIN1_INHBA_5.0x_R.tif:0350-0502	878	4.476	2	24	-0.106	2.397		Patient3_NOD_NECTIN1_INHBA_5.0x_G.tif:0350-0502	878	5.005	2	22	2.004	4.124
Patient3_NOD_NECTIN1_INHBA_5.0x_R.tif:0305-0494	782	4.459	2	29	-0.123	2.38		Patient3_NOD_NECTIN1_INHBA_5.0x_G.tif:0305-0494	782	4.948	2	20	1.947	4.067
Patient3_NOD_NECTIN1_INHBA_5.0x_R.tif:0255-0631	539	4.599	3	12	0.017	2.52		Patient3_NOD_NECTIN1_INHBA_5.0x_G.tif:0255-0631	539	4.436	2	16	1.435	3.555
Patient3_NOD_NECTIN1_INHBA_5.0x_R.tif:0297-0604	578	4.642	3	11	0.06	2.563		Patient3_NOD_NECTIN1_INHBA_5.0x_G.tif:0297-0604	578	4.529	1	20	1.528	3.648
Patient3_NOD_NECTIN1_INHBA_5.0x_R.tif:0346-0618	560	4.6	3	11	0.018	2.521		Patient3_NOD_NECTIN1_INHBA_5.0x_G.tif:0346-0618	560	5.088	0	30	2.087	4.207
Patient3_NOD_NECTIN1_INHBA_5.0x_R.tif:0386-0649	627	4.408	3	7	-0.174	2.329		Patient3_NOD_NECTIN1_INHBA_5.0x_G.tif:0386-0649	627	4.855	1	21	1.854	3.974
Patient3_NOD_NECTIN1_INHBA_5.0x_R.tif:0383-0694	461	4.497	3	10	-0.085	2.418		Patient3_NOD_NECTIN1_INHBA_5.0x_G.tif:0383-0694	461	5.048	1	32	2.047	4.167
Patient3_NOD_NECTIN1_INHBA_5.0x_R.tif:0290-0705	440	4.077	3	6	-0.505	1.998		Patient3_NOD_NECTIN1_INHBA_5.0x_G.tif:0290-0705	440	5.443	2	17	2.442	4.562
Patient3_NOD_NECTIN1_INHBA_5.0x_R.tif:0347-0718	516	4.417	3	7	-0.165	2.338		Patient3_NOD_NECTIN1_INHBA_5.0x_G.tif:0347-0718	516	5.033	2	23	2.032	4.152
Patient3_NOD_NECTIN1_INHBA_5.0x_R.tif:0202-0771	409	4.729	3	10	0.147	2.65		Patient3_NOD_NECTIN1_INHBA_5.0x_G.tif:0202-0771	409	4.748	0	21	1.747	3.867
Patient3_NOD_NECTIN1_INHBA_5.0x_R.tif:0242-0795	511	4.38	3	7	-0.202	2.301		Patient3_NOD_NECTIN1_INHBA_5.0x_G.tif:0242-0795	511	4.834	1	30	1.833	3.953
Patient3_NOD_NECTIN1_INHBA_5.0x_R.tif:0284-0835	520	4.979	3	13	0.397	2.9		Patient3_NOD_NECTIN1_INHBA_5.0x_G.tif:0284-0835	520	4.571	1	33	1.57	3.69
Patient3_NOD_NECTIN1_INHBA_5.0x_R.tif:0308-0890	662	4.932	3	18	0.35	2.853		Patient3_NOD_NECTIN1_INHBA_5.0x_G.tif:0308-0890	662	4.819	1	30	1.818	3.938
Patient3_NOD_NECTIN1_INHBA_5.0x_R.tif:0276-0936	661	4.691	3	12	0.109	2.612		Patient3_NOD_NECTIN1_INHBA_5.0x_G.tif:0276-0936	661	5.451	1	36	2.45	4.57
Patient3_NOD_NECTIN1_INHBA_5.0x_R.tif:0235-0979	747	4.546	3	11	-0.036	2.467		Patient3_NOD_NECTIN1_INHBA_5.0x_G.tif:0235-0979	747	6.162	2	36	3.161	5.281
Patient3_NOD_NECTIN1_INHBA_5.0x_R.tif:0216-0912	622	5.243	2	44	0.661	3.164		Patient3_NOD_NECTIN1_INHBA_5.0x_G.tif:0216-0912	622	7.206	1	50	4.205	6.325
Patient3_NOD_NECTIN1_INHBA_5.0x_R.tif:0188-0963	424	4.321	4	6	-0.261	2.242		Patient3_NOD_NECTIN1_INHBA_5.0x_G.tif:0188-0963	424	7.08	2	29	4.079	6.199
Patient3_NOD_NECTIN1_INHBA_5.0x_R.tif:0337-1061	444	4.734	2	17	0.152	2.655		Patient3_NOD_NECTIN1_INHBA_5.0x_G.tif:0337-1061	444	5.59	1	56	2.589	4.709
Patient3_NOD_NECTIN1_INHBA_5.0x_R.tif:0376-1096	518	4.674	2	16	0.092	2.595		Patient3_NOD_NECTIN1_INHBA_5.0x_G.tif:0376-1096	518	4.764	1	30	1.763	3.883
Patient3_NOD_NECTIN1_INHBA_5.0x_R.tif:0318-1106	577	5.383	4	18	0.801	3.304		Patient3_NOD_NECTIN1_INHBA_5.0x_G.tif:0318-1106	577	6.489	1	38	3.488	5.608
Patient3_NOD_NECTIN1_INHBA_5.0x_R.tif:0345-1154	616	5.638	3	15	1.056	3.559		Patient3_NOD_NECTIN1_INHBA_5.0x_G.tif:0345-1154	616	6.654	1	37	3.653	5.773
Patient3_NOD_NECTIN1_INHBA_5.0x_R.tif:0306-1252	513	4.877	3	9	0.295	2.798		Patient3_NOD_NECTIN1_INHBA_5.0x_G.tif:0306-1252	513	5.146	1	27	2.145	4.265
Patient3_NOD_NECTIN1_INHBA_5.0x_R.tif:0923-1448	1622	4.582	2	9	0	2.503		Patient3_NOD_NECTIN1_INHBA_5.0x_G.tif:0923-1448	1622	3.001	2	4	0	2.12
Label	Area	Mean	Min	Max	Corrected mean (Mean #-Mean Background)	Relative corrected mean (Corrected mean+2.503)		Label	Area	Mean	Min	Max	Corrected mean (Mean #-Mean Background)	Relative corrected mean (Corrected mean+2.12)
Patient3_NOD_NECTIN1_INHBA_5.0x_R_1.tif:0248-0582	501	4.283	3	9	1.246	3.749		Patient3_NOD_NECTIN1_INHBA_5.0x_G_1.tif:0248-0582	501	4.601	2	19	1.601	3.721
Patient3_NOD_NECTIN1_INHBA_5.0x_R_1.tif:0236-0627	622	4.338	3	11	1.301	3.804		Patient3_NOD_NECTIN1_INHBA_5.0x_G_1.tif:0236-0627	622	4.751	2	30	1.751	3.871
Patient3_NOD_NECTIN1_INHBA_5.0x_R_1.tif:0232-0680	554	4.915	4	15	1.878	4.381		Patient3_NOD_NECTIN1_INHBA_5.0x_G_1.tif:0232-0680	554	5.065	2	19	2.065	4.185
Patient3_NOD_NECTIN1_INHBA_5.0x_R_1.tif:0240-0742	493	6.108	3	55	3.071	5.574		Patient3_NOD_NECTIN1_INHBA_5.0x_G_1.tif:0240-0742	493	5.785	2	28	2.785	4.905
Patient3_NOD_NECTIN1_INHBA_5.0x_R_1.tif:0280-0724	497	4.915	4	6	1.878	4.381		Patient3_NOD_NECTIN1_INHBA_5.0x_G_1.tif:0280-0724	497	4.72	1	24	1.72	3.84
Patient3_NOD_NECTIN1_INHBA_5.0x_R_1.tif:0307-0745	561	4.622	3	13	1.585	4.088		Patient3_NOD_NECTIN1_INHBA_5.0x_G_1.tif:0307-0745	561	4.806	0	30	1.806	3.926
Patient3_NOD_NECTIN1_INHBA_5.0x_R_1.tif:0301-0808	437	4.705	2	15	1.668	4.171		Patient3_NOD_NECTIN1_INHBA_5.0x_G_1.tif:0301-0808	437	5.05	1	25	2.05	4.17
Patient3_NOD_NECTIN1_INHBA_5.0x_R_1.tif:0326-0820	488	4.578	3	13	1.541	4.044		Patient3_NOD_NECTIN1_INHBA_5.0x_G_1.tif:0326-0820	488	4.836	1	24	1.836	3.956
Patient3_NOD_NECTIN1_INHBA_5.0x_R_1.tif:0303-0862	754	4.479	2	8	1.442	3.945		Patient3_NOD_NECTIN1_INHBA_5.0x_G_1.tif:0303-0862	754	4.818	1	25	1.818	3.938
Patient3_NOD_NECTIN1_INHBA_5.0x_R_1.tif:0256-0895	638	5.538	3	65	2.501	5.004		Patient3_NOD_NECTIN1_INHBA_5.0x_G_1.tif:0256-0895	638	5.751	1	37	2.751	4.871
Patient3_NOD_NECTIN1_INHBA_5.0x_R_1.tif:0164-1129	631	4.198	3	6	1.161	3.664		Patient3_NOD_NECTIN1_INHBA_5.0x_G_1.tif:0164-1129	631	4.429	0	27	1.429	3.549
Patient3_NOD_NECTIN1_INHBA_5.0x_R_1.tif:0187-1095	629	4.124	3	5	1.087	3.59		Patient3_NOD_NECTIN1_INHBA_5.0x_G_1.tif:0187-1095	629	4.463	1	24	1.463	3.583
Patient3_NOD_NECTIN1_INHBA_5.0x_R_1.tif:0227-1069	893	4.315	3	46	1.278	3.781		Patient3_NOD_NECTIN1_INHBA_5.0x_G_1.tif:0227-1069	893	4.515	1	19	1.515	3.635
Patient3_NOD_NECTIN1_INHBA_5.0x_R_1.tif:0257-1018	632	4.084	3	6	1.047	3.55		Patient3_NOD_NECTIN1_INHBA_5.0x_G_1.tif:0257-1018	632	3.976	1	29	0.976	3.096
Patient3_NOD_NECTIN1_INHBA_5.0x_R_1.tif:0284-0997	693	4.069	3	7	1.032	3.535		Patient3_NOD_NECTIN1_INHBA_5.0x_G_1.tif:0284-0997	693	4.338	1	21	1.338	3.458
Patient3_NOD_NECTIN1_INHBA_5.0x_R_1.tif:0321-1003	734	4.064	3	7	1.027	3.53		Patient3_NOD_NECTIN1_INHBA_5.0x_G_1.tif:0321-1003	734	4.327	2	15	1.327	3.447
Patient3_NOD_NECTIN1_INHBA_5.0x_R_1.tif:0337-1042	646	4.229	3	18	1.192	3.695		Patient3_NOD_NECTIN1_INHBA_5.0x_G_1.tif:0337-1042	646	4.604	2	19	1.604	3.724
Patient3_NOD_NECTIN1_INHBA_5.0x_R_1.tif:0417-1035	610	4.141	3	6	1.104	3.607		Patient3_NOD_NECTIN1_INHBA_5.0x_G_1.tif:0417-1035	610	4.398	2	21	1.398	3.518
Patient3_NOD_NECTIN1_INHBA_5.0x_R_1.tif:0373-1100	804	4.351	3	11	1.314	3.817		Patient3_NOD_NECTIN1_INHBA_5.0x_G_1.tif:0373-1100	804	4.493	1	20	1.493	3.613
Patient3_NOD_NECTIN1_INHBA_5.0x_R_1.tif:0400-1131	873	4.253	3	9	1.216	3.719		Patient3_NOD_NECTIN1_INHBA_5.0x_G_1.tif:0400-1131	873	4.64	2	18	1.64	3.76
Patient3_NOD_NECTIN1_INHBA_5.0x_R_1.tif:0428-1165	727	4.056	3	5	1.019	3.522		Patient3_NOD_NECTIN1_INHBA_5.0x_G_1.tif:0428-1165	727	4.601	2	15	1.601	3.721
Patient3_NOD_NECTIN1_INHBA_5.0x_R_1.tif:0400-1193	616	4.01	3	5	0.973	3.476		Patient3_NOD_NECTIN1_INHBA_5.0x_G_1.tif:0400-1193	616	5.054	2	16	2.054	4.174
Patient3_NOD_NECTIN1_INHBA_5.0x_R_1.tif:0375-1268	918	4.196	3	11	1.159	3.662		Patient3_NOD_NECTIN1_INHBA_5.0x_G_1.tif:0375-1268	918	4.553	2	16	1.553	3.673
Patient3_NOD_NECTIN1_INHBA_5.0x_R_1.tif:0188-1264	658	4.12	3	5	1.083	3.586		Patient3_NOD_NECTIN1_INHBA_5.0x_G_1.tif:0188-1264	658	4.157	1	15	1.157	3.277
Patient3_NOD_NECTIN1_INHBA_5.0x_R_1.tif:0223-1289	943	4.095	2	15	1.058	3.561		Patient3_NOD_NECTIN1_INHBA_5.0x_G_1.tif:0223-1289	943	3.883	0	15	0.883	3.003
Patient3_NOD_NECTIN1_INHBA_5.0x_R_1.tif:0501-1233	696	4.072	3	7	1.035	3.538		Patient3_NOD_NECTIN1_INHBA_5.0x_G_1.tif:0501-1233	696	4.043	2	24	1.043	3.163
Patient3_NOD_NECTIN1_INHBA_5.0x_R_1.tif:0392-1394	884	4.07	3	11	1.033	3.536		Patient3_NOD_NECTIN1_INHBA_5.0x_G_1.tif:0392-1394	884	3.654	1	16	0.654	2.774
Patient3_NOD_NECTIN1_INHBA_5.0x_R_1.tif:0311-1370	887	5.29	3	53	2.253	4.756		Patient3_NOD_NECTIN1_INHBA_5.0x_G_1.tif:0311-1370	887	4.577	1	20	1.577	3.697
Patient3_NOD_NECTIN1_INHBA_5.0x_R_1.tif:0316-1321	507	4.337	3	11	1.3	3.803		Patient3_NOD_NECTIN1_INHBA_5.0x_G_1.tif:0316-1321	507	4.081	0	22	1.081	3.201
Patient3_NOD_NECTIN1_INHBA_5.0x_R_1.tif:0286-1294	734	4.128	3	8	1.091	3.594		Patient3_NOD_NECTIN1_INHBA_5.0x_G_1.tif:0286-1294	734	4.031	2	14	1.031	3.151
Patient3_NOD_NECTIN1_INHBA_5.0x_R_1.tif:0879-1369	2879	3.037	3	6	0	2.503		Patient3_NOD_NECTIN1_INHBA_5.0x_G_1.tif:0879-1369	2879	3	3	3	0	2.12
Patient 4 (Infiltrative BCC)	Background	INHBA	NECTIN1
Label	Area	Mean	Min	Max	Corrected mean (Mean #-Mean Background)	Relative corrected mean (Corrected mean+2.503)		Label	Area	Mean	Min	Max	Corrected mean (Mean #-Mean Background)	Relative corrected mean (Corrected mean+2.12)
Patient4_INF_NECTIN1_INHBA_5.0x_R.tif:0412-0513	474	12.665	4	76	2.92	5.423		Patient4_INF_NECTIN1_INHBA_5.0x_G.tif:0412-0513	474	16.511	3	69	12.507	14.627
Patient4_INF_NECTIN1_INHBA_5.0x_R.tif:0466-0552	386	13.365	3	72	3.62	6.123		Patient4_INF_NECTIN1_INHBA_5.0x_G.tif:0466-0552	386	12.798	2	59	8.794	10.914
Patient4_INF_NECTIN1_INHBA_5.0x_R.tif:0317-0569	327	21.44	4	85	11.695	14.198		Patient4_INF_NECTIN1_INHBA_5.0x_G.tif:0317-0569	327	15.41	3	71	11.406	13.526
Patient4_INF_NECTIN1_INHBA_5.0x_R.tif:0652-0610	305	10	4	43	0.255	2.758		Patient4_INF_NECTIN1_INHBA_5.0x_G.tif:0652-0610	305	6.61	2	28	2.606	4.726
Patient4_INF_NECTIN1_INHBA_5.0x_R.tif:0574-0588	381	9.089	4	46	-0.656	1.847		Patient4_INF_NECTIN1_INHBA_5.0x_G.tif:0574-0588	381	9.031	1	48	5.027	7.147
Patient4_INF_NECTIN1_INHBA_5.0x_R.tif:0590-0964	162	11.79	5	35	2.045	4.548		Patient4_INF_NECTIN1_INHBA_5.0x_G.tif:0590-0964	162	6.062	2	22	2.058	4.178
Patient4_INF_NECTIN1_INHBA_5.0x_R.tif:0591-0821	409	9.604	4	46	-0.141	2.362		Patient4_INF_NECTIN1_INHBA_5.0x_G.tif:0591-0821	409	7.181	2	28	3.177	5.297
Patient4_INF_NECTIN1_INHBA_5.0x_R.tif:0218-0625	423	21.868	2	77	12.123	14.626		Patient4_INF_NECTIN1_INHBA_5.0x_G.tif:0218-0625	423	21.175	3	79	17.171	19.291
Patient4_INF_NECTIN1_INHBA_5.0x_R.tif:0450-0353	236	20.271	6	83	10.526	13.029		Patient4_INF_NECTIN1_INHBA_5.0x_G.tif:0450-0353	236	15.788	3	63	11.784	13.904
Patient4_INF_NECTIN1_INHBA_5.0x_R.tif:0486-0739	595	9.01	3	77	-0.735	1.768		Patient4_INF_NECTIN1_INHBA_5.0x_G.tif:0486-0739	595	9.492	1	49	5.488	7.608
Patient4_INF_NECTIN1_INHBA_5.0x_R.tif:0299-0921	445	14.274	4	72	4.529	7.032		Patient4_INF_NECTIN1_INHBA_5.0x_G.tif:0299-0921	445	11.973	2	53	7.969	10.089
Patient4_INF_NECTIN1_INHBA_5.0x_R.tif:0516-0932	547	8.179	3	46	-1.566	0.937		Patient4_INF_NECTIN1_INHBA_5.0x_G.tif:0516-0932	547	9.912	0	52	5.908	8.028
Patient4_INF_NECTIN1_INHBA_5.0x_R.tif:0447-1248	389	17.486	4	83	7.741	10.244		Patient4_INF_NECTIN1_INHBA_5.0x_G.tif:0447-1248	389	8.933	1	51	4.929	7.049
Patient4_INF_NECTIN1_INHBA_5.0x_R.tif:0602-1627	277	12.592	7	33	2.847	5.35		Patient4_INF_NECTIN1_INHBA_5.0x_G.tif:0602-1627	277	9.726	2	44	5.722	7.842
Patient4_INF_NECTIN1_INHBA_5.0x_R.tif:0498-1713	438	9.347	6	30	-0.398	2.105		Patient4_INF_NECTIN1_INHBA_5.0x_G.tif:0498-1713	438	12.037	3	50	8.033	10.153
Patient4_INF_NECTIN1_INHBA_5.0x_R.tif:0427-1706	649	9.75	6	80	0.005	2.508		Patient4_INF_NECTIN1_INHBA_5.0x_G.tif:0427-1706	649	13.538	4	39	9.534	11.654
Patient4_INF_NECTIN1_INHBA_5.0x_R.tif:0136-1714	706	13.683	5	77	3.938	6.441		Patient4_INF_NECTIN1_INHBA_5.0x_G.tif:0136-1714	706	17.963	5	73	13.959	16.079
Patient4_INF_NECTIN1_INHBA_5.0x_R.tif:0199-0725	760	10.889	3	79	1.144	3.647		Patient4_INF_NECTIN1_INHBA_5.0x_G.tif:0199-0725	760	12.722	1	63	8.718	10.838
[truncated: 305 more rows]

## Sheet: Supplementary Fig. 13e
Supplementary Fig. 13e: Correlation analysis between tumor DSG3 and INHBA relative intensities at the tumor-stroma interface in nodular (N=4) and infiltrative (N=5) BCCs (n≥45 regions/sample).
[truncated: 570 more rows]

[truncated: 1 more sheets: Supplementary Fig. 15b]
